# Supplementary material for: Proteome-wide analysis of USP14 substrates revealed its role in hepatosteatosis via stabilization of FASN
Source: Nat Commun. 2018 Nov 13;9:4770. doi: 10.1038/s41467-018-07185-y (PMC6233205; doi:10.1038/s41467-018-07185-y)
Supplement: Supplementary file 4 — Dataset 1 [file 41467_2018_7185_MOESM4_ESM.xlsx]

## Sheet: a_downregulated proteins
a. List of significantly down-regulated proteins
NA: Not available for identification or quantification; Average ratio: The ratio averaged by arithmetic mean
Gene Names	ratio_rep1	ratio_rep2	ratio_rep3	ratio_rep4	average_ratio	SEM	pvalue
LSS	0.862018	0.91166	0.76879	0.79277	0.831909	0.0326192	0.0179455
PPAT	0.774059	0.878172	0.79954	0.879817	0.831566	0.0271199	0.0110281
PTDSS2	0.845352	0.804657	NA	0.841326	0.830241	0.0129462	0.00705601
VLDLR	0.818859	0.83564	NA	NA	0.827207	0.0083904	0.0340063
WIPF2	0.773081	0.806996	0.80172	0.931272	0.826131	0.0351339	0.0187047
IFI30	0.748028	0.905938	0.84738	0.805867	0.824783	0.0333287	0.0175613
CNP	0.838554	0.925374	0.70417	0.843811	0.82403	0.0458048	0.0426561
TESC	0.741251	0.873917	0.93529	0.756659	0.82285	0.0467516	0.0404551
ELMO2	0.786701	0.807383	0.86939	0.82713	0.82209	0.0176307	0.00270704
C20orf27	0.783877	0.808335	0.88968	0.804959	0.820751	0.0232929	0.00569255
DHRS3	0.949536	0.776591	0.75202	0.81473	0.819854	0.0440374	0.0310162
MPP1	0.899938	0.730054	0.75613	0.907771	0.819474	0.0467397	0.0397857
CTDSPL2	0.860467	0.73849	0.83885	0.84538	0.819321	0.0278064	0.0107662
FUCA1	0.715924	0.844832	0.87278	0.851716	0.818859	0.0356292	0.0216243
LYPLA1	0.846036	0.790793	0.80603	0.827815	0.817399	0.0121292	0.000859781
F11R	0.758298	0.755397	0.92869	0.835841	0.816587	0.04087	0.025468
CIB1	0.814678	0.76875	NA	0.868583	0.816321	0.0288501	0.0288854
CKB	0.763818	0.862265	0.77008	0.871688	0.815421	0.0289676	0.0104565
UBR1	0.778036	0.909362	0.74452	0.83682	0.814819	0.036165	0.0184956
HOMER3	0.76831	NA	0.84723	0.822233	0.811916	0.0232868	0.0187306
PAFAH1B3	0.809329	0.813851	0.72666	0.907606	0.811848	0.0369816	0.0194143
APAF1	0.924083	0.78809	0.83157	0.717257	0.81183	0.0432543	0.0291118
ADAM15	0.822119	0.751033	0.90699	0.773515	0.811271	0.0345394	0.0152333
EEF1A2	0.795132	0.831164	0.80137	0.81686	0.811011	0.00809016	0.000234479
HN1L	0.715712	0.773039	0.86412	0.903098	0.81061	0.0426115	0.0285077
ACACA	0.802449	0.882754	0.73963	0.823723	0.810519	0.0295412	0.0104568
ITFG3	0.795441	0.825863	0.80529	0.812942	0.809808	0.00641857	0.000115951
ATP7A	0.867245	0.774237	NA	0.790826	0.809777	0.0286412	0.0261745
CEP97	0.835168	0.785007	0.75067	0.8726	0.809521	0.0269165	0.00786429
UBB	0.699885	0.775514	0.89586	0.880049	0.808799	0.0461533	0.0351622
ABHD6	0.669693	0.848191	0.8651	0.865202	0.807492	0.0476193	0.0418841
MARCKSL1	0.712657	0.89752	0.80718	0.816727	0.805829	0.0378372	0.0197703
RREB1	0.705537	0.865115	0.73906	0.93188	0.805208	0.0531009	0.045276
DST	0.840685	0.742502	NA	0.835631	0.804974	0.0319186	0.033019
EPN2	0.752319	0.868059	0.83262	0.771188	0.80471	0.0268537	0.007269
TP53I3	0.823474	0.808039	0.70895	0.887863	0.804472	0.0369967	0.0187558
GNG10	0.75435	0.91906	0.76103	0.760977	0.796017	0.0400993	0.0176316
MPST	0.779966	0.841331	0.70448	0.867453	0.795773	0.0362539	0.0160182
DDAH2	0.778685	0.773792	0.71263	0.914244	0.791549	0.0425439	0.0206594
COL4A1	0.750246	0.712732	0.87502	0.826037	0.788473	0.0365989	0.0142894
STXBP1	0.765047	0.812203	0.78662	0.783945	0.786775	0.00968918	0.000293197
RNF126	0.732764	0.827137	0.85253	0.741455	0.786745	0.0301558	0.00816518
COX11	0.913286	0.73048	0.68935	0.832917	0.786709	0.0505844	0.0325598
FUCA2	0.805502	0.728866	0.82575	NA	0.785575	0.0295048	0.0240795
FLYWCH2	0.680254	0.756138	0.78279	0.930579	0.78238	0.0524238	0.0326397
GPT2	0.916597	0.754945	0.80675	0.670151	0.78208	0.051532	0.0328694
CREBBP	NA	0.78688	NA	0.771307	0.779055	0.00778632	0.0254702
GMDS	0.774651	0.852745	0.73527	0.753693	0.777842	0.0258359	0.00447927
BAK1	0.77133	0.756956	0.84359	0.730941	0.774606	0.0241227	0.00358585
TMEM30A	0.703063	0.748726	0.90656	0.747049	0.772709	0.0446721	0.0185355
SSH3	0.690561	0.780949	0.82482	0.788146	0.769481	0.028519	0.00624774
PBXIP1	0.679042	0.733607	0.71879	0.973047	0.768288	0.0666448	0.0465293
OTUD7B	0.693106	0.69318	0.94303	0.767872	0.768007	0.0589379	0.0358024
EIF4G3	0.763154	0.77154	NA	NA	0.767336	0.00419283	0.0131332
CDCP1	0.718762	0.851136	0.69806	0.809717	0.766836	0.0364689	0.0111869
SIRT2	0.840682	0.717448	0.76205	0.750638	0.766406	0.0261002	0.00412446
BPHL	0.65839	0.80747	0.69115	0.93633	0.765866	0.063047	0.0444193
PCBD1	0.874956	0.806592	0.79813	0.609979	0.765609	0.0568106	0.0423647
GAMT	0.728899	0.782636	0.75551	0.79384	0.764804	0.014537	0.000783696
SLC44A2	0.69703	0.840066	0.76369	NA	0.764705	0.0413227	0.0380595
HMHA1	0.67893	0.784829	0.72571	0.88129	0.764048	0.0436267	0.017194
THEM4	0.754799	NA	0.773	NA	0.763845	0.00910044	0.028136
LTN1	0.734011	0.816387	0.71594	0.792142	0.763519	0.0237063	0.00319132
REEP6	0.614864	0.724796	0.90992	0.829119	0.761471	0.0640201	0.0494106
PIKFYVE	0.75775	NA	0.76426	NA	0.760998	0.003255	0.00996897
NFIC	0.764924	0.74916	NA	NA	0.757001	0.00788186	0.0237984
PTGS1	0.758301	0.80552	0.67101	0.784437	0.753011	0.0295577	0.00592133
ORMDL3	0.74929	0.75408	NA	NA	0.751681	0.002395	0.00710581
ZCCHC17	0.75843	0.689591	0.81193	NA	0.751638	0.0354087	0.0264306
MVP	0.637313	0.76511	0.8152	0.801925	0.751395	0.0405981	0.0149144
ABCC4	0.838966	0.849501	0.68451	0.652273	0.751068	0.0512311	0.0247327
NEU1	0.732655	0.813158	0.71276	0.74912	0.751004	0.0217229	0.0020758
SARG	0.643879	0.73615	0.80854	0.807559	0.745867	0.0389334	0.0120776
CCDC134	0.776556	0.7416	0.58552	0.913492	0.744985	0.0673829	0.0491988
MFSD10	0.684756	0.755442	0.78883	NA	0.74172	0.03068	0.0190688
FASN	0.69225	0.854861	0.6459	0.787836	0.740781	0.0469996	0.0176058
BCAT2	0.752918	0.721745	0.66382	0.832085	0.74018	0.0350657	0.00771166
C6orf211	0.70938	0.730738	0.73194	0.777847	0.737059	0.01442	0.000553857
GCHFR	0.74819	0.822937	0.56005	0.851571	0.736134	0.0656039	0.0486032
PLD3	0.652625	0.712566	0.65389	0.949938	0.733115	0.0706256	0.0395491
GNAS	0.709168	0.741203	0.70863	0.772022	0.732291	0.0151427	0.000619016
PDLIM5	0.650212	0.687845	0.83209	0.771426	0.731986	0.0409932	0.0111824
PRSS56	0.761597	0.682062	0.70441	0.782595	0.731523	0.0236098	0.00233794
C18orf25	0.783445	0.67911	0.75106	0.711744	0.730275	0.0227592	0.00207785
PKN1	0.683787	0.804609	0.76614	0.672495	0.729669	0.0320191	0.00546019
FHL1	0.712504	0.644996	0.70193	0.848392	0.723284	0.0431077	0.011072
KIF13B	0.750993	0.932347	0.58764	0.664628	0.723146	0.0740855	0.0459229
LRRC57	0.704482	0.733642	NA	NA	0.718914	0.0145802	0.0390715
NDRG2	0.68545	0.74409	NA	0.716025	0.714787	0.0169331	0.00495016
ACSL4	0.617744	0.734397	0.71513	0.797003	0.713093	0.0371426	0.00784354
BCAM	0.727863	0.888789	0.62891	0.631672	0.712004	0.0609979	0.025012
FGF2	0.747699	0.788003	0.59766	0.729288	0.711872	0.0412004	0.011145
OTUD4	0.763954	0.661905	0.72623	0.675904	0.705839	0.023477	0.00181795
SELENBP1	0.698151	0.722839	0.59063	0.805477	0.699987	0.04429	0.0115462
ARHGEF10	0.852168	0.597322	0.80326	0.586682	0.699839	0.0688069	0.0351911
PEG10	0.721553	0.687625	0.8201	0.573987	0.69518	0.0507595	0.0160801
TARBP2	0.723382	0.688125	0.79006	0.586132	0.692903	0.0425506	0.00993582
SLC4A2	0.584041	0.649429	0.94273	0.643211	0.692515	0.0806497	0.0400453
DGKA	0.697399	0.619703	0.57387	0.920132	0.691166	0.0768064	0.0375485
COL17A1	0.69969	0.66902	NA	NA	0.684183	0.015335	0.0375496
C15orf40	0.695443	0.6573	NA	NA	0.676103	0.0190714	0.0457942
BACH1	0.666442	0.589324	0.7298	NA	0.659336	0.0406167	0.0214127
SCD	0.502963	0.793696	0.51006	0.775194	0.630312	0.0803344	0.0354469
CA5B	0.692527	0.607755	0.52312	0.682175	0.622538	0.0392619	0.0053061
FBN2	0.456371	0.562156	0.80102	0.703383	0.616599	0.0760377	0.0300138
TNFRSF10B	0.61318	0.567475	NA	NA	0.589885	0.0228523	0.0466299
FAM127A	0.52892	0.545199	NA	NA	0.536998	0.00813972	0.0155164
USP14	0.145377	0.183436	0.1333	0.121764	0.144239	0.0133869	0.000204944

## Sheet: b_upregulated proteins
b. List of significantly up-regulated proteins
NA: Not available for identification or quantification; Average ratio: The ratio averaged by arithmetic mean
Gene Names	ratio_rep1	ratio_rep2	ratio_rep3	ratio_rep4	average_ratio	SEM	pvalue
ZC3HAV1L	1.78161	1.90582	2.2387	1.94852	1.96177	0.0967224	0.000780705
TMED4	1.58731	1.7677	1.4768	1.9687	1.69002	0.107741	0.00360583
SLC6A9	1.9844	1.31418	1.7005	1.72167	1.66227	0.138035	0.00961588
SLC25A32	1.69898	1.4413	1.8023	1.65218	1.64326	0.0759097	0.00184673
HSD17B10	1.72011	1.7679	1.451	1.55863	1.61941	0.073113	0.00179811
F3	1.47847	1.54498	1.7564	NA	1.58898	0.0837886	0.0122222
SLC16A3	1.44458	1.51959	1.4393	1.86706	1.55846	0.10148	0.00548622
AKR1C1	1.8808	1.44913	1.9186	1.09245	1.546	0.195756	0.0459117
PTGES	1.29966	1.24951	1.4853	1.98515	1.47926	0.167921	0.033431
RPL22L1	1.43557	1.32437	1.6754	NA	1.47135	0.103577	0.030455
TMEM167A	NA	1.31805	1.4807	1.58574	1.45728	0.07787	0.0199265
AKR1B1	1.53841	1.62254	1.3589	1.29685	1.44823	0.0759786	0.00578849
CAV2	1.6967	NA	1.3257	1.31301	1.43474	0.125835	0.0499999
SPINK6	NA	NA	1.3917	1.46299	1.4269	0.0356468	0.0446583
DYNLRB1	1.31131	1.37877	1.4913	1.46527	1.40984	0.0411978	0.00135022
UPP1	1.13311	1.4201	1.5578	1.543	1.40238	0.0984275	0.0196901
FRMD3	1.3957	NA	1.4978	1.31422	1.40057	0.0531074	0.0123488
ALDH1B1	1.31926	1.36962	1.2827	1.52957	1.37217	0.0544253	0.00380244
ITGA1	1.23395	1.44855	1.2367	1.60133	1.37165	0.0892343	0.0158024
PODXL	1.42077	1.34255	1.5668	1.14041	1.35873	0.0888597	0.0192294
EIF2AK1	NA	NA	1.3377	1.37952	1.35845	0.0209098	0.0319592
PTRF	1.45492	1.15288	1.4099	1.32561	1.33063	0.0666103	0.0115903
ABCC2	1.37729	1.09875	1.5379	1.2155	1.29688	0.0957413	0.038098
MT-CO1	NA	NA	1.2923	1.27758	1.28492	0.00736012	0.0145434
DYNLL2	1.23229	1.32259	1.3021	1.28072	1.28398	0.0193667	0.000488439
PRKCDBP	1.41268	1.03093	1.3881	1.31775	1.27756	0.087813	0.0438888
SEC24D	1.17853	1.3182	1.2734	1.33012	1.27363	0.0344164	0.00310333
PDLIM1	1.39169	1.3132	1.2617	1.11799	1.26712	0.0576219	0.0145055
GCLM	1.32404	1.18032	1.4923	1.10233	1.26624	0.0858314	0.0381575
PTS	1.03803	1.29478	1.3373	1.42262	1.26453	0.0827677	0.0418502
HIP1R	1.38184	1.1916	1.2311	1.26068	1.26437	0.0410283	0.00514595
PGM3	1.20073	1.28712	1.1625	1.35812	1.24983	0.0439078	0.00776706
GSTM3	1.32117	1.25347	1.0681	1.35577	1.24442	0.0641295	0.0264408
SERPINB5	1.29926	1.15725	1.3913	1.13764	1.24205	0.060254	0.0202654
PRNP	1.08557	1.41837	1.1969	1.27794	1.23881	0.0700432	0.0317863
LGALS9C	NA	NA	1.2422	1.23321	1.2377	0.00449356	0.0108372
DPH5	1.31986	1.32555	1.2555	1.06615	1.23706	0.0606533	0.0251714
SLC7A1	1.25479	1.15525	1.1501	1.38978	1.23376	0.0561919	0.017959
TXNRD1	1.27177	1.1904	1.3738	1.10447	1.23111	0.0574777	0.0208991
GPX8	1.25351	1.15348	1.1856	1.33073	1.22897	0.0392873	0.00735505
GCC1	1.09109	1.4066	1.2339	1.1959	1.22674	0.0656051	0.0301393
BRAP	1.14258	1.2244	1.15	1.40477	1.22611	0.0609763	0.0238537
UGDH	1.27752	1.17222	1.3014	1.15751	1.22555	0.0364195	0.00636297
RARS2	1.20696	NA	1.2435	NA	1.2251	0.0182684	0.0466745
FSCN1	1.30373	1.22255	1.1608	1.18446	1.2167	0.0313144	0.00450449
FTO	1.29452	1.25817	1.0499	1.28107	1.21658	0.057496	0.0286954
PIR	1.26204	1.2536	1.1627	1.18981	1.21631	0.0242497	0.00225832
MED6	1.28409	NA	1.1248	1.23966	1.2143	0.0474576	0.0391797
HSPB8	1.1697	1.2574	1.3249	1.09521	1.20867	0.0501975	0.0198453
SLC27A2	1.36252	1.20361	1.1158	1.1503	1.2045	0.0545632	0.0241023
