# Supplementary material for: Proteome-wide analysis of USP14 substrates revealed its role in hepatosteatosis via stabilization of FASN
Source: Nat Commun. 2018 Nov 13;9:4770. doi: 10.1038/s41467-018-07185-y (PMC6233205; doi:10.1038/s41467-018-07185-y)
Supplement: Supplementary file 5 — Dataset 2 [file 41467_2018_7185_MOESM5_ESM.xlsx]

## Sheet: a_Upregulated sites
a. List of significantly up-regulated ubiquitin sites (p< 0.05, ratio average≥ 1.2). Ratios were normalized to protein expression level.
NA: Not available for identification or quantification; Average ratio: The ratio averaged by arithmetic mean
Gene names	Leading.proteins	Position	Localization.prob	Sequence.window	ratio_rep1	ratio_rep2	ratio_rep3	ratio_rep4	Ratio average	SEM	p-value
SLC20A1	Q8WUM9	389	1	GHYQYHTVHKDSGLYKELLHKLHLAKVGDCM	1.63453	1.62668	1.74758	1.63033	1.65902	0.0293095	8.85925e-05
RPL19	J3QR09	183	1	KRREERLQAKKEEIIKTLSKEEETKK_____	1.54676	1.6168	1.6617	1.67825	1.62507	0.0293943	0.000116608
ARF6	P62330	55	0.973725	TTIPTVGFNVETVTYKNVKFNVWDVGGQDKI	1.64733	1.64699	NA	NA	1.64716	0.000173306	0.000134218
ABCC4	O15439	1278	1	QNKESLFYKMVQQLGKAEAAALTETAKQVYF	1.67125	1.52465	1.5842	1.60217	1.59471	0.0301802	0.00014537
PLSCR1	H7C5I5	90	1	QTWHPCLPKFTIQNEKREDVLKISGPCVVCS	1.22645	1.24084	1.2514	1.28411	1.25052	0.0122548	0.000181822
MCM7	P33993	28	0.992122	VKKFLQEFYQDDELGKKQFKYGNQLVRLAHR	1.30505	1.26414	1.34668	1.31709	1.30791	0.0171045	0.000255301
CUL5	Q93034	724	1	QLRILRTQEAIIQIMKMRKKISNAQLQTELV	1.3515	1.3529	1.27483	1.319	1.32417	0.0183329	0.000268095
SNAP23	H3BR18	71	0.999999	EEGLDQINKDMRETEKTLTELNKCCGLCVCP	1.208	1.26216	1.24595	1.27396	1.24726	0.0143696	0.000315701
UCK2	Q9BZX2	73	0.998446	ILSQDSFYRVLTSEQKAKALKGQFNFDHPDA	NA	NA	1.49846	1.49778	1.49812	0.000337965	0.000355299
SH3BP5L	B4DQ94	181	1	TRLCQQAEARVQALQKTLRRAIGKSRPYFEL	1.23323	1.23294	NA	NA	1.23308	0.000145533	0.000358614
TMED9	Q9BVK6	180	1	QLRVRQLVEQVEQIQKEQNYQRWREERFRQT	1.60869	1.61429	NA	1.56519	1.5959	0.0155161	0.00043634
UBFD1	H3BRL3	236	1	RLTFKLEQDQLWIGTKERTEKLPMGSIKNVV	1.56339	1.5588	NA	1.51206	1.54458	0.0163984	0.000601976
GEMIN6	Q8WXD5	27	0.99999	WQDYIYKEVRVTASEKNEYKGWVLTTDPVSA	1.2622	1.28617	NA	1.28823	1.27881	0.0083555	0.000709602
DUT	P33316-2	163	1	LDDTERGSGGFGSTGKN______________	NA	NA	1.3749	1.3739	1.3744	0.00050029	0.000728688
DAZAP2	Q15038-4	71	1	QLAVMQGANVLVTQRKGNFFMGGSDGGYTIW	2.1726	2.1765	NA	NA	2.17455	0.00195	0.000734893
CARHSP1	Q9Y2V2	64	0.999441	RTFSATVRASQGPVYKGVCKCFCRSKGHGFI	1.35821	1.32313	1.46738	1.33768	1.37046	0.032727	0.000885258
NUMA1	Q14980-2	1475	1	LGRQFLEVELDQAREKYVQELAAVRADAETR	1.84217	1.75232	NA	1.74686	1.77992	0.0309007	0.000889966
LRRC57	H3BSW0	140	1	PQLCSLRHLDVMDLSKNQIRSIPD_______	1.20005	1.20067	NA	NA	1.20036	0.000311863	0.000905684
SSBP1	E7EUY5	122	1	RIYLEGKIDYGEYMDKNNVRRQATTIIAD__	1.4358	1.43426	NA	NA	1.43503	0.000767754	0.000943001
TXNIP	Q9H3M7	115	0.775021	KFGFELPQGPLGTSFKGKYGCVDYWVKAFLD	1.49887	1.46059	NA	1.4393	1.46605	0.0174279	0.000958796
PPP4C	H3BPN5	26	1	IEQLRRCELIKESEVKALCAKARCAATSMDN	1.4725	1.39463	1.30006	1.37235	1.38352	0.0355023	0.00106223
SLC3A2	P08195-2	70	1	AAAAKFTGLSKEELLKVAGSPGWVRTRWALL	1.37504	1.37342	NA	NA	1.37423	0.000814117	0.00118639
EPRS	P07814	435	1	IWEYSRLNLNNTVLSKRKLTWFVNEGLVDGW	2.54295	2.53367	NA	NA	2.5383	0.00464185	0.00124981
TXNIP	Q9H3M7	8	1	________MVMFKKIKSFEVVFNDPEKVYGS	1.26192	1.26064	NA	NA	1.26128	0.000639854	0.00139128
HAT1	O14929	15	1	_MAGFGAMEKFLVEYKSAVEKKLAEYKCNTN	1.48415	1.3861	1.65176	1.51737	1.50688	0.0549001	0.00147049
RPL19	J3QR09	177	1	KTKEARKRREERLQAKKEEIIKTLSKEEETK	2.20673	2.38167	2.03466	1.74981	2.07983	0.134613	0.00156569
ABCC4	O15439	515	1	EKERYEKVIKACALKKDLQLLEDGDLTVIGD	1.50982	1.64397	1.47872	1.37187	1.49798	0.0560419	0.00166992
NUMB	G3V3M5	138	1	GCAFAACLERKQKREKECGVTATFDASRTTF	1.33984	1.2806	1.23562	1.38345	1.30867	0.0325085	0.00168668
SLC6A6	P31641	610	1	ATPYNSRTVMNGALVKPTHIIVETMM_____	1.47496	1.47825	NA	NA	1.4766	0.00164515	0.00181987
ZXDC	H0YAA9	173	0.99142	KSRCPVSTCNRLFTSKHSMKAHMVRQHSRRQ	1.2501	1.2485	NA	NA	1.2493	0.0008	0.00183151
NUB1	Q9Y5A7-2	329	0.997341	FKNCYGENHQRLVHIKGNCGKEKVLFLRLYL	1.5838	1.60456	1.59285	1.93855	1.6737	0.0863086	0.00184347
TRIM28	Q13263-2	179	1	EDAVRNQRKLLASLVKRLGDKHATLQKSTKE	1.27858	1.27662	NA	NA	1.2776	0.000980424	0.00199416
NA	Q14157-4	963	1	QQPSGYGSHGYNTGRKYPPPYKHFWTAES__	3.727	3.7582	NA	NA	3.74257	0.0156	0.00201064
ATP2B4	P23634-6	1066	0.999999	TRSLKFLKEAGHGTTKEEITKDAEGLDEIDH	1.37704	1.37427	NA	NA	1.37565	0.00138621	0.00201144
RPL19	J3QR09	178	1	TKEARKRREERLQAKKEEIIKTLSKEEETKK	1.95683	2.25215	1.70885	1.73983	1.90257	0.125367	0.00207368
RAD18	Q9NS91	110	0.999998	FALESPAKSPASSSSKNLAVKVYTPVASRQS	1.91686	1.92552	NA	NA	1.92118	0.00433025	0.0021976
ZNF451	Q9Y4E5-2	845	1	LYKFTASASHTERKLKQAINYSKSLDMEKGV	1.86564	1.87507	NA	NA	1.87035	0.00471122	0.0025611
WRNIP1	Q96S55-2	608	0.997327	LRNAPTRLMKDLGYGKGYKYNPMYSEPVDQE	1.20247	1.22927	NA	1.24706	1.22613	0.0129591	0.00268683
ABCC4	O15439	1265	0.999697	GRLKEYDEPYVLLQNKESLFYKMVQQLGKAE	1.35348	1.31567	1.38921	NA	1.35246	0.0212318	0.00269488
ABCC4	O15439	622	1	KDGKMVQKGTYTEFLKSGIDFGSLLKKDNEE	1.5148	1.46284	1.40406	1.73379	1.524	0.0719553	0.00270024
BASP1	P80723	18	0.998822	GKLSKKKKGYNVNDEKAKEKDKKAEGAATEE	1.24938	1.23617	1.17988	1.14564	1.20203	0.0242827	0.00282493
PRKCDBP	Q969G5	84	1	RSHDTTSNTLAQLLAKAERVSSHANAAQERA	1.4065	1.37199	1.54823	1.29342	1.40206	0.0532735	0.00287096
SLC5A3	P53794	555	0.999976	QIRTTTFWSKKNLVVKENCSPKEEPYQMQEK	1.25013	1.32956	1.4688	1.36088	1.35009	0.045279	0.00288619
FAM208A	Q9UK61-2	317	1	DSDTEDMRSKTVLKRKLEDLPENMRKLAKTS	1.33185	1.33535	NA	NA	1.3336	0.00175148	0.00290429
SLC12A2	G3XAL9	943	0.999897	ISHLQGQEELLSSQEKSPGTKDVVVSVEYSK	1.21595	1.23214	1.36595	1.31772	1.28147	0.0355538	0.00291311
ABCB6	H7BXK9	330	1	NAESYEVERYREAIIKYQGLEWKSSASLVLL	1.57845	1.57173	NA	NA	1.57508	0.00335954	0.00298884
SLC35B2	Q8TB61-3	372	1	LLRVYARGRLKQRGKKAVPVESPVQKV____	1.72542	1.73442	NA	NA	1.72991	0.00450135	0.00302244
PGK1	P00558	192	1	VGVNLPQKAGGFLMKKELNYFAKALESPERP	3.35969	3.32121	NA	NA	3.34039	0.0192419	0.0030405
RFC1	P35251-2	243	1	TLAMLDEEPKTKKARKDTEAGETFSSVQANL	1.51391	1.52001	NA	NA	1.51696	0.00304785	0.0030695
MATR3	P43243	146	1	DKITPENLPQILLQLKRRRTEEGPTLSYGRD	1.82164	1.81071	NA	NA	1.81617	0.00546502	0.00321022
ALDOC	P09972	111	1	RTIQDKGIVVGIKVDKGVVPLAGTDGETTTQ	1.26611	1.23013	1.37586	1.21676	1.27072	0.036085	0.00328279
EPRS	P07814	861	0.907539	PKAKINEAVECLLSLKAQYKEKTGKEYIPGQ	1.86104	1.84921	NA	NA	1.85512	0.00591224	0.00328326
GK5	Q6ZS86-3	81	0.999329	WAQQLDLFTDAAETEKMAKSLEDSEGVCFVP	1.3005	1.1772	1.327	1.3308	1.28229	0.0361912	0.00332122
PTP4A2	Q12974	141	1	AVQFIRQKRRGAFNSKQLLYLEKYRPKMRLR	2.06579	2.04993	NA	NA	2.05785	0.00793163	0.0034001
EZH2	Q15910-5	518	1	QNRFPGCRCKAQCNTKQCPCYLAVRECDPDL	1.35877	1.35425	NA	NA	1.3565	0.00225974	0.00347807
BET1	O15155	80	0.910503	AEMDSQFDSTTGFLGKTMGKLKILSRGSQTK	1.31855	1.32263	NA	NA	1.32059	0.00203765	0.00353241
TXNIP	Q9H3M7	26	1	EVVFNDPEKVYGSGEKVAGRVIVEVCEVTRV	1.28524	1.37652	1.50629	1.54267	1.42392	0.0593781	0.003535
PRMT1	E9PKG1	88	1	CSSISDYAVKIVKANKLDHVVTIIKGKVEEV	1.23638	1.24338	1.2745	1.14097	1.22277	0.028827	0.00356425
H3F3B	K7EK07	24	1	RKSTGGKAPRKQLATKAARKSAPATGGVKKP	1.24507	1.24815	NA	NA	1.24661	0.00154175	0.00357186
NACAP1	Q9BZK3	141	0.904798	KIEDLSQEAQLAAAEKFKVQGEAVSNIQENT	NA	NA	1.2078	1.2104	1.2091	0.0013	0.00360485
GNG11	P61952	35	1	EQLRKEVKLQRQQVSKCSEEIKNYIEERSGE	1.7354	1.7278	2.3535	1.7406	1.87209	0.154747	0.00377064
PIP5K1C	O60331-4	97	1	AIQLGIGYTVGHLSSKPERDVLMQDFYVVES	1.5312	1.4149	NA	1.4448	1.46281	0.0348685	0.00383727
HIST1H1C	P16403	160	1	ATPKKSAKKTPKKAKKPAAATVTKKVAKSPK	1.39862	1.39286	NA	NA	1.39574	0.00287961	0.00393919
RPIA	P49247	120	1	GSTIVHAVQRIAERVKQENLNLVCIPTSFQA	36.0285	34.4601	NA	NA	35.2355	0.784199	0.00397726
AP1M1	B4DDG7	254	1	EIHIPVPNDADSPKFKTTVGSVKWVPENSEI	1.35694	1.36756	1.28961	NA	1.33759	0.0244061	0.00397839
SLC6A6	C9JPV1	11	1	_____MATKEKLQCLKDFHKDILKPSPGKSP	1.62915	1.61917	NA	NA	1.62415	0.00499217	0.00403468
TMEM165	B4DHW1	135	0.802776	PDEGQEELEEVQAELKKKDEEFQRTKLLNGP	1.73788	1.75056	NA	NA	1.74421	0.00633953	0.00415929
UBA1	P22314	604	0.980104	VYYRKPLLESGTLGTKGNVQVVIPFLTESYS	1.20333	1.2427	1.38583	1.26252	1.27182	0.0393825	0.00417753
PPP2R2A	P63151	62	1	DKGGRVVIFQQEQENKIQSHSRGEYNVYSTF	1.41386	1.40741	NA	NA	1.41063	0.00322165	0.00422601
XRCC5	P13010	202	0.999919	GHGPSFPLKGITEQQKEGLEIVKMVMISLEG	1.3597	1.3654	NA	NA	1.36255	0.00284585	0.00429808
DMD	P11532-10	244	1	VLHRVAAAETAKHQAKCNICKECPIIGFRYR	1.41888	1.42587	NA	NA	1.42237	0.00349634	0.00444149
ABCC4	O15439	695	1	ENVPVTLSEENRSEGKVGFQAYKNYFRAGAH	1.51152	1.52035	NA	NA	1.51593	0.00441501	0.0044566
PPIL4	Q8WUA2	375	0.999375	DTKYDLILDEQAEDSKSSHSHTSKKHKKKTH	1.21713	1.22051	NA	NA	1.21882	0.00169087	0.00446314
TMEM209	H7BXV2	286	0.986154	FWNYSRSMGDYAQTLKKFQYQLACRSQAPCA	1.23328	1.23698	NA	NA	1.23513	0.00184987	0.00451505
ITGB4	P16144-4	863	1	EENLNEVYRQISGVHKLQQTKFRQQPNAGKK	1.30851	1.30347	NA	NA	1.30599	0.0025201	0.00460154
SEC22B	O75396	178	0.89549	LSALDSKANNLSSLSKKYRQDAKYLNMHSTY	1.32444	1.33014	NA	NA	1.32729	0.00284765	0.00482388
CLTC	Q00610-2	389	1	QGNYSEAAKVAANAPKGILRTPDTIRRFQSV	1.27095	1.27587	NA	NA	1.2734	0.00246145	0.00509131
KCNN4	M0QZ70	26	1	YDLQQNLSSSHRALEKQIDTLAGKLDALTEL	1.42897	1.43737	NA	NA	1.43316	0.00420432	0.00518927
FLNB	O75369-2	16	1	MPATEKDLAEDAPWKKIQQNTFTRWCNEHLK	3.85404	3.94162	NA	NA	3.89758	0.0437868	0.00525722
AVEN	Q9NQS1	215	0.913111	AELVQGTVPLEVPQVKPKRTDDGKGLGMQLK	3.85315	3.94678	NA	NA	3.89968	0.0468185	0.00561593
	P55017-3	818	0.999974	SARGARPSVSGALDPKALVKEEQATTIFQSE	NA	NA	2.5112	2.4704	2.49072	0.0204	0.00571351
PIP5K1C	O60331-4	345	0.833445	ERERQAQGAQSTSDEKRPVGQKALYSTAMES	1.4138	1.3697	1.1906	1.2731	1.30891	0.0499529	0.00598671
RHOD	O00212	121	1	NIFNRWYPEVNHFCKKVPIIVVGCKTDLCKD	1.272	1.2258	1.1229	1.1863	1.2005	0.0315826	0.00620852
SLC3A2	P08195-2	46	1	AMSLAGAEKNGLVKIKVAEDEAEAAAAAKFT	1.37372	1.38237	NA	NA	1.37804	0.004325	0.0062308
PPIA	P62937	125	1	SQFFICTAKTEWLDGKHVVFGKVKEGMNIVE	1.36296	1.31093	1.6105	1.62919	1.47146	0.0824427	0.00626833
VANGL1	Q8TAA9-2	95	1	TSEHSISQEDIARISKDMEDSVGLDCKRYLG	NA	NA	2.33582	2.2966	2.31613	0.0196066	0.00641616
MDFIC	H7C4B9	112	1	NGIHHGAKHGSADNRKLSAPVSQKMHRKIQS	1.37871	1.36977	NA	NA	1.37423	0.00447282	0.00651781
SCAMP3	O14828-2	75	1	YSTQASAAAATAELLKKQEELNRKAEELDRR	1.28468	1.30611	1.2006	1.14205	1.23159	0.03801	0.00676726
KIF23	Q02241-2	636	0.999998	TTMKWEKECERRVAAKQLEMQNKLWVKDEKL	1.32866	1.32061	NA	NA	1.32463	0.00402545	0.00688137
RAC1	P63000-2	172	1	TYPQGLAMAKEIGAVKYLECSALTQRGLKTV	1.34399	1.31532	1.15482	1.22793	1.25828	0.0430162	0.00689043
SLC22A5	O76082-2	207	0.9992	KGMKHRKTPSHTRMLKDGQERPTILKSTAF_	1.3662	1.3757	1.2505	1.5921	1.39083	0.071254	0.00709245
	Q9NZM1-2	1763	1	LRVIIWNTKDVILDEKSITGEEMSDIYVKGW	NA	NA	1.5643	1.5802	1.57223	0.00795	0.00711373
CCDC50	Q8IVM0	300	0.99993	QQSSTRHFSKSESSHKGFHYKH_________	1.30271	1.23225	1.32172	NA	1.28498	0.0272122	0.0071798
CSPG4	Q6UVK1	2254	1	ILPLLFYLRKRNKTGKHDVQVLTAKPRNGLA	1.56912	1.65903	NA	1.45517	1.55886	0.0589855	0.00724302
CDC73	Q6P1J9	181	0.999886	QTEQIRSLSEAMSVEKIAAIKAKIMAKKRST	1.20329	1.198	NA	NA	1.20064	0.0026452	0.00767012
KIAA0319L	C9J519	419	1	KYKILDATDQESLELKPTSRAGIKQKGLLLS	1.50575	1.52087	NA	NA	1.51329	0.00756125	0.00767757
SLC6A9	J3KPA5	7	0.999996	_________MVGKGAKGMLNGAVPSEATKRD	1.31273	1.37413	NA	1.26322	1.31591	0.0320785	0.00775938
UBFD1	H3BRL3	296	1	VPTQYVDAIKDTVLGKWQYF___________	1.50445	1.52153	NA	1.36724	1.46274	0.0488319	0.00785907
LMBRD2	Q68DH5	296	1	EKMGRNMDDYEDFDEKHSIYPSEKSLVKLHK	1.4015	1.20787	1.1957	1.24817	1.26075	0.047409	0.00787813
OCRL	Q01968-2	351	0.978811	IRDIATETVGTGIMGKMGNKGGVAVRFVFHN	NA	NA	1.26557	1.27313	1.26935	0.00378187	0.00795223
TMPO	P42167	213	1	KREPLKGRAKTPVTLKQRRVEHNQSYSQAGI	1.69034	1.66847	NA	NA	1.67937	0.0109353	0.00799576
TNPO1	Q92973-2	377	1	DEIDDDDTISDWNLRKCSAAALDVLANVYRD	1.3295	1.32003	NA	NA	1.32475	0.00473217	0.0080858
ATP2B4	P23634-6	1120	0.999979	KVVKAFHSSLHESIQKPYNQKSIHSFMTHPE	1.39015	1.37864	NA	NA	1.38438	0.0057581	0.00814055
TBCB	K7ELT5	102	1	RAQQEAEAAQRLAEEKAQASSIPVGSRCEVR	1.30623	1.17733	1.15701	1.31798	1.23749	0.0421116	0.00822239
KITLG	P21583-3	231	1	IQINEEDNEISMLQEKEREFQEV________	1.2588	1.2513	NA	NA	1.25504	0.00375	0.00837286
MTHFD1	P11586	543	1	ITWQRVLDTNDRFLRKITIGQAPTEKGHTRT	1.52754	1.54525	NA	NA	1.53637	0.00885304	0.00854207
PAICS	E9PBS1	110	1	PIEWVCRRIATGSFLKRNPGVKEGYKFYPPK	1.49672	1.5134	NA	NA	1.50504	0.00834028	0.00862889
EDNRB	P24530	417	0.999988	CCWCQSFEEKQSLEEKQSCLKFKANDHGYDN	2.3737	NA	3.1274	2.4	2.6118	0.246967	0.00870024
TOP2A	P11388	1159	1	LCRLRNEKEQELDTLKRKSPSDLWKEDLATF	1.61931	1.59807	NA	NA	1.60865	0.0106194	0.00883957
RBX1	P62877	19	0.885313	AMDVDTPSGTNSGAGKKRFEVKKWNAVALWA	1.20746	1.21389	NA	NA	1.21067	0.00321754	0.00884962
SLC2A1	P11166	245	1	KLRGTADVTHDLQEMKEESRQMMREKKVTIL	1.16676	1.18611	1.34336	1.33059	1.25411	0.0465842	0.00886299
RHOD	O00212	120	0.848745	DNIFNRWYPEVNHFCKKVPIIVVGCKTDLCK	1.1629	1.2256	1.374	1.3581	1.27703	0.0513219	0.00905484
SLC20A1	Q8WUM9	286	0.999973	LMEKKNSLKEDHEETKLSVGDIENKHPVSEV	1.36622	1.31347	1.19869	1.16098	1.25709	0.0480505	0.00926823
FANCD2	Q9BXW9-3	561	1	EASSHIQDDMHLVIRKQLSSTVFKYKLIGII	1.67351	1.69934	NA	NA	1.68638	0.0129126	0.00932715
CD151	E9PL82	7	0.981624	_________MGEFNEKKTTCGTVCLKYLLFT	1.21176	1.21878	NA	NA	1.21526	0.00350688	0.00942217
ACTB	P60709	191	1	LRLDLAGRDLTDYLMKILTERGYNFTTTAER	NA	NA	1.3882	1.4021	1.39513	0.00695	0.00952324
MCM6	Q14566	517	1	AANPISGHYDRSKSLKQNINLSAPIMSRFDL	1.26166	1.17829	1.22354	NA	1.22069	0.0240946	0.00968433
TMOD3	Q9NYL9	101	0.961712	YVPYTGEKKGKIFIPKQKPVQTFTEEKVSLD	1.82109	1.85524	NA	NA	1.83809	0.0170704	0.00971173
FLOT2	J3QLD9	100	1	AVACEQFLGKNVQDIKNVVLQTLEGHLRSIL	1.28023	1.28198	1.51323	1.2176	1.3187	0.0650681	0.0100262
HIST1H1E	P10412	75	1	AALKKALAAAGYDVEKNNSRIKLGLKSLVSK	1.3662	1.38047	NA	NA	1.37331	0.00713543	0.0104261
MSI2	Q96DH6-3	41	1	FEQFGKVEDAMLMFDKTTNRHRGFGFVTFEN	1.49408	1.47432	NA	NA	1.48417	0.00988162	0.0107336
PKM	P14618	66	1	IGPASRSVETLKEMIKSGMNVARLNFSHGTH	2.53446	2.61677	NA	NA	2.57529	0.0411531	0.0107529
PGK1	P00558	6	0.999999	__________MSLSNKLTLDKLDVKGKRVVM	2.43576	2.5122	NA	NA	2.47369	0.0382203	0.0108588
PHIP	Q8WWQ0	1602	1	RKMKSSVLPKASTLSKSSAVIEQGDCKNNAL	1.3594	1.3452	NA	NA	1.35228	0.00710186	0.0110773
HSD17B4	E7ER27	68	0.999999	LAADKVVEEIRRRGGKAVANYDSVEEGEKVV	1.58809	1.61448	NA	NA	1.60123	0.0131941	0.0111415
MYO1C	O00159-2	543	1	NDLLFRNLKETMCSSKNPIMSQCFDRSELSD	1.38916	1.40578	NA	NA	1.39744	0.00831078	0.0113124
YWHAH	Q04917	91	0.999998	EKKLEKVKAYREKIEKELETVCNDVLSLLDK	3.17454	3.04703	NA	NA	3.11013	0.0637529	0.0114989
RBX1	P62877	105	1	TRQVCPLDNREWEFQKYGH____________	1.4459	1.40858	1.2459	1.17549	1.31418	0.0645936	0.0116132
ACSL4	O60488-2	546	0.999956	KDLVKLQAGEYVSLGKVEAALKNCPLIDNIC	1.50305	1.51347	1.19557	1.30599	1.37282	0.0776986	0.0116224
GNG5	P63218	11	0.99249	_____MSGSSSVAAMKKVVQQLRLEAGLNRV	1.31448	1.32852	NA	NA	1.32148	0.00702281	0.0121355
EIF4G1	Q04637-6	397	0.976598	EDKIHNAENIQPGEQKYEYKSDQWKPLNLEE	1.84655	1.89148	NA	NA	1.86888	0.0224664	0.0122364
GGCX	P38435	346	1	LPLKAAPQPSVSCVYKRSRGKSGQKPGLRHQ	2.20917	2.27938	NA	NA	2.244	0.0351022	0.0123188
FSCN1	Q16658	241	0.9994	CEGRYLAPSGPSGTLKAGKATKVGKDELFAL	2.23016	2.30315	NA	NA	2.26636	0.0364958	0.0125277
DHRS3	Q5SUY4	57	0.999999	VHGKSLMDSDDDALLKSQHINTLGQFWTTKA	1.22887	1.17934	1.43746	1.22811	1.26472	0.0575187	0.0126543
GGCX	P38435	91	1	VLDIPQERGLSSLDRKYLDGLDVCRFPLLDA	2.42942	2.34633	NA	NA	2.38751	0.0415424	0.0127262
PML	H3BVD2	38	0.999932	FKVRLQDLSSCITQGKDAAVSKKASPEAAST	1.26221	1.31204	1.19898	NA	1.25689	0.0327123	0.0127791
SLC35C1	B2RDB2	346	1	EMKKTPEEPSPKDSEKSAMGV__________	3.1818	3.0383	NA	NA	3.10922	0.07175	0.0129478
MCM5	B1AHB1	428	1	VAIHEAMEQQTISIAKAGITTTLNSRCSVLA	1.68217	1.50475	1.61787	2.44735	1.77928	0.214596	0.0131197
ATP1B3	P54709	7	1	_________MTKNEKKSLNQSLAEWKLFIYN	1.37508	1.39378	NA	NA	1.3844	0.00935352	0.0132218
DDB1	Q16531	92	1	LFILTAKYNACILEYKQSGESIDIITRAHGN	1.2549	1.21516	NA	1.33585	1.26765	0.0355092	0.0134608
CHEK1	O14757-3	399	1	LDADKSYQCLKETCEKLGYQWKKSCMNQGDG	1.67458	1.71259	NA	NA	1.69348	0.0190063	0.0135609
PTBP3	O95758-7	169	0.993261	CTLRIDFSKLTSLNVKYNNDKSRDFTRLDLP	1.5638	1.59462	NA	NA	1.57914	0.0154112	0.0135964
PSMD2	Q13200	397	1	NAAFGQDKLLTDDGNKWLYKNKDHGMLSAAA	1.81724	1.74734	1.31659	1.3598	1.54411	0.129293	0.0137322
UGP2	C9JNZ1	80	0.974716	GKIQRPPEDSIQPYEKIKARGLPDNISSVLN	2.45275	2.55227	NA	NA	2.50201	0.0497556	0.0138013
PHGDH	O43175	394	0.99992	LKEASKQADVNLVNAKLLVKEAGLNVTTSHS	1.47966	1.4551	NA	NA	1.46733	0.0122802	0.0138926
BASP1	P80723	10	1	______MGGKLSKKKKGYNVNDEKAKEKDKK	1.4528	1.60616	NA	1.37132	1.4736	0.0688441	0.0138938
MCM2	H0Y8E6	332	0.999989	GELTDEDVKMITSLSKDQQIGEKESSRNASL	NA	1.38737	1.64587	1.51568	1.51263	0.0746238	0.0139144
PSMC1	P62191	24	1	HGPGGGKKDDKDKKKKYEPPVPTRVGKKKKK	1.86917	1.92247	NA	NA	1.89563	0.0266481	0.0139904
CPSF2	Q9P2I0	390	0.999874	KITEIELRKRVKLEGKELEEYLEKEKLKKEA	1.27121	1.19443	NA	1.31186	1.25822	0.0344317	0.0140886
TOP2A	P11388	386	0.997376	PTFDSQTKENMTLQPKSFGSTCQLSEKFIKA	1.3662	1.34773	NA	NA	1.35693	0.00923703	0.0141957
KCTD9	Q7L273	371	1	SGCDLQEANLRGSNVKGAIFEEMLTPLHMSQ	1.51513	1.48786	NA	NA	1.50144	0.013635	0.0142224
IQGAP1	P46940	1168	1	VDKIPYGMRFIAKVLKDSLHEKFPDAGEDEL	1.40802	1.43023	NA	NA	1.41908	0.0111046	0.0142305
UBAP2L	Q14157-4	413	1	DLKNPSDSAVHSPFTKRQAFTPSSTMMEVFL	4.48071	4.80103	NA	NA	4.63811	0.160161	0.0143227
SRI	C9J0K6	84	1	FDTDRSGTVDPQELQKALTTMGFRLSPQAVN	1.28188	1.42849	NA	1.46185	1.38849	0.0552754	0.0148846
F11R	Q9Y624	292	1	KVIYSQPSARSEGEFKQTSSFLV________	1.26064	1.2473	NA	NA	1.25395	0.00666989	0.0149609
SLC20A1	Q8WUM9	275	0.902267	REIKCSPSESPLMEKKNSLKEDHEETKLSVG	1.32012	1.33806	NA	NA	1.32906	0.00897111	0.0151028
MORF4L1	H0YMJ0	197	0.890975	WDLITRQKQLFYLPAKKNVDSILEDYANYKK	1.64595	1.60834	NA	NA	1.62704	0.018802	0.0151105
SLC20A1	Q8WUM9	394	0.999535	HTVHKDSGLYKELLHKLHLAKVGDCMGDSGD	1.61456	1.99004	1.33211	1.40882	1.56703	0.147172	0.0151443
ATP7A	Q04656-5	481	0.984056	STNEFYTKGMTPVQDKEEGKNSSKCYIQVTG	1.77347	1.72646	NA	NA	1.74981	0.0235048	0.0152807
H3F3B	K7EK07	57	1	YRPGTVALREIRRYQKSTELLIRKLPFQRLV	1.21337	1.22508	NA	NA	1.21921	0.00585164	0.0154127
HSP90B1	P14625	168	0.999924	GMTREELVKNLGTIAKSGTSEFLNKMTEAQE	NA	1.45382	1.42831	NA	1.44101	0.0127569	0.0154231
ACSL4	O60488-2	182	0.998568	LESKLKTALLDISCVKHIIYVDNKAINKAEY	1.48423	1.42615	1.49847	1.13965	1.37887	0.0839605	0.0154959
	P32004-3	1164	1	KDKEDTQVDSEARPMKDETFGEYSDNEEKAF	NA	NA	1.2308	1.2184	1.22458	0.0062	0.0159055
PSMC6	P62333	62	0.953655	LKALQSVGQIVGEVLKQLTEEKFIVKATNGP	1.37206	1.35105	NA	NA	1.36151	0.0105062	0.0159155
COBLL1	Q53SF7-4	278	1	VNKHRPTFTRSNTISKPYISNTLPSDAPKKR	1.2283	1.24146	NA	NA	1.23486	0.00658271	0.0160833
IQGAP1	P46940	1027	1	YASNQREEYLLLRLFKTALQEEIKSKVDQIQ	1.24312	1.2668	NA	1.1631	1.22353	0.0313737	0.0160889
ZNF451	Q9Y4E5-2	454	1	LECIAIPKKKMNLKDKSHEGVACVQKEKSVV	2.09492	2.01815	NA	NA	2.05618	0.0383877	0.0164834
LTA4H	P09960-3	394	1	IFLGFLKAYVEKFSYKSITTDDWKDFLYSYF	1.29144	1.30926	NA	NA	1.30032	0.00891177	0.0166105
EIF4G1	Q04637-6	406	0.999896	IQPGEQKYEYKSDQWKPLNLEEKKRYDREFL	2.14777	2.23813	NA	NA	2.19249	0.045183	0.016707
RAD18	Q9NS91	102	0.996223	FARNHLLQFALESPAKSPASSSSKNLAVKVY	1.63716	1.59608	NA	NA	1.61649	0.0205366	0.0168364
HIST1H1E	P10412	46	0.993116	AKRKASGPPVSELITKAVAASKERSGVSLAA	1.26544	1.25015	NA	NA	1.25777	0.0076469	0.0168722
CDC42EP1	B0QYC6	30	1	LGKLSPVGWVSSSQGKRRLTADMISHPLGDF	1.23248	1.21922	NA	NA	1.22583	0.00663104	0.0169085
TOP1	P11387	575	0.99945	PEDDLFDRLNTGILNKHLQDLMEGLTAKVFR	1.4723	1.50393	NA	NA	1.48803	0.0158145	0.0170186
SRP9	P49458	52	0.999947	NLCVKVTDDLVCLVYKTDQAQDVKKIEKFHS	NA	NA	1.45055	1.42268	1.43655	0.0139351	0.0170434
PSMC2	P35998	116	0.999995	IINADSEDPKYIINVKQFAKFVVDLSDQVAP	1.49476	1.42366	1.2849	NA	1.39835	0.0616225	0.017226
SLC6A9	P48067-2	20	1	GAKGMLNGAVPSEATKRDQNLKRGNWGNQIE	1.36838	1.3926	NA	NA	1.38044	0.012107	0.0173139
FAM115A	Q9Y4C2-2	750	1	LESVQELINEKLIRTKGLWGPVHELGRNQQR	1.23535	1.22159	NA	NA	1.22845	0.00688329	0.0173326
PGK1	P00558	199	0.999286	KAGGFLMKKELNYFAKALESPERPFLAILGG	1.27819	1.2959	NA	NA	1.28702	0.00885656	0.0173575
SLC35B2	Q8TB61-3	382	1	KQRGKKAVPVESPVQKV______________	1.6511	1.60758	NA	NA	1.62919	0.0217565	0.0174133
MCM3	J3KQ69	389	1	TAIHEVMEQGRVTIAKAGIHARLNARCSVLA	1.32444	NA	NA	1.30476	1.31456	0.00984395	0.0174258
ABCG2	Q9UNQ0-2	343	0.999942	LIEKLAEIYVNSSFYKETKAELHQLSGGEKK	NA	1.45545	1.41347	1.26413	1.37518	0.0580552	0.0176849
	P55017-3	822	1	ARPSVSGALDPKALVKEEQATTIFQSEQGKK	NA	NA	2.9427	2.775	2.85762	0.08385	0.0177836
MYSM1	Q5VVJ2	675	1	AFDPNPSLRDIDTQAKYQSYFSRGGAKFIGM	1.2898	1.272	NA	NA	1.28087	0.0089	0.0178651
SIK1	P57059	50	0.999058	KGNFAVVKLARHRVTKTQVAIKIIDKTRLDS	1.36736	1.39234	NA	NA	1.37979	0.0124881	0.0178927
CHMP4B	Q9H444	6	0.993873	__________MSVFGKLFGAGGGKAGKGGPT	1.61026	1.56853	NA	NA	1.58926	0.020868	0.0180387
HSP90AA1	P07900	631	0.976698	AQALRDNSTMGYMAAKKHLEINPDHSIIETL	1.55714	1.59898	NA	NA	1.57792	0.0209159	0.0184956
PRDX1	Q06830	7	0.999967	_________MSSGNAKIGHPAPNFKATAVMP	1.73408	1.79221	NA	NA	1.76291	0.0290652	0.0185067
PSMC4	P43686	238	1	TTAAFIRVVGSEFVQKYLGEGPRMVRDVFRL	1.5848	1.55843	NA	1.95414	1.68994	0.127734	0.0187062
SLC4A7	D3K174	1068	0.987362	VHLPFEGGSLLQIPVKALKYSPDKPVSVKIS	1.23066	1.21595	NA	NA	1.22328	0.00735677	0.0189914
ZNF451	Q9Y4E5-2	464	0.884086	MNLKDKSHEGVACVQKEKSVVKTWFCECNQR	2.01838	2.1076	NA	NA	2.06251	0.0446112	0.019014
XRCC5	P13010	274	1	IRIAAYKSILQERVKKTWTVVDAKTLKKEDI	1.64155	1.595	NA	NA	1.6181	0.023275	0.0190215
GLYR1	Q49A26-5	254	0.756509	VVSTCDITFACVSDPKAAKDLVLGPSGVLQG	17.2453	14.6175	NA	NA	15.8771	1.31391	0.0190271
FASN	P49327	70	1	KDLSRFDASFFGVHPKQAHTMDPQLRLLLEV	1.3909	1.41957	NA	NA	1.40516	0.0143367	0.0190894
UBE2L3	P68036	131	1	QPEHPLRADLAEEYSKDRKKFCKNAEEFTKK	1.49898	1.5371	NA	NA	1.51792	0.0190563	0.0191442
RPL9	P32969	121	1	QENGSLVEIRNFLGEKYIRRVRMRPGVACSV	1.36324	1.33856	NA	NA	1.35084	0.0123396	0.0193316
SLC6A6	P31641	4	1	____________MATKEKLQCLKDFHKDILK	1.33836	1.36309	NA	NA	1.35067	0.012367	0.0193852
STEAP4	C9JS50	72	0.840795	LLPSGAEVLSYSEAAKKSGIIIIAIHREHYD	1.25495	1.17699	NA	1.31007	1.24613	0.0386058	0.0194251
FAM111B	Q6SJ93	10	1	______MNSMKTEENKSFSAMEDDQRTRPEV	1.48649	1.52458	NA	NA	1.50541	0.0190434	0.01968
EXOC4	E9PED2	140	0.995621	LNLLDEIENIKQVPQKLEQCMASKHYLSATD	1.29114	1.27107	NA	NA	1.28107	0.0100325	0.0201212
CMIP	Q8IY22	74	0.999986	DIQVCVIRHPRTFLSKILTSKFLRRWEPHHL	3.52604	3.26173	NA	NA	3.39131	0.132157	0.0203026
RRM1	P23921	414	1	ETGTPYMLYKDSCNRKSNQQNLGTIKCSNLC	1.2336	1.21754	NA	NA	1.22554	0.00802843	0.0204983
CYFIP1	Q7L576	97	1	MLYTWRSCSRAIPQVKCNEQPNRVEIYEKTV	2.3618	2.50228	NA	NA	2.43103	0.0702392	0.0206962
GGCX	P38435	36	1	KAELISGPRQDSRIGKLLGFEWTDLSSWRRL	2.53362	2.69852	NA	NA	2.61477	0.0824466	0.0208732
GGCX	P38435	19	1	SAGSARTSPSSDKVQKDKAELISGPRQDSRI	1.93427	1.85456	NA	NA	1.894	0.0398598	0.0209681
XPO1	O14980	531	1	FLVTVIKDLLGLCEQKRGKDNKAIIASNIMY	1.6374	1.69357	NA	NA	1.66525	0.0280823	0.0210429
ANO6	E9PB30	870	1	LTQKLLHENHLKDMTKNMGVIAERMIEAVDN	1.25828	1.23978	NA	NA	1.249	0.00924735	0.0211912
CDC42EP4	Q9H3Q1	125	0.999993	ALFVKNAMSLPQLNEKEAAEKGTSKLPKSLS	1.25703	1.2385	NA	NA	1.24773	0.00926105	0.0213412
CASK	Q5JS72	417	1	SHEDAMYGTKLETIRKIHEQGLIAILDVEPQ	1.22221	1.23947	NA	NA	1.23081	0.00863055	0.0214871
ABCC2	Q92887	1544	1	YFMAKEAGIENVNSTKF______________	1.23446	NA	1.25288	NA	1.24363	0.00920913	0.0216124
PPIA	P62937	44	0.99989	VPKTAENFRALSTGEKGFGYKGSCFHRIIPG	1.12524	1.16574	1.39428	1.26008	1.23211	0.0597471	0.0218575
	Q16513-2	374	1	WSPSETRSSFMSRTSKNDVCAVLKLDNTVVG	1.2588	1.2797	NA	NA	1.26921	0.01045	0.0219783
UBB	P62979	113	1	VKLAVLKYYKVDENGKISRLRRECPSDECGA	1.32361	1.26763	1.1283	1.11456	1.20523	0.0516427	0.0220263
CAV1	C9JKI3	8	1	________MADELSEKQVYDAHTKEIDLVNR	1.34986	1.32299	NA	NA	1.33636	0.0134368	0.0220672
EMB	D6RDX7	242	1	CEKYTQKKKKHSDEGKEFEQIEQLKSDDSNG	1.3875	1.3114	1.874	1.3116	1.45424	0.135481	0.0220783
SMAD4	K7EIU8	289	1	VHRTEAIERARLHIGKGVQLECKGEGDVWVR	1.20779	1.34423	NA	1.38299	1.30946	0.0531321	0.0226048
ABCB6	H7BXK9	574	0.999999	AFPEGYRTQVGERGLKLSGGEKQRVAIARTI	1.30206	1.27859	NA	NA	1.29027	0.0117382	0.0227155
PTRF	Q6NZI2	98	1	EGAVQSIQGELSKLGKAHATTSNTVSKLLEK	1.21825	1.18114	1.3186	NA	1.23799	0.0410582	0.0227754
MAGEB2	O15479	250	1	GEEHSVFGEPWKLITKDLVQEKYLEYKQVPS	1.76173	1.694	NA	NA	1.72753	0.0338609	0.0228136
C19orf43	Q9BQ61	146	0.977951	IVAKKQKTEDEVLTSKGDAWAKYMAEVKKYK	1.64881	1.59268	NA	NA	1.6205	0.0280617	0.0228258
ASXL1	G3V3V0	123	0.999988	RIRQEMEKEKKVEQWKEKFFEDYYGQKLGLT	1.1817	1.0757	1.2999	1.2779	1.20546	0.0512543	0.0228706
ZNF207	O43670-2	24	1	LKPWCWYCNRDFDDEKILIQHQKAKHFKCHI	1.23093	1.25027	NA	NA	1.24056	0.00966676	0.0230023
PTGES2	H7C5L1	200	1	IITYYPAMKAVNEQGKEVTEFGNKYWLMLNE	1.24477	1.2259	NA	NA	1.2353	0.00943626	0.0230029
SMARCE1	H7C048	65	1	KRKFLESTDSFNNELKRLCGLKVEVDMEKIA	2.11258	1.86327	1.53567	NA	1.82164	0.167049	0.0230972
TMEM159	I3NI21	3	1	_____________MAKEEPQSISRDLQELQK	NA	NA	2.2948	2.1648	2.22885	0.065	0.0231506
UIMC1	Q96RL1	245	1	CGKPQESTGRGSAFLKAVQGSGDTSRHCLPT	1.16117	1.29346	1.37535	1.11367	1.23156	0.0600571	0.0231756
SLC3A2	P08195-2	65	1	DEAEAAAAAKFTGLSKEELLKVAGSPGWVRT	1.805	1.73122	NA	NA	1.76772	0.0368897	0.0233079
UBE2L3	P68036	73	1	PAEYPFKPPKITFKTKIYHPNIDEKGQVCLP	1.70855	1.64435	NA	NA	1.67614	0.0320978	0.0235914
HIST1H1B	P16401	67	1	AASKERNGLSLAALKKALAAGGYDVEKNNSR	1.78452	1.71199	NA	NA	1.74788	0.0362639	0.023641
AHNAK	Q09666	5337	0.997936	MKVHAPGLNLSGVGGKMQVGGDGVKVPGIDA	1.23073	1.25061	NA	NA	1.24063	0.00994249	0.0236507
TXNIP	Q9H3M7	117	0.999999	GFELPQGPLGTSFKGKYGCVDYWVKAFLDRP	1.69619	1.78461	1.14377	1.58538	1.53064	0.142205	0.0238323
CDC73	Q6P1J9	243	0.999845	ERVWRTRTTILQSTGKNFSKNIFAILQSVKA	1.32384	1.35333	NA	NA	1.33851	0.0147456	0.024043
MKI67	P46013	1093	1	PAARVTGMKKWPRTPKEEAQSLEDLAGFKEL	1.54551	1.59959	NA	NA	1.57232	0.0270433	0.0241824
FANCI	Q9NVI1	523	1	KVSMSMRDCLILVLRKAMFANQLDARKSAVA	1.423	1.3863	NA	NA	1.40453	0.0183507	0.0244721
TUFM	P49411	286	0.999999	RGTVVTGTLERGILKKGDECELLGHSKNIRT	1.42841	NA	1.22269	1.3678	1.33679	0.0610337	0.0245438
KIAA0101	Q15004-2	24	1	VPGTYRKVVAARAPRKVLGSSTSATNSTSVS	1.8524	1.83075	NA	1.43085	1.69298	0.13705	0.0246236
BTN2A1	Q7KYR7-3	143	1	SGEKEFERETREIALKELEKERVQKEEELQV	1.37397	1.34106	NA	NA	1.35742	0.0164591	0.0252468
LASP1	Q14847	75	1	QSFTMVADTPENLRLKQQSELQSQVRYKEEF	1.32029	1.29258	NA	NA	1.30636	0.0138558	0.0252525
RDX	P35241	83	1	QDVKKENPLQFKFRAKFFPEDVSEELIQEIT	1.43748	1.3981	NA	NA	1.41765	0.0196908	0.0253222
HSP90AA1	P07900	362	1	APFDLFENKKKKNNIKLYVRRVFIMDSCDEL	1.29292	1.32084	NA	NA	1.3068	0.01396	0.0254013
PSMB1	P20618	77	1	SIHTRDSPKCYKLTDKTVIGCSGFHGDCLTL	1.3121	1.28486	NA	NA	1.29841	0.0136205	0.0255596
ANKRD54	C9JX82	84	0.997531	VDALDRAGRTPLHLAKSKLNIL_________	NA	NA	1.43784	1.39781	1.41768	0.0200183	0.0257408
ZNF451	Q9Y4E5-2	790	0.998928	VHKEKSDEEEQQYVIKCGTCTKAFHDPESAQ	1.45827	1.41593	NA	NA	1.43694	0.0211714	0.0258588
TRIM28	Q13263-2	237	1	KELNKRGRVLVNDAQKVTEGQQERLERQHWT	1.40571	1.447	NA	NA	1.4262	0.0206434	0.0259403
PSMD7	P51665	199	0.999994	VGTLSQRITNQVHGLKGLNSKLLDIRSYLEK	1.58855	1.65233	NA	NA	1.62013	0.0318876	0.0259528
NOP56	O00567	333	1	LAKYPASTVQILGAEKALFRALKTRGNTPKY	1.57517	1.51989	NA	NA	1.54729	0.0276412	0.0260385
AKR1C3	P42330	161	1	ATWEAVEKCKDAGLAKSIGVSNFNRRQLEMI	1.21363	1.19523	NA	NA	1.2044	0.00919732	0.0261253
HIVEP1	P15822	625	0.980909	QGGVSRLETNENSHQKGDMNPLEGKQDSHVG	1.3837	1.4229	NA	NA	1.40316	0.0196	0.0262371
GYS1	P13807-2	339	1	QLWDTANTVKEKFGRKLYESLLVGSLPDMNK	1.21665	1.23747	NA	NA	1.22702	0.0104077	0.0263789
ENO1	P06733	71	1	RYMGKGVSKAVEHINKTIAPALVSKKLNVTE	1.35437	1.31938	NA	1.18314	1.28345	0.0522322	0.0264214
RPL10A	P62906	106	1	KKLNKNKKLVKKLAKKYDAFLASESLIKQIP	2.49036	2.69619	NA	NA	2.59123	0.102916	0.0265334
TPP2	P29144	19	1	AATEEPFPFHGLLPKKETGAASFLCRYPEYD	1.27577	1.30319	NA	NA	1.28941	0.013713	0.0266204
CAV1	Q03135	39	1	IYKPNNKAMADELSEKQVYDAHTKEIDLVNR	1.91548	1.8168	NA	NA	1.86549	0.0493388	0.0269844
HM13	Q8TCT9-5	319	0.998576	YEESNPKDPAAVTESKEGTEASASKGLEKKE	1.29114	1.32076	NA	NA	1.30586	0.0148096	0.0270373
PKP2	Q99959-2	599	1	QNIYIQNRNIQTDNNKSIGCFGSRSRKVKEQ	1.3365	1.21034	NA	1.41997	1.31943	0.0609319	0.0270699
FASN	P49327	1151	0.999999	EELQLCKGLVQALQTKVTQQGLKMVVPGLDG	1.21569	1.35	1.86887	1.78263	1.52915	0.160073	0.0271006
NR3C1	B7Z7I2	101	1	QAGMNLEARKTKKKIKGIQQATTGVSQETSE	5.82399	5.04054	NA	NA	5.41812	0.391724	0.0271986
KCT2	Q8NC54	239	1	FLLVQSRKWRDGLCSKTVEYHRLDQNVNEAM	NA	NA	1.59886	1.66738	1.63276	0.0342602	0.027228
SNAP23	H3BR18	97	0.999943	LCVCPCNRTKNFESGKAYKTTWGDGGEN___	1.338	1.1804	1.07599	1.28585	1.21582	0.0581434	0.0273255
HLA-A	Q09160	340	1	AVVAAVMWRKKSSVRKGGSYSQAASSDSAQG	1.27341	1.24829	NA	NA	1.26079	0.0125624	0.0273554
STEAP4	C9JS50	18	1	KTCIDALPLTMNSSEKQETVCIFGTGDFGRS	1.16378	1.14233	1.44975	1.40055	1.28178	0.0793076	0.0275239
ZNF451	Q9Y4E5-2	827	0.999541	HCFLQKPSVAHFGSEKSNLYKFTASASHTER	1.69488	1.77793	NA	NA	1.73591	0.0415285	0.0275942
CUL1	Q13616	769	1	DILIEKEYLERVDGEKDTYSYLA________	NA	NA	1.65874	1.73727	1.69756	0.0392652	0.027806
ABCC1	P33527-6	893	0.999823	AEAKKEETWKLMEADKAQTGQVKLSVYWDYM	1.45423	1.4093	NA	NA	1.43159	0.0224635	0.0278233
CEP55	Q53EZ4-2	145	1	QQLSAATSRIAELESKTNTLRLSQTVAPNCF	1.86905	1.77338	NA	NA	1.82059	0.0478359	0.0278967
HIST1H1E	P10412	17	0.963544	SETAPAAPAAPAPAEKTPVKKKARKSAGAAK	1.4951	1.4451	NA	NA	1.46989	0.0250034	0.0280945
CAND1	Q86VP6	20	1	SYHISNLLEKMTSSDKDFRFMATNDLMTELQ	5.64944	4.87955	NA	NA	5.2504	0.384949	0.0281032
SBDS	Q9Y3A5	225	0.998826	CLIDPGCFREIDELIKKETKGKGSLEVLNLK	1.34785	1.28608	NA	1.17375	1.26715	0.050959	0.0281771
ENO1	P06733	60	0.999996	EALELRDNDKTRYMGKGVSKAVEHINKTIAP	1.5173	1.57709	NA	NA	1.54691	0.0298931	0.0281794
RPL30	P62888	23	0.996645	KKSLESINSRLQLVMKSGKYVLGYKQTLKMI	1.53428	1.59643	NA	NA	1.56505	0.0310743	0.0281998
UTP6	Q9NYH9	295	0.921429	RELEIESQTEEQPTTKQAKAVEVGRKEERCC	1.24507	1.27088	NA	NA	1.25791	0.0129077	0.0284505
CDK1	P06493	33	0.865853	VYKGRHKTTGQVVAMKKIRLESEEEGVPSTA	1.32259	1.35785	NA	NA	1.34011	0.0176295	0.0285878
RAD18	Q9NS91	161	0.999999	SELLIKENKSKFSPQKEASPAAKTKETRSVE	1.45278	1.50516	NA	NA	1.47874	0.02619	0.0288015
2018-09-07	B4DNE4	340	1	QRRHEQMKKNLEAQHKELEEKRRQFEDEKAN	1.29459	1.32672	NA	NA	1.31055	0.0160639	0.0288326
UBXN7	O94888	221	1	VYHDSEEGQRYIQFYKLGDFPYVSILDPRTG	1.31197	1.27726	NA	1.15672	1.24684	0.0470455	0.0288462
HDGF	P51858	11	0.999999	_____MSRSNRQKEYKCGDLVFAKMKGYPHW	1.16018	1.19887	NA	1.30249	1.21906	0.0424833	0.028907
ANKFY1	I3L2C5	850	0.988352	QGLTPFACAMTFKNNKSAEAILKRESGAAEQ	5.6406	4.853	NA	NA	5.232	0.3938	0.0289092
AKAP13	A8MYJ1	180	0.999502	SNTWKFLSHSTDSLNKISKVNESTESLTDEG	1.27472	1.24793	NA	NA	1.26125	0.0133936	0.0291056
TOP2A	P11388	520	1	AEINNIIKIVGLQYKKNYEDEDSLKTLRYGK	1.53787	1.48094	NA	NA	1.50914	0.0284651	0.0291557
RBM14	Q96PK6	593	0.838547	RTRLSPPRASYDDPYKKAVAMSKRYGSDRRL	1.19344	1.21393	NA	NA	1.20364	0.0102447	0.0292137
SLC12A4	Q9UP95-5	979	1	DPSHAPDNFRELVHIKPDQSNVRRMHTAVKL	1.21043	1.19011	NA	NA	1.20023	0.010159	0.0295023
VAMP8	C9JXZ5	21	1	ERILARGENLEHLRNKTEDLEATSEHFKTTS	NA	NA	1.29601	1.32914	1.31247	0.0165665	0.0295302
ABCC4	O15439	670	1	SESSVWSQQSSRPSLKDGALESQDTENVPVT	1.67035	1.47178	1.18838	1.21664	1.37307	0.113998	0.0296377
CAV1	Q03135	5	1	___________MSGGKYVDSEGHLYTVPIRE	1.48771	1.436	NA	NA	1.46162	0.0258562	0.0296488
XPO1	O14980	339	1	LFLCTFLKEHDQLIEKRLNLRETLMEALHYM	1.53022	1.26065	1.39489	1.10501	1.31315	0.0910648	0.0298832
HSP90AA1	P07900	58	1	IFLRELISNSSDALDKIRYESLTDPSKLDSG	1.74563	1.66023	NA	NA	1.70239	0.0427012	0.0299885
PLEKHA1	Q9HB21-2	229	1	QLDENTIGYFKSELEKEPLRVIPLKEVHKVQ	1.21334	1.19211	NA	NA	1.20268	0.0106133	0.0304177
APLP2	Q06481-5	503	0.999782	VEVDPMLTPEERHLNKMQNHGYENPTYKYLE	1.46499	1.41454	NA	NA	1.43955	0.0252222	0.0305906
RPL6	F8W181	27	1	KYSAAKSKVEKKKKEKVLATVTKPVGGDKNG	1.27682	1.24847	NA	NA	1.26257	0.0141704	0.0306223
ATP2C1	P98194-2	496	1	GAYEQVIKYCTTYQSKGQTLTLTQQQRDVYQ	1.25838	1.28822	NA	NA	1.27321	0.0149217	0.030864
CIB1	Q99828	10	1	______MGGSGSRLSKELLAEYQDLTFLTKQ	1.24341	1.21852	NA	NA	1.2309	0.0124423	0.0309506
TKT	P29401	16	1	MESYHKPDQQKLQALKDTANRLRISSIQATT	2.14243	2.31677	NA	NA	2.2279	0.0871696	0.031062
DNAJC8	O75937	40	1	SEVKQIEKRDSVLTSKNQIERLTRPGSSYFN	1.65499	1.57838	NA	NA	1.61623	0.0383048	0.0313987
LAMTOR1	Q6IAA8	103	0.880149	YSTRLAVLSSSLTHWKKLPPLPSLTSQPHQV	1.37682	1.80274	1.49917	NA	1.5496	0.126608	0.0314367
AARS	P49588	762	1	KGIRRIVAVTGAEAQKALRKAESLKKCLSVM	1.29888	1.26716	NA	NA	1.28292	0.0158561	0.0315546
NA	P55017-2	819	0.999741	SARGARPSVSGALDPKALVKEEQATTIFQSE	1.2531	1.283	NA	NA	1.26796	0.01495	0.0315899
SLC22A5	O76082-2	217	1	HTRMLKDGQERPTILKSTAF___________	1.2804	1.314	NA	NA	1.29709	0.0168	0.0316714
SLC9A6	Q92581-3	508	1	DQEHLGVPENERRTTKAESAWLFRMWYNFDH	NA	NA	1.23493	1.26256	1.24867	0.013817	0.031694
PSAP	P07602	336	1	LVKEVTKLIDNNKTEKEILDAFDKMCSKLPK	1.22379	1.2501	NA	NA	1.23688	0.0131518	0.0318148
CDK2	E7ESI2	6	0.999982	__________MENFQKVEKIGEGTYGVVYKA	1.58973	1.51797	NA	NA	1.55344	0.0358805	0.0333497
LAMTOR1	Q6IAA8	60	1	SARTDEQALLSSILAKTASNIIDVSAADSQG	1.34301	1.05122	1.37861	1.39315	1.28323	0.0807826	0.0336566
NXF3	H0Y6A1	203	1	GQQSPRATLCGTEAHKRLPTCKGSFFGSEML	1.4506	1.5126	NA	NA	1.48128	0.031	0.0338749
PRDX6	P30041	56	1	RDFTPVCTTELGRAAKLAPEFAKRNVKLIAL	1.47198	1.53808	NA	NA	1.50467	0.0330529	0.0341924
TXNIP	Q9H3M7	64	1	CGVAKVLWMQGSQQCKQTSEYLRYEDTLLLE	1.71265	1.82134	NA	NA	1.76616	0.054346	0.0344003
	O60462-4	865	0.999994	LALVLHYHRFRYAAKKTDHSITYKTSHYTNG	1.552	NA	1.9433	1.4246	1.6257	0.156062	0.0344372
GART	F8WD69	63	0.915723	TAISISDHTALAQFCKEKKIEFVVVGPEAPL	1.51741	1.45358	NA	NA	1.48515	0.0319138	0.0345513
TOP2A	P11388	529	1	VGLQYKKNYEDEDSLKTLRYGKIMIMTDQDQ	1.63753	1.73304	NA	NA	1.68461	0.0477561	0.0345654
TRIM28	Q13263-2	207	1	TKEVRSSIRQVSDVQKRVQVDVKMAILQIMK	1.44776	1.39307	NA	NA	1.42015	0.0273429	0.0349069
IKBKG	C9JZ85	144	1	AEEALVAKQEVIDKLKEEAEQHKIVMETVPV	1.31867	1.2809	NA	NA	1.29965	0.0188826	0.0352533
PSMC3	P17980	372	1	PNEEARARIMQIHSRKMNVSPDVNYEELARC	1.40857	1.46654	NA	NA	1.43726	0.0289849	0.0353546
HIST1H1E	P10412	97	0.999992	LGIKSLVSKGTLVQTKGTGASGSFKLNKKAS	1.72994	1.63218	NA	NA	1.68035	0.0488831	0.0356415
PI4K2A	Q9BTU6	141	1	FPERIYQGSSGSYFVKDPQGRIIAVFKPKNE	1.50814	1.58389	NA	NA	1.54555	0.0378728	0.0357893
ZNF207	O43670-2	100	1	IPEKDMDERRRLLEQKTQESQKKKQQDDSDE	1.22666	1.20023	NA	NA	1.21337	0.0132129	0.0358053
PTGES2	H7C5L1	141	1	PYQVVEVNPVRRAEIKFSSYRKVPILVAQEG	1.35212	1.30931	NA	NA	1.33054	0.0214091	0.0358289
PI4K2A	Q9BTU6	336	0.999999	PMDSSSSRDTDWVVVKEPVIKVAAIDNGLAF	1.40615	1.35592	NA	NA	1.3808	0.0251141	0.0358451
FLNB	O75369-2	2444	0.994386	SVKYGGPNHIVGSPFKAKVTGQRLVSPGSAN	1.62391	1.72219	NA	NA	1.67233	0.049143	0.0363363
TRIM28	Q13263-2	190	0.999985	ASLVKRLGDKHATLQKSTKEVRSSIRQVSDV	1.63219	1.73285	NA	NA	1.68176	0.0503284	0.0366026
TPM4	P67936	11	1	_____MAGLNSLEAVKRKIQALQQQADEAED	1.53197	1.46232	NA	NA	1.49674	0.0348224	0.0366821
FAM111B	Q6SJ93	302	0.785366	ESATDEINHQSLIQSKKKVHKPKKDGETKDV	1.69666	1.81078	NA	NA	1.75279	0.0570612	0.0368811
FLOT1	B0V109	8	1	________VKIQGQNKEMLAAACQMFLGKTE	1.24709	1.31859	2.14195	1.69541	1.56323	0.205455	0.0370146
TRIM28	Q13263-2	318	0.999993	PHGEMKFQWDLNAWTKSAEAFGKIVAERPGT	1.41922	1.48349	NA	NA	1.451	0.0321361	0.0378288
UBE2D3	P61077	144	1	TDRDKYNRISREWTQKYAM____________	1.6803	1.58457	NA	NA	1.63173	0.0478641	0.0380873
RPL19	J3QR09	192	0.978276	KKEEIIKTLSKEEETKK______________	1.23462	1.20539	NA	NA	1.21992	0.0146124	0.0383136
RLF	Q13129	1492	1	FRSQKVANERLLRSEKVCQTADTQGHEHQTT	1.50441	1.43603	NA	NA	1.46982	0.0341882	0.0383978
SLC7A11	Q9UPY5	4	1	____________MVRKPVVSTISKGGYLQGN	1.152	1.1294	1.4457	1.4895	1.29376	0.0949027	0.0388124
PARP10	E9PK67	932	1	LSVQDRYSPPNADGHKAVFVARVLTGDYGQG	1.42828	1.49611	NA	NA	1.4618	0.0339186	0.0388548
YBX3	P16989-3	124	1	RNDTKEDVFVHQTAIKKNNPRKYLRSVGDGE	1.31783	1.27642	NA	NA	1.29696	0.0207038	0.0390332
PLEC	Q15149	1165	1	KEPARECAQRIAEQQKAQAEVEGLGKGVARL	1.46369	1.30205	1.20461	NA	1.31919	0.0755513	0.0393194
RAD18	Q9NS91	151	0.958208	FLIREMSGSTSELLIKENKSKFSPQKEASPA	1.87869	1.74429	NA	NA	1.81024	0.0671991	0.0397603
KRT18	P05783	317	1	TVQSLEIDLDSMRNLKASLENSLREVEARYA	2.59528	2.31857	NA	NA	2.45303	0.138358	0.0399422
HIST1H1E	P10412	90	1	KNNSRIKLGIKSLVSKGTLVQTKGTGASGSF	1.39928	1.34435	NA	NA	1.37154	0.0274685	0.0402997
ABCC1	P33527-6	496	0.963484	AVMAMKTKTYQVAHMKSKDNRIKLMNEILNG	1.36541	1.2938	1.15506	NA	1.26837	0.0617446	0.040425
HARS	E7ETE2	183	1	SLVEQLLQDPKLSQNKQALEGLGDLKLLFEY	1.27595	NA	NA	1.23925	1.25747	0.0183506	0.0404958
NPLOC4	Q8TAT6	116	0.994206	GAPNVVEDEIDQYLSKQDGKIYRSRDPQLCR	1.28539	1.24724	NA	NA	1.26617	0.0190761	0.0405845
CISD1	Q9NZ45	79	1	DLGDKAVYCRCWRSKKFPFCDGAHTKHNEET	1.38227	1.44473	NA	NA	1.41316	0.0312313	0.0406253
CNN2	Q99439-2	195	0.998954	VGMTAPGTRRHIYDTKLGTDKCDNSSMSLQM	1.26696	1.23135	NA	NA	1.24903	0.017804	0.0407518
STEAP4	C9JS50	161	0.846984	ALDASRQVFVCGNDSKAKQRVMDIVRNLGLT	1.36419	1.28277	NA	1.63625	1.42001	0.106873	0.0407763
CHMP1B	Q7LBR1	104	0.999601	TKSMAGVVKSMDATLKTMNLEKISALMDKFE	1.45534	NA	1.3309	1.19002	1.32096	0.0766377	0.0410709
TXNIP	Q9H3M7	212	1	IHADFENTCSRIVVPKAAIVARHTYLANGQT	1.47499	1.40668	NA	NA	1.44043	0.0341532	0.0412997
RPL11	P62913	85	0.999645	VHCTVRGAKAEEILEKGLKVREYELRKNNFS	1.42318	1.49499	NA	NA	1.45864	0.0359052	0.0414483
RPL4	P36578	353	1	NTILRQARNHKLRVDKAAAAAAALQAKSDEK	1.28449	1.33014	NA	NA	1.30712	0.022827	0.0414503
HIST1H1E	P10412	34	1	PVKKKAAKKAGGTPRKASGPPVSELITKAVA	1.26752	1.2312	NA	NA	1.24923	0.0181614	0.0415308
PGK1	P00558	11	0.999994	_____MSLSNKLTLDKLDVKGKRVVMRVDFN	1.99968	1.83658	NA	NA	1.9164	0.0815541	0.0415796
WRNIP1	Q96S55-2	602	0.999997	PPVPLHLRNAPTRLMKDLGYGKGYKYNPMYS	1.19382	1.2449	NA	1.42104	1.283	0.0688246	0.0416392
MFAP3L	D6RAB5	97	0.999997	AINEFFRTEGAEKLQKAFEIAKRIPIITSAK	1.0503	1.4005	1.5093	1.579	1.36832	0.117385	0.0417085
CHEK1	O14757-3	53	0.852357	KIVDMKRAVDCPENIKKEICINKMLNHENVV	1.58192	1.4948	NA	NA	1.53774	0.0435588	0.0418411
SMC3	Q9UQE7	215	0.998703	LHTLEEEKEELAQYQKWDKMRRALEYTIYNQ	1.24533	1.28486	NA	NA	1.26494	0.0197625	0.042255
SRP14	H0YLA2	74	0.998417	RATDGKKKISTVVSSKEVNKFQMVSFGCSLC	1.35651	1.36003	1.1353	1.07974	1.22631	0.0732711	0.0422606
MYO1B	H7C2Y7	65	1	NKNPKYKKLKDAIEEKIIIAEVVNKINRANG	1.26187	1.30462	NA	NA	1.28307	0.021378	0.0424903
EPHB4	Q96L35	577	1	CLRKQSNGREAEYSDKHGQYLIGHGTKVYID	NA	NA	1.72096	1.86212	1.79015	0.0705807	0.0430288
UBE2M	P61081	8	0.991312	________MIKLFSLKQQKKEEESAGGTKGS	1.35199	1.41297	NA	NA	1.38214	0.030491	0.0433252
ENO1	P06733	256	0.999883	VIGMDVAASEFFRSGKYDLDFKSPDDPSRYI	1.68768	1.64555	1.07248	1.37376	1.42225	0.142291	0.0435466
TM9SF3	Q5TB53	213	1	MILMRTLRKDYARYSKEEEMDDMDRDLGDEY	1.75554	1.72604	1.29519	NA	1.57736	0.148776	0.0438137
EFHD2	Q96C19	188	0.820785	VLARLSEIDVSSEGVKGAKSFFEAKVQAINV	1.25267	1.29524	NA	NA	1.27378	0.0212836	0.0438867
MYH9	P35579	299	1	AGEHLKTDLLLEPYNKYRFLSNGHVTIPGQQ	1.4868	1.57705	NA	NA	1.53126	0.045124	0.0439524
MAP7D1	C9JIR3	229	1	VSAVNLPKHVDSIINKRLSKSSATLWNSPSR	1.62329	1.74446	NA	NA	1.68278	0.0605825	0.0439578
CDC73	Q6P1J9	247	1	RTRTTILQSTGKNFSKNIFAILQSVKAREEG	1.28253	1.24167	NA	NA	1.26194	0.02043	0.0442279
PPM1G	O15355	383	1	PEDEVELARIKNAGGKVTMDGRVNGGLNLSR	1.41349	1.35121	NA	NA	1.382	0.031139	0.0442609
SLC30A1	Q9Y6M5	389	1	VWQLAGSRIIATAHIKCEDPTSYMEVAKTIK	1.23274	1.19944	NA	NA	1.21598	0.0166483	0.044499
DAGLB	Q8NCG7-2	228	1	KDVIPRLSVTNLEDLKRRILRVVAHCNKPKY	1.32807	1.38621	NA	NA	1.35683	0.0290718	0.0446237
SLC12A2	G3XAL9	991	0.981396	KVEEEDGKTATQPLLKKESKGPIVPLNVADQ	1.21063	1.24992	NA	1.45991	1.30238	0.0773824	0.0447223
H3F3B	K7EK07	80	1	KLPFQRLVREIAQDFKTDLRFQSAAIGALQE	1.37622	1.31932	NA	NA	1.34747	0.0284523	0.0449959
ANXA2	P07355	81	0.999637	AQRQDIAFAYQRRTKKELASALKSALSGHLE	1.40791	1.48362	NA	NA	1.44527	0.0378584	0.0451979
ITGB5	P18084	756	1	IWKLLVTIHDRREFAKFQSERSRARYEMASN	1.36965	1.53632	1.07244	1.74601	1.40889	0.142199	0.0454182
SLC3A2	P08195-2	59	0.999964	KIKVAEDEAEAAAAAKFTGLSKEELLKVAGS	1.68288	1.82342	NA	NA	1.75174	0.0702685	0.0454626
NADSYN1	H0YDH3	54	1	DKVKRFFSKYSMNRHKMTTLTPAYHAENYSP	1.2661	1.2268	NA	NA	1.2463	0.01965	0.0455087
SLC7A11	Q9UPY5	37	0.999992	GRLPSLGNKEPPGQEKVQLKRKVTLLRGVSI	1.1562	1.0689	1.4116	1.3335	1.235	0.0787721	0.0455813
MID1IP1	Q9NPA3	173	1	LSKLTRKANILTNRYKQEIGFGNWGH_____	1.41824	1.35342	NA	NA	1.38545	0.0324072	0.0455927
ZNF451	Q9Y4E5-2	288	1	SGKNHFHQSFKLGDNKGIAHPISFPSFAKKL	1.56889	1.47676	NA	NA	1.52213	0.0460653	0.0457742
TCEAL4	Q96EI5	142	1	KRKTNKGLAHYLKEYKEAIHDMNFSNEDMIR	1.16811	1.13277	1.46972	1.61522	1.33129	0.117223	0.0458002
SLC6A6	P31641	6	1	__________MATKEKLQCLKDFHKDILKPS	1.33836	1.40064	NA	NA	1.36915	0.0311443	0.0460073
EGFR	Q504U8	830	1	KLLGAEEKEYHAEGGKVPIKWMALESILHRI	1.1561	NA	1.2783	1.39111	1.27154	0.067862	0.0461672
SLC6A6	C9JPV1	19	0.999857	KEKLQCLKDFHKDILKPSPGKSPGTRPEDEA	1.23136	1.27255	NA	NA	1.25179	0.0205927	0.0465491
SDC4	B4E1S6	103	0.999996	FAVFLILLLMYRMKKKDEGSYDLGKKPIYKK	1.3365	1.2846	NA	NA	1.31029	0.02595	0.046567
RAD18	Q9NS91	218	1	DCPVCGVNIPESHINKHLDSCLSREEKKESL	1.3023	1.358	NA	NA	1.32986	0.0278499	0.0466802
MPP5	Q8N3R9-2	519	1	ADIAAGKFIEHGEFEKNLYGTSIDSVRQVIN	1.21024	1.24758	NA	NA	1.22877	0.0186683	0.0468616
GGCX	P38435	578	0.999999	ELVAEQKNQTLREGEKMQLPAGEYHKVYTTS	2.9979	2.57795	NA	NA	2.78001	0.209975	0.0468985
MORF4L2	Q15014	116	1	KRARADPTVESEEAFKNRMEVKVKIPEELKP	1.18843	1.22164	NA	NA	1.20492	0.0166045	0.0469749
PLCB4	Q15147-2	869	1	SDHKSKVKEIVAQHTKEWSEMINTHSAEEQE	1.5658	1.682	NA	NA	1.62286	0.0581	0.0469761
BAZ1A	Q9NRL2-2	387	1	VEREKEREKLREEKRKYVEYLKQWSKPREDM	1.22399	1.26419	NA	NA	1.24393	0.0200973	0.0470337
LIMCH1	D6RD46	115	1	FDPSDLQDTSNRVTVKSLDYSRKLKNVLVTI	1.24375	1.28828	NA	NA	1.26582	0.0222683	0.0474216
RPL7	P18124	77	1	RQMYRTEIRMARMARKAGNFYVPAEPKLAFV	1.18836	1.22215	NA	NA	1.20513	0.0168965	0.0477445
RPS15	K7EQJ5	6	0.767855	__________AEVEQKKKRTFRKFTYRGVDL	1.3262	1.38893	NA	NA	1.3572	0.0313614	0.0480686
MSN	P26038	538	1	KALTSELANARDESKKTANDMIHAENMRLGR	1.21705	1.25683	NA	NA	1.23678	0.01989	0.0480837
CLIC4	Q9Y696	146	1	NSRPEANEALERGLLKTLQKLDEYLNSPLPD	1.29622	1.35281	NA	NA	1.32421	0.0282927	0.0483392
PTBP3	O95758-7	162	1	QNIYNACCTLRIDFSKLTSLNVKYNNDKSRD	1.33952	1.28515	NA	NA	1.31205	0.0271889	0.0484765
GNA13	Q14344	36	1	TSGEAEQQRKSKEIDKCLSREKTYVKRLVKI	1.22416	1.28417	1.11124	NA	1.20436	0.0506911	0.048556
SLC7A2	P52569	444	0.999857	VLILRYQPGLSYDQPKCSPEKDGLGSSPRVT	1.2518	1.2992	NA	NA	1.27528	0.0237	0.0485571
HMGN2	P05204	82	1	NNPAENGDAKTDQAQKAEGAGDAK_______	1.50965	1.61661	NA	NA	1.56221	0.0534815	0.0487498
PTBP1	P26599	482	0.999686	EEDLKVLFSSNGGVVKGFKFFQKDRKMALIQ	1.50302	1.41744	NA	NA	1.4596	0.0427867	0.0492428
ERGIC2	F8VRW9	14	0.999951	__MRRLNRKKTLSLVKELDAFPKVPESYVET	1.2838	1.23837	NA	NA	1.26088	0.0227146	0.0493724
ERRFI1	Q9UJM3	362	1	PPTQSFAPDPKYVSSKALQRQNSEGSASKVP	1.2937	1.2462	NA	NA	1.26973	0.02375	0.0497603
TPI1	P60174-1	19	1	SRKFFVGGNWKMNGRKQSLGELIGTLNAAKV	5.20477	6.89094	NA	NA	5.9888	0.843086	0.0498051

## Sheet: b_Quantified sites
b. List of quantified ubiquitin sites
NA: Not available for identification or quantification; Average ratio: The ratio averaged by arithmetic mean
Gene names	Leading.proteins	Position	Localization.prob	Sequence.window	ratio_rep1	ratio_rep2	ratio_rep3	ratio_rep4	Ratio average	SEM	p-value
UBA6	A0AVT1	739	0.995499	LDIRLKDGSLFWQSPKRPPSPIKFDLNEPLH	0.570432	0.577556	NA	NA	0.573983	0.00356185	0.00711575
UBA6	A0AVT1	238	1	QANPGIVTCLENHPHKLETGQFLTFREINGM	0.807452	0.922375	NA	NA	0.863002	0.0574615	0.27003
UBA6	A0AVT1	544	1	TLKINSQIKIDAHLNKVCPTTETIYNDEFYT	0.715221	0.71233	NA	NA	0.713774	0.0014456	0.00382375
UBA6	A0AVT1	342	0.999998	TAMLALDQFQEKYSRKPNVGCQQDSEELLKL	1.08584	0.861242	NA	NA	0.967043	0.1123	0.820764
ILVBL	M0R026	492	1	ARGLLLSRENEDQVVKVLHDAQQQCRDGHPV	1.10575	1.09622	NA	NA	1.10097	0.00476617	0.0286299
AAR2	Q9Y312	12	1	____MAAVQMDPELAKRLFFEGATVVILNMP	1.35828	1.22182	NA	NA	1.28824	0.0682314	0.131177
PIP5K1A	A6PW58	67	1	AIQLGITHTVGSLSTKPERDVLMQDFYVVES	NA	NA	0.638666	0.648096	0.643364	0.00471466	0.0105766
FLOT1	B0V111	96	1	LKDIHDDQDYLHSLGKARTAQVQKDARIGEA	0.957926	0.833359	NA	NA	0.893474	0.0622834	0.352575
FLOT1	B0V109	8	1	________VKIQGQNKEMLAAACQMFLGKTE	1.24709	1.31859	2.14195	1.69541	1.56323	0.205455	0.0370146
GNL1	A2AB27	156	0.998693	QLMSQEERSFQDYLGKIHGAYSSEKLSYFEH	1.18152	1.31027	NA	NA	1.24423	0.064373	0.14794
NBAS	A2RRP1-2	115	1	LLAAVQDQCVEIRSAKDDFTSIIGKCQVPKD	0.684825	0.829939	NA	NA	0.753899	0.0725572	0.208737
MARK3	H0YKP9	150	1	TTSSMDPGDMMREIRKVLDANNCDYEQRERF	1.24586	1.23558	1.09646	1.08091	1.1622	0.0440526	0.0286214
IMPDH1	C9K0R9	258	1	LKKNRDYPLASKDSQKQLLCGAAVGTREDDK	0.778323	NA	0.846908	NA	0.811892	0.0342925	0.127274
NAE1	Q13564	6	1	__________MAQLGKLLKEQKYDRQLRLWG	0.926429	0.959144	NA	NA	0.942645	0.0163574	0.181903
NAE1	H3BMR3	51	1	ICRTYGLVGYMRIIIKEHPVIESHPDNALED	1.19951	NA	NA	0.775219	0.964304	0.212145	0.894942
RCCD1	A6NED2	271	1	VAREATELNEDGSQVKRTGGAEDGAPAPFIA	1.21769	1.10732	0.672853	0.567907	0.84723	0.159555	0.439029
NUDT5	Q9UKK9	175	1	PKPGDGEFVEVISLPKNDLLQRLDALVAEEH	0.44195	0.465984	NA	NA	0.453808	0.0120175	0.0213273
NUDT5	Q9UKK9	42	1	KWVKLEKTTYMDPTGKTRTWESVKRTTRKEQ	0.733851	0.801397	NA	NA	0.76688	0.033773	0.104642
ADAM15	A6NG98	435	1	SYWYRARLHQRLCQLKGPTCQYRAAQSGPSE	1.07067	1.13004	0.713249	0.714153	0.886024	0.112273	0.405578
DYNLT3	P51808	57	0.948665	QWTASIVEQSLTHLVKLGKAYKYIVTCAVVQ	1.60272	1.30846	NA	NA	1.44814	0.147131	0.170207
HN1L	H3BMT0	108	0.980515	NKPKDHVFLCEGEEPKSDLKAAR________	0.798721	1.03006	NA	NA	0.907047	0.115671	0.583424
ZMYM3	A6NHN7	922	0.99996	TLESTDKIVETIEELKVKIPSNPLEADILAM	0.925884	1.06225	NA	NA	0.991724	0.0681809	0.923357
DDT	B7Z522	33	1	GLEKRLCAAAASILGKPADRVNVTVRPGLAM	0.816352	0.90111	NA	NA	0.857685	0.042379	0.198159
SMCHD1	J3KTL8	283	0.990434	NESNADTYAGRPLPSKAIKFSVKEGKPEKFS	1.13981	1.11073	NA	NA	1.12518	0.0145392	0.0694696
GNAS	P63092-3	201	1	RVLTSGIFETKFQVDKVNFHMFDVGGQRDER	0.793747	0.845099	NA	NA	0.819021	0.0256761	0.0991407
GNAS	P63092-3	8	1	________MGCLGNSKTEDQRNEEKAQREAN	1.01982	1.05658	NA	NA	1.03804	0.0183793	0.281928
GNAS	P63092-3	53	0.997934	AKEVKLLLLGAGESGKSTIVKQMKIIHEDGY	0.91595	0.812776	NA	NA	0.862822	0.0515867	0.244964
GNAS	P63092-3	58	1	LLLLGAGESGKSTIVKQMRILHVNGFNGDEK	0.493862	0.43589	NA	NA	0.463972	0.0289861	0.0516439
GNAS	P63092-3	285	0.999942	ISVILFLNKQDLLAEKVLAGKSKIEDYFPEF	0.843263	0.778095	NA	NA	0.810024	0.0325842	0.12007
GNAS	P63092-3	292	1	NKQDLLAEKVLAGKSKIEDYFPEFARYTTPE	0.502238	0.978076	NA	NA	0.700876	0.237919	0.479515
GNAS	P63092-3	166	0.784344	SNEYQLIDCAQYFLDKIDVIKQADYVPSDQD	1.22239	0.735949	NA	NA	0.94848	0.243219	0.869145
GNAS	P63092-3	196	0.951727	DLLRCRVLTSGIFETKFQVDKVNFHMFDVGG	1.06759	0.966176	NA	NA	1.01562	0.0507089	0.808307
GNAS	P63092-3	81	0.998751	NGFNGDEKATKVQDIKNNLKEAIETIVAAMS	1.01926	1.13433	NA	NA	1.07526	0.0575367	0.404386
UFD1L	A6NJ11	128	1	KFQPQSPDFLDITNPKAVLENALRNFACLTT	0.784178	0.915694	NA	NA	0.847388	0.0657578	0.278737
UFD1L	A6NJ11	253	0.997891	IKPGDIKRGIPNYEFKLGKITFIRNSRPLVK	0.817124	1.0115	NA	NA	0.90913	0.0971857	0.535991
USP14	A6NJA2	395	1	HQGRSSSSGHYVSWVKRKQDEWIKFDDDKVS	2.39767	2.10212	NA	NA	2.24503	0.147776	0.0516649
PRAF2	O60831	152	0.999999	HASLRLRNLKNKIENKIESIGLKRTPMGLLL	0.997585	1.00713	NA	NA	1.00235	0.0047717	0.708846
CD81	E9PJK1	116	0.978369	NNLCPSGSNIISNLFKEDCHQKIDDLFSGKL	0.824969	0.936074	NA	NA	0.878767	0.0555524	0.289454
POLA1	P09884	815	0.999085	NYIVPDKQIFRKPQQKLGDEDEEIDGDTNKY	1.1543	1.06984	NA	NA	1.11126	0.0422301	0.220059
PPIH	H0YEL5	20	1	GVASIYRGPFADENFKLRHSAPGLLSMANSG	0.851439	0.921707	NA	NA	0.885877	0.0351344	0.201316
TP53BP1	A6NNK5	813	1	EIEPCAENRLDTKEEKSVEYEGDLKSGTAET	1.13427	1.18725	NA	NA	1.16046	0.0264916	0.0968966
TP53BP1	A6NNK5	989	1	GSGKGDSGAAPDVDDKLCLRMKLVSPETEAS	1.21433	1.13148	NA	NA	1.17218	0.0414232	0.139319
TP53BP1	A6NNK5	1518	1	SEDEYFSAGVVKGHRKESGELYYSIEKEGQR	1.14518	1.13405	NA	NA	1.1396	0.0055659	0.0237817
ZWINT	O95229	111	0.999924	WKELKATYREHVEAIKIGLTKALTQMEEAQR	0.578438	0.581265	NA	0.598785	0.586094	0.00636375	0.000408619
CPNE1	Q5JX54	73	1	FSKTLQLEYRFETVQKLRFGIYDIDNKTPEL	1.16047	1.08726	0.963061	1.01338	1.05341	0.0431524	0.291351
FAM127A	A6ZKI3	86	1	RLTGPALQWVIPYIKKESPLLNDYRGFLAEM	1.22156	1.33772	NA	NA	1.27832	0.0580785	0.116436
CORO1C	B4E3S0	323	1	KPTANKKCDLISIPKKTTDTASVQNEAKLDE	0.780016	1.01256	NA	NA	0.888716	0.116274	0.531967
RDX	P35241	405	0.999981	EKERRAAEEAKSAIAKQAADQMKNQEQLAAE	1.13684	1.04397	NA	NA	1.08942	0.0464379	0.293933
RDX	P35241	83	1	QDVKKENPLQFKFRAKFFPEDVSEELIQEIT	1.43748	1.3981	NA	NA	1.41765	0.0196908	0.0253222
RDX	P35241	363	1	MERLKQIEEQTIKAQKELEEQTRKALELDQE	0.912117	0.945691	NA	NA	0.928753	0.0167868	0.152674
RDX	P35241	344	1	KREIAEKEKERIEREKEELMERLKQIEEQTI	0.970835	0.999321	NA	NA	0.984975	0.0142432	0.485394
RDX	P35241	79	1	KVSAQEVRKENPLQFKFRAKFYPEDVAEELI	1.00721	0.981699	NA	NA	0.994371	0.0127546	0.736079
RDX	P35241	263	1	ISFNDKKFVIKPIDKKAPDFVFYAPRLRINK	1.02219	0.983255	NA	NA	1.00253	0.0194662	0.917541
RDX	P35241	72	1	TWLKLDKKVSAQEVRKENPLQFKFRAKFYPE	1.17184	1.2716	NA	NA	1.2207	0.0498799	0.128627
RDX	P35241	526	1	EEERVTETQKNERVKKQLQALSSELAQARDE	0.972161	1.03181	0.926554	0.825663	0.93595	0.0435059	0.255611
RDX	P35241	352	1	KERIEREKEELMERLKQIEEQTIKAQKELEE	1.18855	1.19503	0.78833	0.586917	0.900368	0.151242	0.586364
RDX	P35241	556	1	ETKKTQNDVLHAENVKAGRDKYKTLRQIRQG	1.15105	0.958602	NA	NA	1.05043	0.0962238	0.685865
RDX	P35241	162	1	LANDRLLPQRVLEQHKLTKEQWEERIQNWHE	1.2343	1.26512	0.838911	0.791952	1.00924	0.125889	0.945573
RDX	P35241	139	0.999976	LLASYAVQAKYGDYNKEIHKPGYLANDRLLP	0.956189	0.959657	0.667432	0.69478	0.80766	0.0801082	0.119473
FADS1	A8K0I7	167	0.997095	PFFFALGKILSVELGKQKKKYMPYNHQHKYF	1.2759	1.44325	NA	NA	1.357	0.0836773	0.126808
FADS1	C9J425	22	1	GELSPEQPSFEPTKNKELTDEFRELRATVER	1.05654	1.02287	NA	NA	1.03957	0.0168335	0.251634
SUMO3	P55854	11	1	_____MSEEKPKEGVKTENDHINLKVAGQDG	NA	NA	1.01766	1.00657	1.0121	0.00554296	0.27201
SUMO3	P55854	41	0.999892	GSVVQFKIKRHTPLSKLMKAYCERQGLSMRQ	NA	NA	0.960014	0.731981	0.83828	0.114016	0.417205
SUMO3	P55854	32	0.996066	INLKVAGQDGSVVQFKIKRHTPLSKLMKAYC	NA	NA	0.915774	0.906996	0.911375	0.00438883	0.0330055
TUBA4A	A8MUB1	97	1	EDAANNYARGHYTIGKEIIDPVLDRIRKLSD	0.6711	0.794251	NA	NA	0.730084	0.0615751	0.166562
TUBA4A	A8MUB1	45	1	GDDSFTTFFCETGAGKHVPRAVFVDLEPTVI	0.791692	0.72819	NA	NA	0.759277	0.031751	0.0959095
IKBKG	C9JZ85	168	1	VMETVPVLKAQADIYKADFQAERQAREKLAE	1.12595	1.04682	NA	NA	1.08566	0.0395659	0.265648
IKBKG	C9JZ85	144	1	AEEALVAKQEVIDKLKEEAEQHKIVMETVPV	1.31867	1.2809	NA	NA	1.29965	0.0188826	0.0352533
DBN1	D6R9W4	237	1	RRYREREQQIEEHRRKQQTLEAEEAKRRLKE	0.846364	0.868607	NA	NA	0.857414	0.0111216	0.0535508
TBCB	K7ELT5	102	1	RAQQEAEAAQRLAEEKAQASSIPVGSRCEVR	1.30623	1.17733	1.15701	1.31798	1.23749	0.0421116	0.00822239
PLRG1	O43660-2	126	1	ESAAQSLAVALPLQTKADANRTAPSGSEYRH	1.17996	1.07853	NA	NA	1.1281	0.050714	0.22719
SEC13	A8MXL6	161	0.857622	PAVVPGSLIDHPSGQKPNYIKRFASGGCDNL	0.82817	0.846426	NA	NA	0.837248	0.00912825	0.0390241
MATR3	P43243	491	1	RIKKPEGKPDQKFDQKQELGRVIHLSNLPHS	0.924742	0.931965	NA	NA	0.928347	0.00361188	0.0332832
MATR3	P43243	836	1	CSSLPHYQKLKKFLNKLAEERRQKKET____	1.19346	1.16405	NA	NA	1.17866	0.0147059	0.0482263
MATR3	P43243	146	1	DKITPENLPQILLQLKRRRTEEGPTLSYGRD	1.82164	1.81071	NA	NA	1.81617	0.00546502	0.00321022
MATR3	P43243	522	0.901426	GYSDSAVLKLAEPYGKIKNYILMRMKSQAFI	0.955713	0.948072	NA	NA	0.951885	0.00382055	0.0517037
MATR3	P43243	132	0.999997	LSARDLDELSRYPEDKITPENLPQILLQLKR	1.05217	0.911884	NA	NA	0.979517	0.0701411	0.820743
STX4	A8MXY0	241	1	ATEVEMQGEMINRIEKNILSSADYVERGQEH	1.15424	NA	NA	0.939946	1.0416	0.107148	0.759471
STX4	A8MXY0	56	1	PQVRTIRQTIVKLGNKVQELEKQQVTILATP	1.2573	NA	0.829491	0.877294	0.970805	0.135342	0.841254
STX4	A8MXY0	62	1	RQTIVKLGNKVQELEKQQVTILATPLPEESM	0.84756	NA	1.05823	0.532298	0.781571	0.15282	0.347637
AKAP13	A8MYJ1	486	1	DLKRKKLVRDGSVFLKNAAGRLKEVQAVLLT	1.07128	1.11875	NA	NA	1.09476	0.0237361	0.14963
AKAP13	A8MYJ1	427	0.999997	NEVEQEDLAQSLSLVKDVIGAVDSKVASYEK	1.27813	1.18453	1.07068	0.880354	1.09297	0.0856025	0.351166
AKAP13	A8MYJ1	180	0.999502	SNTWKFLSHSTDSLNKISKVNESTESLTDEG	1.27472	1.24793	NA	NA	1.26125	0.0133936	0.0291056
AKAP13	A8MYJ1	397	1	LGIPECILLVTQRITKYPVLFQRILQCTKDN	0.945257	1.07924	NA	NA	1.01003	0.0669938	0.904844
PPP3CA	Q08209-3	10	1	______MSEPKAIDPKLSTTDRVVKAVPFPP	0.898126	1.04718	NA	NA	0.969792	0.0745244	0.758006
PPP3CA	A8W6Z8	32	1	VVKAVPFPPSHRLTAKEVFDNDGKPRVDILK	0.694081	NA	0.837861	NA	0.76259	0.0718895	0.212803
CNOT8	B7Z9U0	90	1	FRMKELFFEDSIDDAKYCGRLYGLGTGVAQK	0.937079	1.14064	NA	NA	1.03386	0.101781	0.792033
CNOT8	B7Z9U0	105	0.999999	KYCGRLYGLGTGVAQKQNEDVDSAQEKMSIL	1.14075	1.26121	NA	NA	1.19947	0.0602319	0.171425
CNOT8	B7Z9U0	42	1	SIYDVKYLMKSCKNLKGGLQEVADQLDLQRI	0.833244	1.07568	NA	NA	0.946732	0.121217	0.742174
PFKFB2	B4DI16	119	1	EEQEITDLKVWTSQLKRTIQTAESLGVPYEQ	1.61187	NA	0.951186	NA	1.23822	0.330343	0.566494
EIF3D	B0QYA5	41	0.999831	RDMPYQPFSKGDRLGKVADWTGATYQDKRYT	0.900548	0.885405	0.718701	0.861818	0.838307	0.0417399	0.0429358
EIF3D	B0QYA5	53	1	RLGKVADWTGATYQDKRYTNKYSSQFGGGSQ	0.995655	0.903202	NA	0.631965	0.828315	0.109135	0.305993
CDC42EP1	B0QYC6	30	1	LGKLSPVGWVSSSQGKRRLTADMISHPLGDF	1.23248	1.21922	NA	NA	1.22583	0.00663104	0.0169085
EWSR1	H7BY36	80	0.996542	PKGDATVSYEDPPTAKAAVEWFDGKDFQGSK	0.998888	1.03911	NA	NA	1.0188	0.0201095	0.518463
UBE2I	H3BPC4	14	1	__XLSRLAQERKAWRKDHPFGFVAVPTKNPD	1.13904	1.20648	0.728087	0.864607	0.964417	0.113018	0.779965
UBE2I	H3BPC4	45	1	GTMNLMNWECAIPGKKGTPWEGGLFKLRMLF	1.34228	1.2036	NA	1.13044	1.22234	0.0621192	0.0571698
GGA1	B0QYR6	175	1	IFEDEEKSKMLARLLKSSHPEDLRAANKLIK	1.10629	0.836991	NA	NA	0.962266	0.13465	0.828696
GAPVD1	F8W9S7	24	1	LAHHLKQERLYVNSEKQLIQRLNADVLKTAE	0.904989	0.936843	NA	NA	0.920778	0.0159273	0.131511
LAGE3	Q14657	95	1	GSLAPDAEPHQRVVGKDLTVSGRILVVRWKA	1.04948	0.983011	NA	NA	1.0157	0.0332335	0.717065
BAG6	P46379-2	56	1	EFKEHIAASVSIPSEKQRLIYQGRVLQDDKK	0.917573	0.923459	NA	NA	0.920511	0.00294255	0.024558
BAG6	P46379-2	71	1	KQRLIYQGRVLQDDKKLQEYNVGGKVIHLVE	0.895027	1.11929	NA	NA	1.0009	0.112133	0.994885
BAG6	P46379-2	80	1	VLQDDKKLQEYNVGGKVIHLVERAPPQTHLP	0.93517	1.04706	NA	NA	0.989534	0.0559436	0.882802
VARS	B0V043	769	1	WVSGRNEAEAREKAAKEFGVSPDKISLQQDE	0.783326	0.829965	NA	NA	0.806308	0.0233198	0.0850022
VARS	P26640	966	1	NKLWNATKFALRGLGKGFVPSPTSQPGGHES	1.0416	0.929556	NA	NA	0.983986	0.0560242	0.824021
VARS	B0V043	952	0.999995	NLDVNRILGYRHFCNKLWNATKFALRGLGKG	1.22905	1.3097	NA	NA	1.26873	0.0403287	0.0845042
VARS	B0V043	432	0.999726	WKWKEEKGDRIYHQLKKLGSSLDWDRACFTM	1.08057	1.16441	1.02408	1.3872	1.15627	0.0797681	0.115761
VARS	B0V043	433	1	KWKEEKGDRIYHQLKKLGSSLDWDRACFTMD	0.908236	0.903157	NA	0.579355	0.780373	0.10879	0.237822
TAP2	B0V2J7	245	1	FSSLLRQDLGFFQETKTGELNSRLSSDTTLM	0.827168	1.62715	0.730768	0.799715	0.941747	0.211293	0.765896
ARCN1	P48444-2	145	1	RPSGPSKALKLGAKGKEVDNFVDKLKSEGET	0.920109	1.04487	1.38819	1.14215	1.11114	0.0991464	0.309952
ARCN1	P48444-2	248	1	DKKGVQLQTHPNVDKKLFTAESLIGLKNPEK	1.05572	1.05249	NA	0.809115	0.965145	0.0816688	0.72635
ARCN1	P48444-2	234	0.868682	DDKYGRIRLHVENEDKKGVQLQTHPNVDKKL	1.08964	0.932902	NA	NA	1.00823	0.0783673	0.933068
ARCN1	P48444-2	168	1	KLKSEGETIMSSSMGKRTSEATKMHAPPINM	0.989903	1.06449	NA	NA	1.02652	0.0372928	0.602486
ARCN1	P48444-2	54	1	LAQIRTFTEMDSHEEKVFRAVRETQEREAKA	0.863364	0.834092	NA	0.991374	0.893748	0.0482934	0.167118
MCM5	B1AHB1	428	1	VAIHEAMEQQTISIAKAGITTTLNSRCSVLA	1.68217	1.50475	1.61787	2.44735	1.77928	0.214596	0.0131197
MCM5	B1AHB1	456	1	VLAAANSVFGRWDETKGEDNIDFMPTILSRF	0.917709	0.97292	1.7236	1.73526	1.27834	0.226648	0.254937
STX12	B1AJQ6	58	1	IKNLMSQLGTKQDSSKLQENLQQLQHSTNQL	1.00493	0.973074	NA	NA	0.988874	0.0159288	0.613519
PSMD10	B1AJY7	30	1	YSGKLEELKESILADKSLATRTDQAGWSPLH	0.851167	0.902662	1.02937	1.02707	0.949354	0.0449284	0.35483
PSMD10	B1AJY7	23	1	LMVCNLAYSGKLEELKESILADKSLATRTDQ	0.551581	0.608428	NA	1.20095	0.738665	0.20763	0.34129
CAPZB	B1AK87	83	1	DPPLEDGAMPSARLRKLEVEANNAFDQYRDL	0.966741	1.15691	NA	NA	1.05756	0.0950828	0.645173
CAPZB	B1AK87	240	0.956812	KDIVNGLRSVQTFADKSKQEALKNDLVEALK	1.02275	1.15449	NA	NA	1.08662	0.0658697	0.401127
MBNL3	Q9NUK0-2	36	1	REFQRGTCSRADADCKFAHPPRVCHVENGRV	NA	NA	1.01807	1.27858	1.14092	0.130257	0.453689
TARDBP	B1AKP7	114	0.99187	AVQKTSDLIVLGLPWKTTEQDLKEYFSTFGE	0.874652	1.05077	NA	NA	0.958676	0.0880598	0.725485
TARDBP	B1AKP7	84	1	GNLVYVVNYPKDNKRKMDETDASSAVKVKRA	1.06419	1.02885	NA	NA	1.04637	0.017668	0.227011
TARDBP	Q13148	95	0.971249	DNKRKMDETDASSAVKVKRAVQKTSDLIVLG	1.00292	0.991331	0.848329	0.76793	0.897105	0.0570228	0.190162
TARDBP	Q13148	181	1	HMIDGRWCDCKLPNSKQSQDEPLRSRKVFVG	0.787733	0.780186	0.560698	0.519671	0.650517	0.0708851	0.028939
TARDBP	B1AKP7	176	1	VMSQRHMIDGRWCDCKLPNSKQSQDEPLRSR	1.05057	0.988578	NA	NA	1.0191	0.0309966	0.64564
ARPC5	B1ALC0	67	0.999778	TAALQAALKNPPINTKSQAVKDRAGSIVLKV	1.08257	1.10755	NA	NA	1.09498	0.01249	0.0796072
HELLS	B1ALG6	58	0.999486	ESTEIRYRRLQHLLEKSNIYSKFLLTKMEQQ	0.984499	0.951661	NA	NA	0.967941	0.0164187	0.305545
STAG2	B1AMT4	270	1	MIGKRANERLELLLQKRKELQENQDEIENMM	0.760993	NA	NA	0.745071	0.75299	0.00796067	0.0237119
MTR	B1ANE3	554	1	RGKYPNRGFPKIFNDKTVGGEARKVYDDAHN	1.19822	0.933288	NA	NA	1.05749	0.132466	0.732179
PABPC4	B1ANR0	188	1	FKSRKEREAELGAKAKEFTNVYIKNFGEEVD	0.84447	1.05777	NA	NA	0.945123	0.106651	0.704211
PABPC4	B1ANR0	78	0.984253	ADAERALDTMNFDVIKGKPIRIMWSQRDPSL	0.813978	0.852357	NA	NA	0.832946	0.0191895	0.0798106
PABPC4	B1ANR0	216	0.99296	EVDDESLKELFSQFGKTLSVKVMRDPNGKSK	0.813303	0.800941	NA	NA	0.807098	0.00618111	0.0227399
PABPC4	B1ANR0	375	1	SKPLYVALAQRKEERKAHLTNQYMQRVAGMR	0.93549	0.990023	NA	NA	0.96237	0.0272662	0.404984
PABPC4	B1ANR0	312	1	YIKNLDDTIDDEKLRKEFSPFGSITSAKVML	1.0134	0.927147	NA	NA	0.969314	0.0431252	0.610876
PABPC4	B1ANR0	208	0.996656	VYIKNFGEEVDDESLKELFSQFGKTLSVKVM	0.784901	0.77347	NA	NA	0.779165	0.00571551	0.0187089
PABPC4	B1ANR0	309	1	VNLYIKNLDDTIDDEKLRKEFSPFGSITSAK	0.823147	0.851644	NA	NA	0.837274	0.0142484	0.0608109
PABPC4	B1ANR0	108	0.999828	LRKSGVGNVFIKNLDKSIDNKALYDTFSAFG	0.737353	0.711488	NA	NA	0.724305	0.0129323	0.0352032
GTF2B	B1APE1	177	1	CLYIACRQEGVPRTFKEICAVSRISKKEIGR	0.854728	1.03468	NA	NA	0.940411	0.0899772	0.636161
PRKACB	B1APF6	100	1	QKVVKLKQIEHTLNEKRILQAVNFPFLVRLE	0.999066	1.05388	NA	NA	1.02611	0.0274079	0.511335
NUF2	E9PKH1	29	0.991359	IVIHIRNKILTGADGKNLTKNDLYPNPKPEV	1.08202	1.00298	NA	1.36892	1.14104	0.111171	0.294166
UAP1	Q16222-3	63	1	FFQKAIEGFNQSSHQKNVDARMEPVPREVLG	0.856621	0.888567	0.732424	0.725628	0.797515	0.0419772	0.0229071
UAP1	Q16222-3	145	1	PSRKTLFQIQAERILKLQQVAEKYYGNKCII	1.12998	1.11676	NA	NA	1.12335	0.00661093	0.0321818
UAP1	B1AR80	152	0.999818	QIQAERILKLQQVAEKYYGNKCIIPWYIMTS	0.929419	0.951857	0.915586	NA	0.932168	0.0105682	0.024967
EPS15	H7BYP0	495	1	NDPFQPFPGNDSPKEKDPEIFCDPFTSATTT	1.13249	1.2342	0.750739	0.730974	0.935843	0.129475	0.659703
EPS15	H7BYP0	470	1	PTRPCPLPPGKRSINKLDSPDPFKLNDPFQP	0.979401	0.853221	NA	0.543623	0.768729	0.129459	0.277092
PSAP	P07602	336	1	LVKEVTKLIDNNKTEKEILDAFDKMCSKLPK	1.22379	1.2501	NA	NA	1.23688	0.0131518	0.0318148
TAP1	F5H648	188	1	MPTVRSFANEEGEAQKFREKLQEIKTLNQKE	1.06175	0.725399	NA	NA	0.877607	0.168176	0.617473
GRIPAP1	Q4V328-3	530	1	ADKLQERLQDILTNSKSRSGLEELVLSEMNS	1.06995	1.20006	NA	NA	1.13314	0.0650534	0.273975
NUMB	G3V3M5	138	1	GCAFAACLERKQKREKECGVTATFDASRTTF	1.33984	1.2806	1.23562	1.38345	1.30867	0.0325085	0.00168668
RANBP9	Q96S59-2	7	1	_________MREWRTKIQAQIDRFPIGDREG	0.761179	0.780156	NA	NA	0.770609	0.00948828	0.0300586
SAE1	Q9UBE0-2	198	1	KVSQGVEDGPDTKRAKLDSSETTMVKKKVVF	0.849303	1.13776	NA	NA	0.983007	0.144228	0.925707
SAE1	Q9UBE0	208	0.891793	DTKRAKLDSSETTMVKKKVVFCPVKEALEVD	0.857034	0.866092	1.04595	1.15072	0.972212	0.0716416	0.723322
SAE1	Q9UBE0-2	228	0.82131	FCPVKEALEVDWSSEKAKAALKRTTSDYFLL	1.03672	1.07147	NA	NA	1.05395	0.0173729	0.193503
SAE1	Q9UBE0-2	32	1	AQYDRQIRLWGLEAQKRLRASRVLLVGLKGL	0.632712	0.775292	NA	NA	0.700383	0.07129	0.176942
SAE1	Q9UBE0-2	183	1	NLGEHEFVEEKTKVAKVSQGVEDGPDTKRAK	0.738889	0.73419	NA	NA	0.736536	0.00234934	0.00664021
SAE1	Q9UBE0-2	195	1	KVAKVSQGVEDGPDTKRAKLDSSETTMVKKK	0.761224	0.777232	NA	NA	0.769186	0.00800377	0.0252294
SAE1	Q9UBE0	148	0.977407	CCSRDVIVKVDQICHKNSIKFFTGDVFGYHG	1.01177	1.10631	0.823591	0.848033	0.940309	0.0674524	0.448234
SLC29A1	Q99808	263	1	TKLDLISKGEEPRAGKEESGVSVSNSQPTNE	0.832343	0.835942	0.535463	0.552876	0.673688	0.0837866	0.0494143
SLC29A1	Q99808	255	1	LEGPGEQETKLDLISKGEEPRAGKEESGVSV	0.717365	0.708921	0.600991	0.593182	0.652527	0.0335848	0.00365768
SLC29A1	Q99808	249	1	YYQQLKLEGPGEQETKLDLISKGEEPRAGKE	0.884079	0.879462	0.548754	0.597822	0.710664	0.0896177	0.0728206
SLC29A1	Q99808	239	1	LGLPRLEFYRYYQQLKLEGPGEQETKLDLIS	1.01318	0.868922	NA	0.675717	0.841027	0.0977568	0.280203
ZKSCAN1	B3KRF7	265	1	CNECGKAFSQSSDLTKHQRIHTGEKPYECSE	0.749696	1.06941	NA	NA	0.895396	0.159859	0.645701
EIF3H	O15372	303	0.994964	RQSRGEPPLPEEDLSKLFKPPQPPARMDSLL	0.483278	0.526395	NA	NA	0.504376	0.0215586	0.0396936
MRE11A	P49959-2	339	1	DNPKVTQAIQSFCLEKIEEMLENAERERLGN	0.79345	1.01269	NA	NA	0.896392	0.109619	0.534661
MORF4L1	H0YMJ0	98	1	QRELQKANQEQYAEGKMRGAAPGKKTSGLQQ	1.43149	1.55625	0.715603	0.583238	0.981967	0.246584	0.945667
MORF4L1	H0YMJ0	88	1	LKYVDTNLQKQRELQKANQEQYAEGKMRGAA	1.52617	1.38504	0.911277	0.899032	1.14716	0.161511	0.39393
MORF4L1	H0YMJ0	220	1	EDYANYKKSRGNTDNKEYAVNEVVAGIKEYF	1.86781	1.81052	0.807596	0.904165	1.25356	0.284774	0.384634
MORF4L1	H0YMJ0	211	0.876367	AKKNVDSILEDYANYKKSRGNTDNKEYAVNE	3.12998	1.49299	NA	NA	2.16172	0.818495	0.28496
MORF4L1	H0YMJ0	189	1	LKPWLVDDWDLITRQKQLFYLPAKKNVDSIL	1.56068	1.04462	NA	NA	1.27683	0.25803	0.437771
MORF4L1	H0YMJ0	197	0.890975	WDLITRQKQLFYLPAKKNVDSILEDYANYKK	1.64595	1.60834	NA	NA	1.62704	0.018802	0.0151105
MORF4L1	H0YMJ0	114	0.999999	MRGAAPGKKTSGLQQKNVEVKTKKNKQKTPG	2.08802	2.05362	0.970084	1.00396	1.42953	0.31302	0.19367
MORF4L1	H0YMJ0	82	1	VPESRVLKYVDTNLQKQRELQKANQEQYAEG	1.22821	1.20001	0.600323	0.609598	0.856982	0.175951	0.498794
SNRPN	J3QLE5	88	1	RGENLVSMTVEGPPPKDTGIARVPLAGAAGG	0.849103	0.774974	NA	0.697866	0.771507	0.043661	0.0445565
SNRPN	J3QLE5	32	0.999933	MRCILQDGRIFIGTFKAFDKHMNLILCDCDE	1.10587	1.05881	0.985095	0.731805	0.958515	0.0833225	0.679836
SNRPN	J3QLE5	8	1	________MTVGKSSKMLQHIDYRMRCILQD	1.07356	1.24547	0.786176	0.799474	0.957459	0.111551	0.726439
UBA2	B3KWB9	68	1	TTIKKGVTECYECHPKPTQRTFPGCTIRNTP	1.42516	1.32195	NA	NA	1.37259	0.0516064	0.075209
UBA2	B3KWB9	313	1	IAGLIVLEGLKILSGKIDQCRTIFLNKQPNP	0.784052	0.983359	NA	NA	0.878068	0.0996537	0.456157
UBA2	B3KWB9	324	1	ILSGKIDQCRTIFLNKQPNPRKKLLVPCALD	0.906801	1.3484	NA	NA	1.10577	0.220801	0.701361
AP1G1	O43747	362	1	RSTIVDCLKDLDVSIKRRAMELSFALVNGNN	1.13188	1.08623	NA	NA	1.10882	0.0228283	0.125235
CDIPT	H3BUR9	121	1	WLHLHSSVVRGSESHKMIDLSGNPVLRIYYT	0.577482	0.598636	NA	NA	0.587964	0.0105766	0.0215536
HARS	E7ETE2	51	0.99963	AKLLKLKAQLGPDESKQKFVLKTPKGTRDYS	0.886283	0.638328	NA	NA	0.752157	0.123978	0.332758
HARS	E7ETE2	183	1	SLVEQLLQDPKLSQNKQALEGLGDLKLLFEY	1.27595	NA	NA	1.23925	1.25747	0.0183506	0.0404958
CNN2	Q99439-2	195	0.998954	VGMTAPGTRRHIYDTKLGTDKCDNSSMSLQM	1.26696	1.23135	NA	NA	1.24903	0.017804	0.0407518
AP1M1	B4DDG7	254	1	EIHIPVPNDADSPKFKTTVGSVKWVPENSEI	1.35694	1.36756	1.28961	NA	1.33759	0.0244061	0.00397839
BUB3	B4DDM6	136	0.907582	GRVAVEYLDPSPEVQKKKYAFKCHRLKENNI	0.868727	NA	0.807232	0.760866	0.811079	0.0312386	0.0319358
CLPTM1	B4DDS3	358	1	EHRVAGIFPRLSFKDKSTYIESSTKVYDDMA	0.943331	1.02809	NA	1.10031	1.02189	0.0453648	0.674885
CLPTM1	B4DDS3	122	1	KNLLTGETEADPEMIKRAEDYGPVEVISHWH	0.813393	0.858089	NA	NA	0.835442	0.0223482	0.0940166
PRKAG1	F8W9D1	150	1	IFVQHRVSALPVVDEKGRVVDIYSKFDVINL	0.845541	0.772697	NA	NA	0.808299	0.0364216	0.132782
SMS	B4DE40	90	0.99982	AESDLAYTRAIMGSGKEDYTGKDVLILGGGD	0.947776	0.839258	NA	NA	0.891868	0.0542587	0.310905
SMS	B4DE40	55	0.950157	IDEVVYDEDSPYQNIKILHSKQFGNILILSG	0.816169	0.827236	NA	NA	0.821684	0.00553392	0.021822
LARS	F5H698	39	0.999834	WDTERVFEVNASNLEKQTSKGKYFVTFPYPY	1.06963	1.05591	NA	NA	1.06274	0.00686105	0.0672862
NPC1	K7ERM4	99	1	VEFCSHITRAFTVSMKGSRVERAEEALAHMG	0.98864	0.928074	NA	NA	0.957878	0.030283	0.403307
SLC1A3	B4DF14	469	1	DVEMGNSVIEENEMKKPYQLIAQDNETEKPI	1.14857	1.15783	2.29305	2.41446	1.64725	0.347461	0.094071
SLC1A3	B4DF14	482	0.999995	MKKPYQLIAQDNETEKPIDSETKM_______	1.12217	1.16731	2.29305	2.31081	1.62314	0.3342	0.0959403
SLC1A3	B4DF14	32	1	RFQQGVRKRTLLAKKKVQNITKEDVKSYLFR	1.75363	NA	2.94206	NA	2.27141	0.594214	0.194472
SLC1A3	B4DF14	10	1	______MTKSNGEEPKMGGRMERFQQGVRKR	1.15233	1.16629	NA	2.5377	1.50525	0.459479	0.257872
NSF	B4DFA2	375	1	NRHIKASTKVEVDMEKAESLQVTRGDFLASL	0.855464	0.964765	NA	NA	0.908472	0.0546501	0.356214
CLN3	O95090	139	1	SAARQPLIRTEAPESKPGSSSSLSLRERWTV	NA	NA	0.611567	0.879584	0.733433	0.134009	0.337511
SMARCE1	H7C048	65	1	KRKFLESTDSFNNELKRLCGLKVEVDMEKIA	2.11258	1.86327	1.53567	NA	1.82164	0.167049	0.0230972
SMARCE1	H7C048	34	1	QVLKRQVQSLMVHQRKLEAELLQIEERHQEK	0.801514	1.12558	NA	NA	0.949826	0.162033	0.812582
RPS6KA3	F5GYC4	293	1	PANRLGAGPDGVEEIKRHSFFSTIDWNKLYR	1.11368	1.12411	NA	NA	1.11888	0.00521473	0.0263982
RPS6KA3	F5GYC4	132	1	ILDFLRGGDLFTRLSKEVMFTEEDVKFYLAE	0.992338	0.91042	NA	NA	0.950497	0.0409589	0.447941
PUM1	H0YDK8	798	1	VLVLSQHKFASNVVEKCVTHASRTERAVLID	0.959592	1.04746	NA	NA	1.00256	0.0439341	0.96283
PUM1	H0YDK8	506	1	NGSGRYISAAPGAEAKYRSASSASSLFSPSS	0.86288	0.799285	NA	NA	0.830474	0.0317974	0.129376
PLS3	B7Z6M1	123	1	TDDLFKAVGDGIVLCKMINLSVPDTIDERAI	0.998431	0.905285	NA	NA	0.950718	0.0465729	0.489955
PLS3	B7Z6M1	55	1	KSSDIAKTFRKAINRKEGICALGGTSELSSE	0.788047	0.756129	NA	NA	0.771923	0.015959	0.0507315
PLS3	B7Z6M1	542	0.987628	VKSGNLTEDDKHNNAKYAVSMARRIGARVYA	0.94346	0.767719	NA	NA	0.851065	0.0878702	0.362027
PLS3	B7Z6M1	90	1	SYSEEEKYAFVNWINKALENDPDCRHVIPMN	0.995489	0.627133	NA	NA	0.790129	0.184178	0.493832
PLS3	B7Z6M1	337	1	LAFVANLFNKYPALTKPENQDIDWTLLEGET	0.897097	0.568308	NA	NA	0.714022	0.164395	0.379138
ITFG3	C9J1M4	15	1	_MLDHKDLEAEIHPLKNEERKSQENLGNPSK	1.14143	1.15876	0.867079	NA	1.04673	0.0944722	0.675852
ITFG3	C9J1M4	20	1	KDLEAEIHPLKNEERKSQENLGNPSKNEDNV	1.07065	1.07945	1.10165	1.04705	1.07452	0.0112911	0.00640438
ITFG3	C9J1M4	30	0.993912	KNEERKSQENLGNPSKNEDNVKSAPPQSRLS	1.14826	1.09595	0.924996	0.94032	1.02285	0.0558085	0.705151
ITFG3	C9J1M4	36	1	SQENLGNPSKNEDNVKSAPPQSRLSRCRAAA	1.0429	0.917094	NA	NA	0.977978	0.0629046	0.787688
ITFG3	C9J1M4	5	1	___________MLDHKDLEAEIHPLKNEERK	1.03745	1.10726	1.06373	1.04764	1.06369	0.0153948	0.023047
CANX	P27824	401	1	PMIDNPSYQGIWKPRKIPNPDFFEDLEPFRM	0.758612	0.732043	NA	NA	0.745209	0.0132845	0.0385401
CANX	P27824	170	1	QNGIECGGAYVKLLSKTPELNLDQFHDKTPY	0.767831	0.867387	NA	NA	0.816092	0.0497778	0.185516
SLC39A10	B4DGU0	112	1	DHKLNNTPDSDWLQLKPLAGTDDSVVSEDRL	NA	NA	0.579984	0.826099	0.692188	0.123058	0.285275
MSI2	Q96DH6-3	41	1	FEQFGKVEDAMLMFDKTTNRHRGFGFVTFEN	1.49408	1.47432	NA	NA	1.48417	0.00988162	0.0107336
BNIP3	B4DHJ7	90	1	DTNRASETDTHSIGEKNSSQSEEDDIERRKE	1.09335	0.976731	NA	NA	1.0334	0.0583086	0.664209
BNIP3	B4DHJ7	60	1	KILLDAQHESGRSSSKSSHCDSPPRSQTPQD	0.790392	0.610743	NA	NA	0.694785	0.0898248	0.216626
SDCBP	B4DHN5	164	1	HVGFIFKNGKITSIVKDSSAARNGLLTEHNI	1.13171	1.17891	NA	NA	1.15507	0.0235997	0.0896244
TMEM165	B4DHW1	135	0.802776	PDEGQEELEEVQAELKKKDEEFQRTKLLNGP	1.73788	1.75056	NA	NA	1.74421	0.00633953	0.00415929
TMEM165	B4DHW1	145	1	VQAELKKKDEEFQRTKLLNGPGDVETGTSIT	1.3552	1.61073	NA	NA	1.47745	0.127766	0.138638
COPS2	B4DIH5	351	1	GRIDQVNQLLELDHQKRGGARYTALDKWTNQ	0.920751	NA	NA	0.948019	0.934286	0.0136339	0.134625
COPS2	B4DIH5	362	1	LDHQKRGGARYTALDKWTNQLNSLNQAVVSK	0.909866	0.941874	1.18495	NA	1.00513	0.0868522	0.956376
SNRPD3	B4DJP7	78	0.999825	IRGSKIRFLILPDMLKNAPMLKSMKNKNQGS	1.04431	0.982297	NA	NA	1.01283	0.0310055	0.748798
SRI	C9J0K6	84	1	FDTDRSGTVDPQELQKALTTMGFRLSPQAVN	1.28188	1.42849	NA	1.46185	1.38849	0.0552754	0.0148846
GORASP2	Q9H8Y8	60	0.980243	GSRLNKDNDTLKDLLKANVEKPVKMLIYSSK	1.07277	1.12365	0.873397	NA	1.0173	0.0763633	0.84522
GORASP2	Q9H8Y8	212	1	GYLHRIPTRPFEEGKKISLPGQMAGTPITPL	0.998001	1.45335	NA	NA	1.20434	0.227673	0.503407
STAT2	B4DLC8	291	1	KGLSCLVSYQDDPLTKGVDLRNAQVTELLQR	1.10301	1.13107	0.883608	NA	1.03302	0.0782314	0.718968
ARPC1A	B4DLQ7	243	1	DDRGCLTFVSKLDIPKQSIQRNMSAMERFRN	0.606881	0.704343	NA	NA	0.653798	0.048731	0.110435
RPL18A	M0R3D6	41	1	KKSSGEIVYCGQVFEKSPLRVKNFGIWLRYD	1.16841	2.14897	NA	NA	1.58458	0.490278	0.372217
RPL18A	M0R3D6	107	1	AHSIQIMKVEEIAASKCRRPAVKQFHDSKIK	1.37691	NA	0.641177	0.487653	0.755088	0.274433	0.461219
NUP85	B4DMQ3	46	1	GIFLGLQRIDEELTGKSRKSQLVRVSKNYRS	0.801011	NA	NA	0.631295	0.711108	0.0848582	0.213876
KDSR	K7EQS7	74	1	ITLVARNEDKLLQAKKEIEMHSINDKQVVLC	1.06966	1.0473	NA	1.06705	1.06129	0.00705963	0.0123518
SRSF2	J3QL05	36	1	LTYRTSPDTLRRVFEKYGRVGDVYIPRDRYT	0.945208	0.943697	NA	NA	0.944452	0.000755617	0.00891155
2018-09-07	B4DNE4	180	0.981325	IKIYEFPETDDEEENKLVKKIKDRLPLAVVG	0.906932	0.943025	NA	NA	0.924802	0.0180462	0.155717
2018-09-07	B4DNE4	340	1	QRRHEQMKKNLEAQHKELEEKRRQFEDEKAN	1.29459	1.32672	NA	NA	1.31055	0.0160639	0.0288326
CDK4	B4DNF9	91	1	DMWSVGCIFAEMFRRKPLFCGNSEADQLGKI	0.825528	0.799219	NA	0.710991	0.776999	0.034637	0.0308367
VPS52	B4DNI9	459	1	DMMLGVLMERAADDSKEVESFQQLLNARTQE	0.52032	NA	0.713335	0.645137	0.620972	0.056512	0.0360923
ASUN	F8VRX9	66	1	ERVGNRGRIICITNAKSDSHVRMLEDCVQET	0.776924	0.810297	0.929647	0.849242	0.83964	0.0328805	0.0200167
ACY1	F8WC59	28	1	VTLFRQYLRIRTVQPKPDYGAAVAFFEETAR	0.737002	0.821319	NA	NA	0.778019	0.0421588	0.135293
PTGES3	B4DP11	95	0.999993	GESGQSWPRLTKERAKLNWLSVDFNNWKDWE	0.951672	1.04034	NA	NA	0.995018	0.0443336	0.928916
PTGES3	B4DP11	35	1	CVEDSKDVNVNFEKSKLTFSCLGGSDNFKHL	0.762712	0.909426	0.929181	0.85556	0.861727	0.0372408	0.0437157
PTGES3	B4DP11	65	0.965013	LNEIDLFHCIDPNDSKHKRTDRSILCCLRKG	1.21504	0.767053	NA	NA	0.965402	0.223994	0.903287
PTGES3	B4DP11	79	1	SKHKRTDRSILCCLRKGESGQSWPRLTKERA	0.611365	0.631446	NA	NA	0.621325	0.0100407	0.0216084
PTGES3	B4DP11	48	1	KSKLTFSCLGGSDNFKHLNEIDLFHCIDPND	1.11267	0.943403	NA	0.77394	0.933089	0.0977815	0.577121
CNBP	B4DP17	86	1	KEPKREREQCCYNCGKPGHLARDCDHADEQK	1.02817	0.923849	NA	NA	0.974617	0.0521631	0.714782
CNBP	B4DP17	8	1	________MSSNECFKCGRSGHWARECPTGG	0.951484	0.991867	0.773512	0.853295	0.888393	0.0492004	0.125028
SH3BP5L	B4DQ94	181	1	TRLCQQAEARVQALQKTLRRAIGKSRPYFEL	1.23323	1.23294	NA	NA	1.23308	0.000145533	0.000358614
TRA2A	Q13595-2	73	1	SRGFAFVYFERIDDSKEAMERANGMELDGRR	0.561375	0.610189	NA	NA	0.585273	0.024407	0.0494463
TRA2A	Q13595-2	97	1	MELDGRRIRVDYSITKRAHTPTPGIYMGRPT	0.654508	0.646584	NA	NA	0.650534	0.00396198	0.00901698
PGD	K7EMN2	46	0.999999	ANEAKGTKVVGAQSLKEMVSKLKKPRRIILL	0.99569	NA	0.822447	NA	0.904932	0.0866219	0.485936
GPN1	Q9HCN4-3	16	0.999998	MKFPFLPILVMKFIEKAQNMSKYVLIDTPGQ	0.753357	0.825735	NA	NA	0.788716	0.0361894	0.121529
ZYX	B4DQX7	171	1	SFTYAQQREKPRVQEKQHPVPPPAQNQNQVR	1.19057	1.07875	NA	NA	1.13328	0.055907	0.239006
SNX4	B4DQV4	231	1	KLFGQETPEQREARIKVLEEQINEGEQQLKS	1.30203	1.07081	NA	NA	1.18077	0.11561	0.338527
MGRN1	B4DR12	265	1	LQEIYGIENKNNQETKPSDDENSDNSNECVV	0.442623	0.45741	NA	NA	0.449956	0.00739335	0.013096
MGRN1	B4DR12	82	1	PVQFPYVTPAPHEPVKTLRSLVNIRKDSLRL	0.297219	0.234561	NA	NA	0.264038	0.0313292	0.0564436
MGRN1	B4DR12	164	1	YSPKSPSLQSETVHYKRGVSQQFSLPSFKID	0.445727	0.463048	NA	NA	0.454305	0.00866037	0.0153776
MGRN1	B4DR12	101	1	SLVNIRKDSLRLVRYKDDADSPTEDGDKPRV	0.378228	0.412196	NA	NA	0.394847	0.0169838	0.0294379
YKT6	O15498	150	1	EADPMTKVQAELDETKIILHNTMESLLERGE	0.784204	1.08527	NA	NA	0.922538	0.150535	0.706725
ELMO2	Q5JVZ8	128	1	DAESDPSNAPGSGTEKRKAMYTKDYKMLGFT	0.666667	0.654395	NA	NA	0.660502	0.00613569	0.014256
BRAP	F8VZK5	167	1	GDNYVHRLVASKTDGKIVQYECEGDTCQEEK	0.748991	0.826804	0.789991	0.773183	0.784234	0.0163516	0.00133581
C2CD5	H0YFC4	95	1	FDKNQALQTTKTPVEKSLQRASTDNEELLQF	0.796364	0.867845	NA	NA	0.831337	0.0357401	0.14553
PTPN1	B4DSN5	250	1	PPPRPPKRILEPHNGKCREFFPNHQWVKEET	0.89538	0.794082	NA	NA	0.843211	0.0506491	0.215472
FAM98A	B4DT23	101	1	TSSGSIREKTACAINKVLMGRVPDRGGRPNE	0.7577	0.604051	NA	NA	0.676528	0.0768244	0.179672
2018-03-06	D6RHY7	56	1	VQWLKHSRKEYCELCKHRFAFTPRKICWQIV	NA	NA	0.604825	0.906357	0.740397	0.150766	0.377065
DPF2	E9PN04	10	0.999999	______MAAVVENVVKLLGEQYYKDAMEQCH	1.00385	1.15105	NA	NA	1.07494	0.0736009	0.482606
ANXA7	B4DT77	47	1	NFDAIRDAEILRKAMKGFGTDEQAIVDVVAN	0.932158	0.810272	NA	1.05963	0.928449	0.071989	0.439076
PLSCR1	H7C5I5	90	1	QTWHPCLPKFTIQNEKREDVLKISGPCVVCS	1.22645	1.24084	1.2514	1.28411	1.25052	0.0122548	0.000181822
PLSCR1	H7C5I5	125	0.986269	VDFEIKSLDEQCVVGKISKHWTGILREAFTD	0.886001	1.17748	NA	NA	1.0214	0.145741	0.905913
EEF1G	P26641	434	0.99998	WEGAFQHVGKAFNQGKIFK____________	0.814333	0.829001	1.37886	1.22372	1.03309	0.142062	0.824331
EEF1G	P26641	208	0.999986	TCINQPQFRAVLGEVKLCEKMAQFDAKKFAE	0.646382	0.754256	NA	0.779421	0.724314	0.0408039	0.0305455
EEF1G	P26641	212	1	QPQFRAVLGEVKLCEKMAQFDAKKFAETQPK	0.998237	0.833547	0.836525	0.67082	0.826632	0.0668366	0.101181
EEF1G	P26641	147	1	KEEVRRILGLLDAYLKTRTFLVGERVTLADI	0.749251	0.813365	NA	0.68364	0.746873	0.0374492	0.0283134
SLC9A1	B4DTZ6	286	0.943852	HPKSLPSERILPALSKDKEEEIRKILRNNLQ	0.620543	0.608035	NA	NA	0.614257	0.00625407	0.0132981
SLC9A1	B4DTZ6	273	1	IPSAVSTVSMQNIHPKSLPSERILPALSKDK	0.690054	0.70035	NA	NA	0.695183	0.00514802	0.0129645
ADAM10	B4DU28	413	0.999418	CSVHTPSSNPKLPPPKPLPGTLKRRRPPQPI	0.655466	0.594079	NA	1.12102	0.758583	0.166363	0.296411
CAPG	B4DU58	106	1	RGLKYQEGGVESAFHKTSTGAPAAIKKLYQV	1.18557	1.13474	NA	NA	1.15988	0.0254143	0.0933695
MTAP	Q13126-7	157	0.993923	EPFCPKTREVLIETAKKLGLRCHSKGTMVTI	0.955636	1.2666	NA	NA	1.10018	0.15548	0.620767
SEC11A	H0YNX5	88	1	LKIHEKQNGHIKFLTKGDNNAVDDRGLYKQG	0.498675	0.560195	NA	NA	0.528541	0.03076	0.0579123
TOM1L1	I3NI44	224	1	FTRNQQRILEQNKNQKEATNTTSEPSAPSQD	0.698816	0.677524	NA	NA	0.688088	0.010646	0.0263314
ELAVL1	Q15717	191	1	SEPITVKFAANPNQNKNVALLSQLYHSPARR	0.831968	0.939187	NA	NA	0.883953	0.0536093	0.290753
ELAVL1	Q15717	320	0.99562	LNGYRLGDKILQVSFKTNKSHK_________	1.78947	1.47446	NA	NA	1.62435	0.157506	0.125404
ELAVL1	Q15717	313	1	AAMAIASLNGYRLGDKILQVSFKTNKSHK__	0.682936	0.722804	NA	NA	0.702587	0.0199338	0.0510532
ELAVL1	Q15717	104	1	KTIKVSYARPSSEVIKDANLYISGLPRTMTQ	0.82331	0.804543	NA	NA	0.813872	0.00938321	0.0355998
ELAVL1	M0QZR9	50	1	ELRSLFSSIGEVESAKLIRDKVAGHSLGYGF	0.876535	0.827337	NA	NA	0.851581	0.0245987	0.113235
ANXA11	B4DVE7	231	0.999918	DLIKDLKSELSGNFEKTILALMKTPVLFDIY	1.33513	1.08421	NA	NA	1.20315	0.125461	0.326357
BAIAP2	I3L0Y9	116	1	RKSVTPKNSYATTENKTLPRSSSMAAGLER_	0.675298	0.826182	NA	NA	0.74694	0.075442	0.211825
MPP7	B4DWL9	96	0.999996	AQSQGAITFKIIPGSKEETPSKEGKMFIKAL	1.18117	1.21546	NA	NA	1.19819	0.0171415	0.0502631
MCM3	J3KQ69	367	1	MVLADRGVVCIDEFDKMSDMDRTAIHEVMEQ	1.24485	NA	NA	1.35403	1.29829	0.0545879	0.101634
MCM3	J3KQ69	589	0.999972	TLIRLATAHAKARMSKTVDLQDAEEAVELVQ	1.21991	NA	0.836439	NA	1.01014	0.191733	0.966003
MCM3	J3KQ69	106	0.976529	VRPKVVRSVHYCPATKKTIERRYSDLTTLVA	1.54765	NA	1.01757	NA	1.25493	0.265038	0.474619
MCM3	J3KQ69	389	1	TAIHEVMEQGRVTIAKAGIHARLNARCSVLA	1.32444	NA	NA	1.30476	1.31456	0.00984395	0.0174258
MED4	B4DX67	66	0.998896	EKEVEKRDSDIQQLQKQLKEAEQILATAVYQ	1.06044	1.29069	NA	NA	1.16991	0.115127	0.356105
PBK	Q96KB5	65	1	KRSPRGLSHSPWAVKKINPICNDHYRSVYQK	0.904258	0.907215	NA	NA	0.905735	0.00147844	0.0104947
PSMA6	G3V295	171	1	PAGYYCGFKATAAGVKQTESTSFLEKKVKKK	0.958659	0.87728	NA	0.673761	0.827503	0.0847247	0.21572
PSMA6	G3V295	181	0.961285	TAAGVKQTESTSFLEKKVKKKFDWTFEQTVE	1.06671	1.05474	NA	NA	1.06071	0.00598829	0.0607954
PSMA6	G3V295	55	1	VAVRGKDCAVIVTQKKVPDKLLDSSTVTHLF	0.941803	0.803513	NA	NA	0.869914	0.0691448	0.329694
PSMA6	G3V295	59	0.999879	GKDCAVIVTQKKVPDKLLDSSTVTHLFKITE	1.05261	0.996008	NA	0.867003	0.968687	0.0549218	0.636751
PSMA6	G3V295	102	0.999521	SRSQVQRARYEAANWKYKYGYEIPVDMLCKR	1.04995	1.04755	0.828783	0.835836	0.934278	0.0624992	0.383467
ORC5	B4DXT8	148	0.996491	MQTVYLREISSSQWEKLQKDDTDPGQLKGLS	1.11856	1.15081	NA	NA	1.13457	0.0161261	0.0713652
ACTR3	B4DXW1	48	1	EDWDLMERFMEQVIFKYLRAEPEDHYFLLTE	1.44506	0.64121	NA	NA	0.962593	0.401924	0.940434
ACTR3	B4DXW1	297	1	RRLQRDLKRTVDARLKLSEELSGGRLKPKPI	0.566787	0.547885	NA	NA	0.557256	0.00945118	0.0184592
FXR1	P51114-2	325	1	KSGVVRVRIEGDNENKLPREDGMVPFVFVGT	0.633149	0.656906	NA	0.598991	0.62923	0.0168083	0.00333582
FXR1	P51114-2	179	1	ETTQLMILSASEATVKRVNILSDMHLRSIRT	0.896439	0.697828	NA	NA	0.790924	0.0993054	0.312198
FXR1	P51114-2	273	0.880166	DTGTFRIYGESADAVKKARGFLEFVEDFIQV	0.618668	0.664695	NA	NA	0.641269	0.0230135	0.0512986
FXR1	P51114-2	57	1	VPFNEVRLPPPPDIKKEISEGDEVEVYSRAN	0.726124	0.688341	NA	NA	0.70698	0.0188913	0.0489559
FXR1	P51114-2	246	1	GLAIGTHGSNIQQARKVPGVTAIELDEDTGT	0.707416	0.78561	0.818975	0.669959	0.743105	0.0343564	0.00767486
FXR1	P51114-2	56	0.838549	QVPFNEVRLPPPPDIKKEISEGDEVEVYSRA	0.517316	0.546254	NA	NA	0.531588	0.0144694	0.0274028
FXR1	P51114-2	119	0.999956	NEIVTFERLRPVNQNKTVKKNTFFKCTVDVP	0.601103	0.569423	NA	NA	0.585049	0.0158398	0.032122
FXR1	P51114-2	207	0.995902	IRTKLMLMSRNEEATKHLECTKQLAAAFHEE	0.696286	0.645543	0.643573	0.925247	0.71927	0.0669819	0.0312256
HNRNPC	G3V4W0	8	1	________MASNVTNKTDPRSMNSRVFIGNL	NA	NA	0.862936	0.894542	0.878597	0.0158031	0.0879033
HNRNPC	G3V4W0	210	1	DSLLENLEKIEKEQSKQAVEMKNDKSEEEQS	NA	NA	1.04647	0.986774	1.01619	0.0298503	0.681511
HNRNPC	G3V4W0	50	1	AIFSKYGKIVGCSVHKGFAFVQYVNERNARA	NA	NA	0.936601	0.748886	0.8375	0.0938575	0.358195
HNRNPC	G3V4W0	39	0.998864	NTLVVKKSDVEAIFSKYGKIVGCSVHKGFAF	NA	NA	0.899301	1.06008	0.976389	0.0803921	0.819997
HNRNPC	G3V4W0	42	1	VVKKSDVEAIFSKYGKIVGCSVHKGFAFVQY	NA	NA	1.17552	1.27297	1.22328	0.0487288	0.1242
NUP107	Q6PJE1	50	0.998607	NILSKIVSRATPGLQKFSKTASMLWLLQQEM	0.956407	0.987393	NA	NA	0.971776	0.0154926	0.323451
NUP107	Q6PJE1	575	0.999604	FGIWKGHLDALTADVKEKMYNVLLFVDGGWM	1.01573	1.02058	1.21523	1.13397	1.09325	0.0481222	0.132583
XRN2	Q9H0D6-2	457	1	QRYYKNKFDVDAADEKFRRKVVQSYVEGLCW	0.7793	0.829783	NA	NA	0.804146	0.0252413	0.0910342
TMEM48	B4DZG6	95	0.999901	PKSSQMPRPSVPPLVKTSLFSSKLSTPDVVS	0.836517	0.863822	NA	NA	0.85006	0.0136524	0.0627332
COPB2	B4DZI8	317	1	GDAEIKDGERLPLAVKDMGSCEIYPQTIQHN	0.820902	0.684808	NA	NA	0.749773	0.0680472	0.194106
RABGEF1	Q9UJ41-2	85	0.999235	ASSQSSQGAQSLTFSKFEEKKTNEKTRKVTT	0.667834	0.66739	0.698047	0.571578	0.649385	0.0274972	0.00222322
RABGEF1	Q9UJ41-2	121	1	SASSRVGSKKEIQEAKAPSPSINRQTSIETD	0.597071	0.589114	NA	NA	0.593079	0.00397837	0.00817372
RABGEF1	Q9UJ41-2	151	1	DRVSKEFIEFLKTFHKTGQEIYKQTKLFLEG	1.03769	0.903325	NA	NA	0.968177	0.0671804	0.722149
RABGEF1	Q9UJ41-2	140	1	PSINRQTSIETDRVSKEFIEFLKTFHKTGQE	0.926323	0.969174	0.717822	0.644909	0.802916	0.078812	0.112159
STAM	Q92783-2	185	1	KKEEEDLAKAIELSLKEQRQQSTTLSTLYPS	1.12731	0.961614	NA	1.0307	1.03767	0.0480525	0.505972
STAM	Q92783-2	162	1	SQAAEQAKASPALVAKDPGTVANKKEEEDLA	0.896535	0.886539	NA	0.824969	0.868762	0.0223761	0.0326497
STAM	Q92783-2	170	0.999423	ASPALVAKDPGTVANKKEEEDLAKAIELSLK	0.99286	0.877949	NA	0.83071	0.897984	0.0481482	0.177909
STAM	Q92783-2	171	0.902303	SPALVAKDPGTVANKKEEEDLAKAIELSLKE	0.937079	0.994062	NA	0.829636	0.917683	0.0482051	0.247935
STAM	Q92783-2	154	0.999997	GVTFPAIGSQAAEQAKASPALVAKDPGTVAN	1.0173	1.01926	NA	1.01236	1.0163	0.00205454	0.0152932
STAM	Q92783-2	353	1	QMGPLIDEKLEDIDRKHSELSELNVKVMEAL	0.804742	0.866846	NA	NA	0.835217	0.0310524	0.129596
PHF6	Q8IWS0-2	267	1	QLTTTSRAEFGDFDIKTVLQEIKRGKRMVCS	0.927799	1.13647	NA	NA	1.02685	0.104334	0.837361
PHF6	Q8IWS0-2	26	0.987137	PTRQRKCGFCKSNRDKECGQLLISENQKVAA	0.952608	0.582695	NA	NA	0.745037	0.184957	0.442925
PSMB7	Q99436	72	0.976095	LGADTRATEGMVVADKNCSKIHFISPNIYCC	0.819971	NA	1.22597	1.04002	1.01494	0.11734	0.910552
PSMB7	B4E0P1	127	1	STGRLPRVVTANRMLKQMLFRFWLLGSNGCI	0.931516	0.8881	NA	NA	0.909549	0.021708	0.156987
PEX5	F5H432	28	1	GANPLMKLAGHFTQDKALRQEGLRPGPWPPG	1.1897	1.06275	NA	NA	1.12443	0.0634754	0.285462
NCAPH	B4E189	501	0.999364	VAEPQKVNKIEIHYAKTAKKMDMKKLKQSMW	1.65784	2.43471	NA	NA	2.00907	0.388435	0.171098
NCAPH	B4E189	352	1	DFEDDIDFDVYFRKTKAATILTKSTLENQNW	1.00925	0.92934	NA	NA	0.968472	0.0399555	0.579585
SRSF3	B4E241	85	1	TLCGCRVRVELSNGEKRSRNRGPPPSWGRRP	1.15897	1.13233	NA	NA	1.14557	0.0133176	0.0543229
FARSA	B4E363	450	1	MIKYGINNIRELVGHKVNLQMVYDSPLCRLD	0.965156	NA	NA	1.80174	1.3187	0.418292	0.538303
SMU1	B4E3L0	33	0.999999	PPGMTIDLFRGKAAVKDVEEEKFPTQLSRHI	0.737556	0.799041	NA	NA	0.767683	0.0307423	0.0956767
SMU1	B4E3L0	53	1	EKFPTQLSRHIKFGQKSHVECARFSPDGQYL	0.759629	0.766774	NA	NA	0.763193	0.00357271	0.0110266
SMU1	B4E3L0	218	1	IISASSDGTVKIWNMKTTECSNTFKSLGSTA	1.01587	1.00995	NA	NA	1.01291	0.00295858	0.142576
EML4	B5MCW9	63	0.9817	VLRRLAISEDHVASVKKSVSSKGQPSPRAVI	0.734312	1.03547	NA	NA	0.871987	0.150581	0.571558
CCDC104	B5MCA1	63	0.999996	LTYTEIHQEYKELVEKLLEGYLKEIGINEDQ	1.10822	1.12404	NA	NA	1.1161	0.00790745	0.0410053
CCDC104	B5MCA1	155	1	TDGSDVVSDLEHEEMKILREVLRKSKEEYDQ	0.910984	0.918652	NA	NA	0.91481	0.00383391	0.0299427
PREB	B5MC98	209	1	AHEGEIEDLALGPDGKLVTVGRDLKASVWQK	1.01756	0.844238	NA	NA	0.926854	0.0866588	0.565203
EPCAM	P16422	303	1	ISRKKRMAKYEKAEIKEMGEMHRELNA____	0.802373	0.806652	NA	NA	0.80451	0.00213922	0.00778175
Em:AP000351.3	Q6ICJ4	37	0.999468	KKNGIPLELRTVDLVKGQHKSKEFLQINSLG	0.960714	0.937586	NA	NA	0.94908	0.0115636	0.145807
2018-09-02	B5MCX3	278	0.999951	RLKRGGRKVENEDMNKDQILLEKEAELRRMQ	3.11124	1.15961	1.459	1.45534	1.66367	0.443891	0.0992146
2018-09-02	B5MCX3	34	1	LTDLYPERVIPGAAEKIERTVQIEASTVEIE	1.08578	1.04014	NA	NA	1.06271	0.0228209	0.21605
PYCRL	B5MD87	81	1	SLAHRIAAQTLLGTAKMLLHEGQHPAQLRSD	0.949726	0.894804	NA	NA	0.921856	0.0274611	0.223394
RAN	P62826	134	1	LCGNKVDIKDRKVKAKSIVFHRKKNLQYYDI	0.874958	0.888131	NA	NA	0.88152	0.00658662	0.0376754
RAN	P62826	71	1	RGPIKFNVWDTAGQEKFGGLRDGYYIQAQCA	1.17215	0.952831	1.90508	0.934259	1.18739	0.227829	0.376223
RAN	P62826	60	1	VEVHPLVFHTNRGPIKFNVWDTAGQEKFGGL	1.15298	NA	1.09753	1.10546	1.11839	0.0173126	0.0183501
RAN	P62826	37	0.986102	GKTTFVKRHLTGEFEKKYVATLGVEVHPLVF	1.08538	1.11375	1.07008	1.05934	1.08194	0.0118144	0.00541743
RAN	P62826	141	0.964569	IKDRKVKAKSIVFHRKKNLQYYDISAKSNYN	1.00623	0.848859	NA	0.690722	0.838709	0.0910782	0.247261
RAN	P62826	142	1	KDRKVKAKSIVFHRKKNLQYYDISAKSNYNF	0.936189	0.977784	0.933103	NA	0.948809	0.014407	0.0733252
RAN	P62826	23	0.999935	QVQFKLVLVGDGGTGKTTFVKRHLTGEFEKK	1.27858	1.18846	NA	NA	1.2327	0.0450637	0.110109
RAN	P62826	159	1	LQYYDISAKSNYNFEKPFLWLARKLIGDPNL	0.826159	0.852772	NA	NA	0.83936	0.0133067	0.0574745
RAN	P62826	99	1	QCAIIMFDVTSRVTYKNVPNWHRDLVRVCEN	0.841071	0.84872	0.981206	0.986004	0.91161	0.0400843	0.125796
EIF3C	H3BRV0	852	1	TEPTAQQNLALQLAEKLGSLVENNERVFDHK	0.6211	0.623341	0.462085	0.512309	0.550219	0.0403063	0.00397985
EIF3C	H3BRV0	867	1	KLGSLVENNERVFDHKQGTYGGYFRDQKDGY	0.575336	0.606892	0.502681	0.449721	0.53005	0.0354791	0.0025606
2018-09-10	C9JEW2	19	1	KTTCMSSQGSDDEQIKRENIRSLTMSGHVGF	0.679214	1.09038	NA	NA	0.860581	0.205582	0.640093
ACTN1	P12814-2	402	1	RRLERLDHLAEKFRQKASIHEAWTDGKEAML	1.28835	1.37436	NA	NA	1.33066	0.0430035	0.0717007
ACTN1	P12814-2	331	1	FRDYRRLHKPPKVQEKCQLEINFNTLQTKLR	1.50803	1.41354	NA	NA	1.46002	0.0472439	0.0542912
EML3	Q32P44	577	1	AIAEGLGSELLVGTTKNALLRGDLAQGFSPV	1.14769	1.08873	NA	NA	1.11782	0.0294828	0.148008
EML3	Q32P44	34	1	LSQRLRVQEQEMELVKAALAEALRLLRLQVP	1.3391	1.11103	NA	NA	1.21975	0.114034	0.279683
ILK	B7Z1I0	20	1	KAKAPLRELLRERAEKMGQNLNRIPYKDTFW	0.640219	0.677863	0.904022	0.733333	0.732382	0.0582808	0.0258314
TOM1L2	B7Z2U2	106	1	NRDFIDSVLVKIISPKNNPPTIVQDKVLALI	0.699535	0.708421	0.572223	0.611171	0.645219	0.0334227	0.00353418
TOM1L2	Q6ZVM7	147	1	PDLTGVVHIYEELKRKGVEFPMADLDALSPI	0.876449	0.951813	NA	NA	0.913354	0.0376816	0.271882
MRPL50	B7Z358	34	1	SGTPCREFWSRFRKEKEPVVVETVEEKKEPI	1.18113	1.2883	NA	NA	1.23355	0.0535844	0.129877
GNPDA1	D6R917	50	0.851127	FTLGLPTGSTPLGCYKKLIEYYKNGDLSFKY	1.24226	1.35737	NA	NA	1.29854	0.0575544	0.106957
HNRNPUL1	Q9BUJ2-4	170	1	GRVCFEMKINEEISVKHLPSTEPDPHVVRIG	0.783419	0.815756	NA	NA	0.799424	0.0161684	0.057356
HNRNPUL1	M0QYZ0	340	0.999175	MMVGLPAAGKTTWAIKHAASNPSKKYNILGT	1.04797	1.06442	1.13696	NA	1.08244	0.027336	0.0866983
F11R	Q9Y624	277	1	SRGHFDRTKKGTSSKKVIYSQPSARSEGEFK	0.88684	0.919033	NA	NA	0.902793	0.0160965	0.109887
F11R	Q9Y624	292	1	KVIYSQPSARSEGEFKQTSSFLV________	1.26064	1.2473	NA	NA	1.25395	0.00666989	0.0149609
RRAS2	P62070-2	100	1	MNVDQAFHELVRVIRKFQEQECPPSPEPTRK	0.876148	0.829086	0.861631	0.991059	0.887462	0.0352598	0.0535055
KIF2C	B7Z6Q6	104	1	QKQKRRSVNSKIPAPKESLRSRSTRMSTVSE	0.662103	0.639035	NA	NA	0.650467	0.0115336	0.0262311
KIF2C	B7Z6Q6	235	1	VCVRKRPLNKQELAKKEIDVISIPSKCLLLV	1.09383	1.24862	NA	NA	1.16866	0.0773952	0.25562
KIF2C	B7Z6Q6	483	1	TRMEGAEINKSLLALKECIRALGQNKAHTPF	1.04902	0.858774	NA	NA	0.949143	0.0951234	0.693886
KIF2C	B7Z6Q6	99	0.999977	ENVTIQKQKRRSVNSKIPAPKESLRSRSTRM	0.77293	0.744447	NA	NA	0.758555	0.0142414	0.0431826
MYL6	F8W1R7	56	0.999931	QNPTNAEVLKVLGNPKSDEMNVKVLDFEHFL	0.800294	0.721612	0.59098	0.756799	0.712897	0.0451142	0.0143622
MYL6	F8VZV5	81	1	DFEHFLPMLQTVAKNKDQGTYEDYVEGLRVF	0.685791	0.623241	NA	NA	0.653768	0.0312747	0.0713297
MYL6	F8W1R7	26	1	EFKEAFQLFDRTGDGKILYSQCGDVMRALGQ	1.20042	1.08695	NA	1.21436	1.16582	0.0403464	0.0487646
NR3C1	B7Z7I2	101	1	QAGMNLEARKTKKKIKGIQQATTGVSQETSE	5.82399	5.04054	NA	NA	5.41812	0.391724	0.0271986
PITPNB	P48739	179	1	QSVKTKRGPLGPNWKKELANSPDCPQMCAYK	0.920083	1.01081	NA	NA	0.96438	0.0453636	0.58173
PITPNB	P48739	86	1	FVRMIAPEGSLVFHEKAWNAYPYCRTIVTNE	0.956243	0.869846	NA	NA	0.912022	0.0431984	0.302329
USP7	F5H8E5	835	0.990696	RDLLEECKKAVELGEKASGKLRLLEIVSYKI	1.02184	0.974812	NA	0.883781	0.958407	0.0405237	0.425082
USP7	F5H8E5	321	1	QLMRFMYDPQTDQNIKINDRFEFPEQLPLDE	0.934115	0.92095	0.959174	NA	0.937946	0.0112111	0.0329035
USP7	F5H8E5	783	0.984778	FFKPRQPKKLYYQQLKMKITDFENRRSFKCI	1.08005	1.24386	1.06138	NA	1.12554	0.0579673	0.142754
USP7	F5H8E5	997	0.999977	HFNKAPKRSRYTYLEKAIKIHN_________	0.999088	1.13426	1.08277	1.1647	1.09337	0.0362254	0.0766952
DHCR24	B7Z817	451	1	NREEFWEMFDGSLYHKLREKLGCQDAFPEVY	1.10883	0.888187	NA	0.730262	0.895948	0.109782	0.45858
DHCR24	B7Z817	455	1	FWEMFDGSLYHKLREKLGCQDAFPEVYDKIC	0.974899	0.951992	NA	0.848522	0.923461	0.0388746	0.204371
MLH1	H0Y4N0	29	1	HREDSDVEMVEDDSRKEMTAACTPRRRIINL	0.592014	0.399283	NA	NA	0.48619	0.0963656	0.169708
SCAF8	Q9UPN6	119	0.997881	GDDKSKIVRVLNLWQKNNVFKSEIIQPLLDM	1.658	1.10979	NA	NA	1.35648	0.274102	0.370643
TMBIM6	F8VQW0	28	0.887802	LLKFSHITPSTQQHLKKVYASFALCMFVA__	0.740891	0.68392	NA	0.443244	0.607856	0.0912152	0.089229
TMBIM6	F8VQW0	7	1	_________MNIFDRKINFDALLKFSHITPS	0.970279	0.991361	NA	0.532653	0.800186	0.149513	0.387801
DYNC1I2	E7EQL5	229	1	QINIFFDYSGRDLEDKEGEIQAGAKLSLNRQ	0.822704	0.877509	0.529977	NA	0.725968	0.107876	0.180629
SH3GLB2	B7ZC39	255	1	TTYYAQCYRHMLDLQKQLGRFPGTFVGTTEP	0.698029	0.577614	NA	NA	0.634974	0.0602076	0.130837
SCARB1	Q8WTV0-3	384	1	KCYLFWSSSKKGSKDKEAIQAYSESLMTSAP	1.10465	1.10344	NA	NA	1.10404	0.000603907	0.00351817
SCARB1	Q8WTV0-3	400	0.999994	EAIQAYSESLMTSAPKGSVLQEAKL______	1.03912	0.926354	NA	NA	0.981119	0.0563848	0.796016
SCARB1	Q8WTV0-3	408	1	SLMTSAPKGSVLQEAKL______________	1.32548	1.1747	NA	NA	1.24781	0.0753878	0.1695
USP48	Q86UV5	696	1	KAPEFPSYKECCSQCKILEREGEENEALHKM	0.626093	0.634679	NA	NA	0.630372	0.00429328	0.00939543
USP48	Q86UV5	868	0.97808	QRDLREYTQATIYVHKVVDNKKVMKDSAPEL	0.910792	0.771721	NA	NA	0.838378	0.0695354	0.279679
USP48	Q86UV5	425	1	SRNAYMLVYRLQTQEKPNTTVQVPAFLQELV	0.736287	0.862654	NA	NA	0.79697	0.0631837	0.213756
USP48	Q86UV5	276	1	KLEGDNRYFCENCQSKQNATRKIRLLSLPCT	0.812958	1.00441	NA	NA	0.903628	0.0957263	0.513529
USP48	Q86UV5	170	1	LQNSNRRYIDPSGFVKALGLDTGQQQDAQEF	0.744923	0.579161	NA	NA	0.656833	0.0828808	0.185203
SEC31A	O94979-6	608	1	VVMKNWKEIVESCDLKNWREALAAVLTYAKP	1.08614	0.778344	NA	NA	0.919449	0.153896	0.702766
SEC31A	O94979-6	111	1	GNIILYDPSKIIAGDKEVVIAQNDKHTGPVR	0.858839	0.820201	NA	NA	0.839298	0.0193194	0.0831631
KIAA1715	F5H2Q7	72	1	AKLILERFDPDSKKAKECEPPSAGAAVTARP	0.916454	0.781967	NA	NA	0.846544	0.0672434	0.282987
KIAA1715	F5H2Q7	249	1	KTRPQAPRLPEFSFEKRQVVEGSSSVGPLPS	0.757828	1.00991	NA	NA	0.874835	0.12604	0.522623
CLASP1	H0Y5T1	626	0.999942	AEVLNHCASSNWSERKEGLLGLQNLLKSQRT	1.11929	1.10454	NA	NA	1.11189	0.00737448	0.0397562
WIZ	O95785-2	740	1	PQTSLVKFVGNIYTLKCRFCEVEFQGPLSIQ	1.09114	1.09561	0.86434	0.918883	0.98712	0.0593053	0.843654
SUMO1	B8ZZJ0	7	1	_________MSDQEAKPSTEDLGDKKEGEYI	1.02012	0.993539	1.21033	1.0398	1.06273	0.0490528	0.263652
SUMO1	B8ZZJ0	37	0.993868	IKLKVIGQDSSEIHFKVKMTTHLKKLKESYC	1.00572	0.995847	1.18191	1.64838	1.18189	0.1529	0.250528
PTMA	B8ZZQ6	21	1	VDTSSEITTKDLKEKKEVVEEAENGRDAPAN	0.885237	0.89085	NA	NA	0.888039	0.00280639	0.0169394
PTMA	B8ZZQ6	15	0.99993	_MSDAAVDTSSEITTKDLKEKKEVVEEAENG	0.896168	0.899193	NA	0.948286	0.914241	0.016891	0.0392507
TCEB2	B8ZZU8	31	1	SSTVFELKRIVEGILKRPPDEQRLYKDDQLL	0.474113	NA	1.04205	NA	0.702888	0.28397	0.535103
TCEB2	B8ZZU8	50	0.99597	DEQRLYKDDQLLDDGKTLGECGFTSQTARPQ	0.683187	0.504843	NA	NA	0.587284	0.0891717	0.176274
POLR1A	B9ZVN9	364	1	QKLPEEVATPTTDEEKDSLIAIDRSFLSTLP	1.1691	1.25697	NA	NA	1.21224	0.0439389	0.118476
POLR1A	B9ZVN9	1643	1	SHDELRSPSACLVVGKVVRGGTGLFELKQPL	1.04059	1.18853	NA	NA	1.11211	0.0739714	0.355858
DNPEP	E3W974	29	0.999913	AMNGKARKEAVQTAAKELLKFVNRSPSPFHG	1.47673	NA	NA	1.213	1.33838	0.131867	0.207218
DIAPH1	O60610-2	494	0.999979	LDSELTARHELQVEMKKMESDFEQKLQDLQG	1.03036	1.27897	NA	NA	1.14796	0.124305	0.422994
ANO10	C9IZD0	58	0.999986	KKDGGAQLLFRPLLNKYEQETLENQNLYLVG	0.858301	0.84419	NA	NA	0.851216	0.00705552	0.0327277
CPSF3L	J3QRY6	242	1	MKDSNFRLVSSEQALKELGLAEHQLRFTCRV	1.13601	0.997158	NA	NA	1.06432	0.0694244	0.514205
PSMD6	E9PHI9	310	1	LSRFIAAGRLHCKIDKVNEIVETNRPDSKNW	0.919146	0.922312	NA	1.18223	1.00074	0.0871722	0.993717
PSMD6	E9PHI9	78	1	DAMMAKAEYLCRIGDKEGALTAFRKTYDKTV	0.840246	0.908384	NA	NA	0.873651	0.0340689	0.178884
PSMD6	E9PHI9	332	0.963385	TNRPDSKNWQYQETIKKGDLLLNRVQKLSRV	1.526	1.1826	NA	NA	1.34337	0.171701	0.259511
SNX8	C9J8E6	148	1	LKESAQCVGDEFLNCKLATRAKDFLPAD___	1.31097	1.2051	NA	NA	1.25692	0.0529371	0.115921
TREX1	C9J052	36	1	KALERASSPSEHGPRKSYSLGSIYTRLYGQS	1.00781	1.0475	NA	NA	1.02747	0.0198437	0.394203
PFN2	C9J712	42	1	DSLYVDGDCTMDIRTKSQGGEPTYNVAVGRA	0.844009	0.810996	NA	NA	0.827337	0.0165064	0.0667602
PMS2	P54278-4	146	1	VGTRLMFDHNGKIIQKTPYPRPRGTTVSVQQ	0.723696	0.893543	NA	NA	0.804148	0.0849232	0.286759
UBE2F	C9J212	61	0.999968	ANLPCTCKVHFPDPNKLHCFQLTVTPDEGYY	1.01115	1.28745	NA	NA	1.14096	0.138151	0.472088
POLR2B	C9J4M6	71	0.99997	TVIKEGEEQLQTQHQKTFIGKIPIMLRSTYC	1.1149	1.34649	NA	NA	1.22523	0.115797	0.276873
POLR2B	C9J4M6	20	1	NQPRYLLKFEQIYLSKPTHWERDGAPSPMMP	1.84383	1.35611	NA	NA	1.58128	0.243865	0.205921
POLR2B	C9J4M6	772	1	PTRETCQGMRHAIYDKLDDDGLIAPGVRVSG	0.837243	0.915586	NA	NA	0.875539	0.0391716	0.206641
CMSS1	C9J384	177	1	VHLGVGTPGRIKELVKQGGLNLSPLKFLVFD	0.766539	0.89246	NA	NA	0.827107	0.0629605	0.242583
CMSS1	C9J384	40	0.999564	KTRKRRKKKITDVLAKSEPKPGLPEDLQKLM	0.700811	0.631542	NA	NA	0.665276	0.0346345	0.0808468
CMSS1	C9J384	56	1	SEPKPGLPEDLQKLMKDYYSSRRLVIELEEL	0.751661	0.76464	NA	NA	0.758123	0.00648979	0.0196738
REPIN1	Q9BWE0	499	1	EKPYVCPDCGKAFSQKSNLVSHRRIHTGERP	1.44255	1.33773	NA	NA	1.38915	0.0524104	0.0727382
REPIN1	Q9BWE0	33	1	RLLSGPSQESPQTLGKESRGLRQQGTSVAQS	0.781964	0.662149	NA	NA	0.719567	0.0599071	0.157563
POLR2H	C9JLU1	13	0.999547	___MAGILFEDIFDVKDIDPEGKKFDRVSRL	0.986565	0.922722	NA	NA	0.95411	0.0319217	0.393931
C17orf49	F8W038	69	1	VKRFGDDLNHISCVIKERTVAQIKATVKRKV	0.906422	1.0423	NA	NA	0.97199	0.0679398	0.75405
KIAA0319L	C9J519	419	1	KYKILDATDQESLELKPTSRAGIKQKGLLLS	1.50575	1.52087	NA	NA	1.51329	0.00756125	0.00767757
NAA50	C9J5D1	37	1	LNQVIFPVSYNDKFYKDVLEVGELAKLGTKM	0.87391	NA	0.822609	NA	0.847871	0.0256506	0.115408
NAA50	C9J5D1	34	0.994862	LKRLNQVIFPVSYNDKFYKDVLEVGELAKLG	0.843154	NA	0.382719	NA	0.568059	0.230218	0.388085
ZC3HAV1	Q7Z2W4	314	1	YLGSQDRARPPSGSSKATDLGGTSQAGTSQR	0.753952	0.717844	NA	NA	0.735677	0.0180542	0.050783
ZC3HAV1	Q7Z2W4	296	1	HRASLEDAPVDDLTRKFTYLGSQDRARPPSG	1.0442	1.02686	NA	NA	1.0355	0.00866878	0.149951
ZC3HAV1	Q7Z2W4	401	1	SSLGSLQTPEAVTTRKGTGLLSSDYRIINGK	0.884388	0.950734	NA	NA	0.916961	0.0331731	0.251634
ZC3HAV1	Q7Z2W4	374	1	WKSLTSWTNDQGARRKTVFSPTLPAARSSLG	1.39825	1.21208	NA	NA	1.30184	0.0930821	0.168376
ZC3HAV1	Q7Z2W4	448	1	DGVATDITSTRSLNYKSTSSGHREISSPRIQ	1.13801	1.32332	NA	NA	1.22717	0.092653	0.224744
TNPO3	E9PFH4	225	1	LETAYHMAVAREDLDKVLNYCRIFTELCETF	1.25238	1.3045	NA	0.958156	1.16111	0.107817	0.262695
CLTA	F5H6N3	141	0.918362	GTEWERVARLCDFNPKSSKQAKDVSRMRSVL	0.847245	0.842276	1.06508	NA	0.912603	0.0734534	0.358199
EEFSEC	C9J8T0	38	1	LARALSTTASTAAFDKQPQSRERGITLDLGF	0.93066	0.921879	NA	NA	0.926259	0.00439048	0.0393429
RPSA	C9J9K3	42	1	GTNLDFQMEQYIYKRKSDGIYIINLKRTWEK	1.0628	1.73105	NA	NA	1.35638	0.334126	0.429622
SRSF7	Q16629-3	70	1	EDPRDAEDAVRGLDGKVICGSRVRVELSTGM	0.690833	0.677198	NA	NA	0.683981	0.00681796	0.0167032
SRSF7	Q16629-3	24	1	GETKVYVGNLGTGAGKGELERAFSYYGPLRT	0.911069	0.950144	NA	NA	0.930401	0.0195372	0.180315
SNAP29	C9JAF7	61	0.99972	TSQPNNRLKEAISTSKEQEAKYQASHPNLRK	5.81858	1.50911	NA	NA	2.96325	2.15474	0.353859
EHD1	C9JC03	176	1	DSISIIDTPGILSGEKQRISRGYDFAAVLEW	0.740233	NA	0.737749	0.785965	0.754328	0.0156745	0.00527905
TMUB1	C9JE12	129	1	EQVARAWPHDTIGSLKRTQFPGREQQVRLIY	0.990196	1.00044	NA	NA	0.995304	0.00512108	0.528308
TMUB1	C9JE12	108	1	PPAPDSPQEPLVLRLKFLNDSEQVARAWPHD	0.941571	0.885953	NA	1.05966	0.959719	0.0512156	0.515973
NSDHL	C9JDR0	24	0.99738	MRDQVARTHLTEDTPKVNADIEKVNQNQAKR	0.961548	0.88832	NA	NA	0.924209	0.0366141	0.296443
NSDHL	C9JDR0	31	1	THLTEDTPKVNADIEKVNQNQAKRCTVIGGS	1.18002	1.20783	1.11564	0.867477	1.08373	0.077531	0.367924
NSDHL	C9JDR0	126	0.999998	SNNKELFYRVNYIGTKNVIETCKEAGVQKLI	1.1468	1.17971	NA	NA	1.16314	0.0164558	0.0594235
STAMBP	C9JEK5	107	0.999992	VKKLKEIAFPKAEELKAELLKRYTKEYTEYN	0.897909	0.882416	NA	0.959929	0.912813	0.0236818	0.0708243
STAMBP	C9JEK5	144	0.987554	AEELARNMAIQQELEKEKQRVAQQKQQQLEQ	1.11312	1.33582	1.22329	NA	1.2207	0.0642889	0.063189
DHX40	J3KTK0	86	0.999995	GSKVGYQVRFDDCSSKETAIKYMTDGCLLKH	1.08519	0.716083	NA	NA	0.881525	0.184554	0.652844
GPS1	C9JFE4	163	1	LGDHYLDCGDLSNALKCYSRARDYCTSAKHV	0.855252	0.955169	NA	NA	0.903831	0.0499588	0.318349
GPS1	C9JFE4	447	1	AMMLRAAVLRNQIHVKSPPREGSQGELTPAN	0.678005	0.623431	1.20402	0.877773	0.817541	0.131322	0.26709
GPS1	C9JFE4	402	1	LILEGLISARVDSHSKILYARDVDQRSTTFE	0.811958	0.991217	NA	NA	0.897121	0.0896295	0.473055
POLD2	H7C1B3	7	0.999999	_________AKYLTKKTQAASVEAVKMLDEI	0.927819	NA	NA	0.764506	0.842213	0.0816561	0.326787
SLC38A5	C9JJU1	37	1	EREGFLPSRGPAPGSKPVQFMDFEGKTSFGM	NA	NA	0.98257	0.91783	0.949649	0.0323697	0.371229
MAP7D1	C9JIR3	229	1	VSAVNLPKHVDSIINKRLSKSSATLWNSPSR	1.62329	1.74446	NA	NA	1.68278	0.0605825	0.0439578
NAA38	F2Z2Y6	28	1	VAVITSDGRMIVGTLKGFDQTINLILDESHE	0.666016	0.611895	NA	NA	0.638382	0.0270605	0.0599306
ITGA6	H7BZ97	237	0.996117	HAVRIRKEEREIKDEKYIDNLEKKQWITKWN	0.705591	0.562238	NA	0.332116	0.508848	0.108778	0.0939913
ITGA6	H7BZ97	244	0.979596	EEREIKDEKYIDNLEKKQWITKWNENESYS_	0.900073	0.913538	0.478373	0.575927	0.689898	0.111425	0.106277
CBS	C9JMA6	72	0.908239	GRPASESPHHHTAPAKSPKILPDILKKIGDT	0.641941	0.596175	1.52562	2.83536	1.13431	0.524152	0.757415
DDX17	Q92841-1	449	1	TNKGTAYTFFTPGNLKQARELIKVLEEANQA	0.815303	0.960319	NA	NA	0.884845	0.0725077	0.37538
DDX17	Q92841-1	338	0.999696	KDHKLIQLMEEIMAEKENKTIIFVETKRRCD	1.05073	1.20744	NA	NA	1.12636	0.0783514	0.336552
DDX17	Q92841-1	349	1	IMAEKENKTIIFVETKRRCDDLTRRMRRDGW	0.711419	0.600621	NA	NA	0.653677	0.0553986	0.125118
DDX17	Q92841-1	468	1	ELIKVLEEANQAINPKLMQLVDHRGGGGGGG	0.949403	1.17199	NA	NA	1.05484	0.111292	0.701295
RPL24	C9JXB8	93	1	FQRAITGASLADIMAKRNQKPEVRKAQREQA	0.876997	0.838779	NA	0.384669	0.656514	0.158125	0.256443
RPL24	C9JXB8	27	1	KIYPGHGRRYARTDGKVFQFLNAKCESAFLS	0.901346	1.0449	NA	0.62962	0.840134	0.12177	0.366398
RPL24	C9JXB8	12	1	____MKVELCSFSGYKIYPGHGRRYARTDGK	0.80054	0.843187	NA	0.491116	0.692092	0.110935	0.166
STEAP4	C9JS50	3	1	_____________MEKTCIDALPLTMNSSEK	1.03246	1.00865	1.37074	1.30607	1.16851	0.0928289	0.14316
STEAP4	C9JS50	18	1	KTCIDALPLTMNSSEKQETVCIFGTGDFGRS	1.16378	1.14233	1.44975	1.40055	1.28178	0.0793076	0.0275239
STEAP4	C9JS50	187	0.999984	NLGLTPMDQGSLMAAKEIEKYPLQLFPMWRF	1.17667	1.15923	2.49402	2.40805	1.69179	0.370827	0.0911957
STEAP4	C9JS50	54	1	LQCGYSVVFGSRNPQKTTLLPSGAEVLSYSE	1.09101	1.02428	1.35242	1.34601	1.19427	0.0852736	0.0893165
STEAP4	C9JS50	72	0.840795	LLPSGAEVLSYSEAAKKSGIIIIAIHREHYD	1.25495	1.17699	NA	1.31007	1.24613	0.0386058	0.0194251
STEAP4	C9JS50	161	0.846984	ALDASRQVFVCGNDSKAKQRVMDIVRNLGLT	1.36419	1.28277	NA	1.63625	1.42001	0.106873	0.0407763
SLC46A1	C9JSZ2	10	1	______MEGSASPPEKPRARPAAAVLCRGPV	NA	NA	0.867422	0.832343	0.849701	0.0175399	0.0802525
RREB1	Q92766	763	1	FCAPDTVCRLCGEDLKHYRALRIHMRTHCGR	1.30847	0.919626	NA	NA	1.09695	0.194424	0.692325
DNAJB4	C9JUL4	155	1	NGYPRDRNSVGPSRLKQDPPVIHELRVSLEE	0.647169	0.724507	NA	NA	0.684747	0.0386689	0.0941879
DCUN1D1	C9JVE2	128	1	ELGCDSIEKLKAQIPKMEQELKEPGRFKDFY	0.842295	0.823152	0.719059	0.740115	0.779385	0.0303344	0.00771087
DCUN1D1	C9JVE2	134	1	IEKLKAQIPKMEQELKEPGRFKDFYQFTFNF	0.925777	0.929243	0.800566	0.814852	0.865522	0.0347135	0.0367335
DCUN1D1	C9JVE2	42	1	DNFFQNPELYIRESVKGSLDRKKLEQLYNRY	1.01117	1.01996	0.929193	0.917372	0.96831	0.0268089	0.328857
DCUN1D1	C9JVE2	48	0.999549	PELYIRESVKGSLDRKKLEQLYNRYKDPQDE	0.97404	0.997921	0.95621	0.815096	0.932951	0.0411373	0.227373
DCUN1D1	C9JVE2	49	1	ELYIRESVKGSLDRKKLEQLYNRYKDPQDEN	1.02379	1.01862	NA	0.764935	0.927433	0.0854366	0.51606
DCUN1D1	C9JVE2	21	1	SSEKTAVSCLSQNDWKLDVATDNFFQNPELY	1.14123	1.12706	1.14863	0.960551	1.09145	0.0448298	0.133251
SNRPG	P62308	10	0.999995	______MSKAHPPELKKFMDKKLSLKLNGGR	0.762302	0.695011	0.506193	0.458825	0.592271	0.0730152	0.0233247
SNRPG	P62308	11	0.999996	_____MSKAHPPELKKFMDKKLSLKLNGGRH	0.670783	0.695011	0.493797	0.496671	0.581498	0.0544021	0.0100551
SNRPG	P62308	20	1	HPPELKKFMDKKLSLKLNGGRHVQGILRGFD	0.674718	0.86843	NA	NA	0.76547	0.0968562	0.28084
SNRPG	P62308	3	1	_____________MSKAHPPELKKFMDKKLS	0.757605	0.928021	0.767109	0.66317	0.77334	0.0549417	0.0338554
LBR	Q14739	107	1	KSARRSASASHQADIKEARREVEVKLTPLIL	0.877244	0.90437	NA	0.792404	0.856652	0.0337227	0.0606902
LBR	Q14739	190	1	VKLKEIDSKEEKYVAKELAVRTFEVTPIRAK	0.821502	0.871295	NA	NA	0.846032	0.0248965	0.110895
TMEM106B	F2Z3N7	14	1	__MGKSLSHLPLHSSKEDAYDGVTSENMRNG	0.993368	0.920031	1.38464	1.14125	1.09624	0.102507	0.381091
RFC4	P35249	200	0.970099	RIIEPLTSRCSKFRFKPLSDKIQQQRLLDIA	0.712196	0.692473	NA	NA	0.702265	0.00986145	0.0252788
RFC4	C9J8M3	205	0.999999	LTSRCSKFRFKPLSDKIQQQRLLDI______	0.631016	0.666808	NA	NA	0.648665	0.0178957	0.0405174
RFC4	P35249	240	1	EGIAYLVKVSEGDLRKAITFLQSATRLTGGK	0.935546	1.00369	NA	NA	0.969017	0.0340702	0.535121
RFC4	P35249	64	1	VDEVAFQEEVVAVLKKSLEGADLPNLLFYGP	0.722407	0.813543	NA	NA	0.766622	0.0455682	0.140001
WBSCR22	O43709	196	0.949977	AGFSGGMVVDYPNSAKAKKFYLCLFSGPSTF	1.60613	1.43307	NA	NA	1.51713	0.0865273	0.0865242
GMNN	E2QRF9	50	1	GSLVGRENELSAGLSKRKHRNDHLTSTTSSP	0.569588	NA	NA	0.398828	0.476621	0.0853799	0.150231
EIF4G1	Q04637-6	397	0.976598	EDKIHNAENIQPGEQKYEYKSDQWKPLNLEE	1.84655	1.89148	NA	NA	1.86888	0.0224664	0.0122364
EIF4G1	Q04637-6	401	0.999736	HNAENIQPGEQKYEYKSDQWKPLNLEEKKRY	1.45336	1.36169	NA	NA	1.40678	0.0458335	0.0605765
EIF4G1	Q04637-6	406	0.999896	IQPGEQKYEYKSDQWKPLNLEEKKRYDREFL	2.14777	2.23813	NA	NA	2.19249	0.045183	0.016707
EIF4G1	Q04637-6	636	1	NMCRCLMALKVPTTEKPTVTVNFRKLLLNRC	0.757463	0.889299	NA	NA	0.820738	0.0659181	0.24559
SLC4A7	D3K174	1071	1	PFEGGSLLQIPVKALKYSVDPSIVNISDEMA	1.80411	1.21655	0.846707	0.839209	1.1175	0.226942	0.583892
SLC4A7	D3K174	1102	1	KTAQWKALSMNTENAKVTRSNMSPDKPVSVK	1.01616	1.07476	0.99072	0.913587	0.99711	0.0334132	0.937074
SLC4A7	D3K174	139	1	EMDELCYRDGEEYEWKETARWLKFEEDVEDG	1.02261	1.12156	NA	NA	1.07094	0.0494728	0.377453
SLC4A7	D3K174	43	1	VDLGKTSSTVNTKFEKEELESHRAVYIGVHV	0.756124	0.680418	0.616226	NA	0.681872	0.0404305	0.0229805
SLC4A7	D3K174	32	0.99991	LLTRGPDEEAVVDLGKTSSTVNTKFEKEELE	0.978511	0.879753	NA	NA	0.927819	0.0493793	0.393071
SLC4A7	D3K174	40	0.999979	EAVVDLGKTSSTVNTKFEKEELESHRAVYIG	0.797819	0.834289	NA	0.624737	0.746402	0.0646356	0.0828891
SLC4A7	D3K174	424	0.99998	LPPGEWDPSIRIEPPKSVPSQEKRKIPVFHN	1.13607	1.08511	NA	NA	1.1103	0.0254781	0.137433
SLC4A7	D3K174	431	1	PSIRIEPPKSVPSQEKRKIPVFHNGSTPTLG	1.13897	1.22209	NA	0.844032	1.05518	0.114704	0.682622
SLC4A7	D3K174	433	1	IRIEPPKSVPSQEKRKIPVFHNGSTPTLGET	0.913175	1.04287	NA	NA	0.975871	0.0648479	0.77561
SLC4A7	D3K174	1127	1	KPVSVKISFEDEPRKKYVDAETSL_______	1.1564	1.13226	NA	NA	1.14427	0.0120675	0.0497174
SLC4A7	D3K174	1068	0.987362	VHLPFEGGSLLQIPVKALKYSPDKPVSVKIS	1.23066	1.21595	NA	NA	1.22328	0.00735677	0.0189914
SLC4A7	D3K174	276	0.994477	ILASPQSAPGNLDNSKSGEIKGNGSGGSREN	0.683478	0.770183	NA	NA	0.725536	0.0433522	0.117149
SLC4A7	D3K174	388	0.78261	IATLMTDEIFHDVAYKAKDRNDLLSGIDEFL	1.79035	0.93564	NA	NA	1.29426	0.427354	0.572403
SLC4A7	D3K174	1112	0.999011	NTENAKVTRSNMSPDKPVSVKISFEDEPRKK	1.06997	1.13473	NA	NA	1.10188	0.0323805	0.187218
SLC4A7	D3K174	1092	1	SIVNISDEMAKTAQWKALSMNTENAKVTRSN	1.34934	1.21796	NA	NA	1.28197	0.0656898	0.129454
SLC4A7	D3K174	146	1	RDGEEYEWKETARWLKFEEDVEDGGDRWSKP	0.996713	1.01136	NA	NA	1.00401	0.00732336	0.68059
SEPHS1	Q5T5U6	16	1	MSTRESFNPESYELDKSFRLTRFTELKGTGC	0.63175	1.00079	NA	NA	0.795142	0.184522	0.501099
RBM4	Q9BWF3-3	27	0.999999	EATEQEIRSLFEQYGKVLECDIIKNYGFVHI	0.896511	0.966511	NA	NA	0.930853	0.035	0.307584
HNRNPAB	D6R9P3	126	1	RGFGFILFKDAASVEKVLDQKEHRLDGRVID	1.04963	0.975671	NA	NA	1.01198	0.0369794	0.799468
HNRNPAB	D6R9P3	102	1	KDYFTKFGEVVDCTIKMDPNTGRSRGFGFIL	0.697733	0.693752	0.771524	1.02051	0.785715	0.0769825	0.0760397
HNRNPAB	D6R9P3	223	0.999156	VKKVLEKKFHTVSGSKCEIKVAQPKEVYQQQ	0.812339	0.913595	NA	1.05035	0.920327	0.0689634	0.379876
HNRNPAB	D6R9P3	119	0.993512	DPNTGRSRGFGFILFKDAASVEKVLDQKEHR	1.23667	0.97175	NA	NA	1.09624	0.132459	0.585369
HNRNPAB	Q99729-3	169	1	KKIFVGGLNPEATEEKIREYFGEFGEIEAIE	0.715891	0.679408	NA	NA	0.697411	0.0182415	0.0461192
HNRNPAB	D6R9P3	83	0.894728	DAGKMFVGGLSWDTSKKDLKDYFTKFGEVVD	0.841573	0.860014	NA	NA	0.850743	0.00922051	0.0426203
HNRNPAB	D6R9P3	232	1	HTVSGSKCEIKVAQPKEVYQQQQYGSGGRGN	0.859439	1.05839	NA	1.12208	1.00684	0.0790991	0.940513
RPL37	D6R9X9	31	1	HTLCRRCGSKAYHLQKSTCGKCGYPAKRKRK	NA	NA	0.76654	0.647212	0.704354	0.0596638	0.150798
MAEA	D6RA86	31	1	VQEYPTLKVPYETLNKRFRAAQKNIDRETSH	1.05376	1.13929	NA	NA	1.09569	0.0427659	0.256912
UBE2Z	D6RB11	151	1	HNEPGFEQERHPGDSKNYNECIRHETIRVAV	0.828556	0.816901	0.741518	0.766632	0.78759	0.0206085	0.00280657
UBE2Z	D6RB11	173	1	RHETIRVAVCDMMEGKCPCPEPLR_______	0.684814	0.631371	NA	NA	0.65755	0.0267213	0.0615004
MINA	D6RCB6	87	1	ALATYYGSLFKLTDLKSLCSRGMYYGRDVNV	0.769231	0.77083	1.22806	0.962428	0.914958	0.108415	0.482939
COPS4	D6RD63	260	0.992628	GIVHFETREALPTWDKQIQSLCFQVNNLLEK	0.748565	0.803053	NA	NA	0.775331	0.0272442	0.0873397
LUC7L3	O95232	23	1	LDELMGRDRNLAPDEKRSNVRWDHESVCKYY	1.18169	0.968011	NA	NA	1.06953	0.106838	0.622448
C16orf13	Q96S19-3	83	1	PEWGLRDTALLEDLGKASGLLLERMVDMPAN	0.907266	0.683562	NA	NA	0.78751	0.111852	0.340565
YIPF3	D6RGY8	67	1	GQLSRQVADQMWQAGKRQASRAFSLYANIDI	1.17053	1.45239	NA	NA	1.30387	0.140933	0.24584
SLCO4A1	Q96BD0	353	1	SQRYAVMRAAEMHQLKDSSRGEASNPDFGKT	0.942532	0.914154	0.842539	0.848361	0.885873	0.0246488	0.0221353
SLCO4A1	E1P5H9	367	1	LKDSSRGEASNPDFGKTIRDLPLSIWLLLKN	0.777885	0.772378	0.380848	NA	0.611644	0.131437	0.173632
SLCO4A1	Q96BD0	66	1	PLDTSKQPLCQLWAEKHGARGTHEVRYVSAG	0.943777	0.853056	0.862726	0.76575	0.853988	0.0364045	0.0345928
SLCO4A1	Q96BD0	56	1	PGSLRSAAHSPLDTSKQPLCQLWAEKHGARG	0.877422	0.884236	1.0827	NA	0.943542	0.0673184	0.48734
BAG1	E2QRM7	158	1	QQGFLPKDLQAEALCKLDRRVKATIEQFMKI	1.00545	0.995062	1.00725	1.22865	1.05486	0.0565799	0.371183
BAG1	E2QRM7	116	0.802984	MLIGKKNSPQEEVELKKLKHLEKSVEKIADQ	0.84004	1.05744	NA	NA	0.942493	0.1087	0.697406
VDAC3	F8W7Y3	20	0.999967	PTYCDLGKAAKDVFNKGYGFGMVKIDLKTKS	1.12558	1.26925	0.987806	NA	1.12167	0.0812518	0.253609
SLC39A14	E5RFT1	127	1	HCSSELDGKAPMVDEKVIVGSLSVQDLQASQ	1.15726	1.13329	NA	1.09227	1.12728	0.0189747	0.0193097
SLC39A14	E5RFT1	99	1	ESLPSKKDQEEGVMEKLQNGDLDHMIPQHCS	1.07399	1.07815	0.814702	0.8526	0.947013	0.0704119	0.517019
SLC39A14	E5RFT1	120	1	LDHMIPQHCSSELDGKAPMVDEKVIVGSLSV	0.988727	1.00028	NA	NA	0.994489	0.0057787	0.515953
SLC39A14	E5RFT1	90	1	HHGHSHYASESLPSKKDQEEGVMEKLQNGDL	1.32275	1.40877	1.10477	1.03363	1.20778	0.0885907	0.0816432
INTS9	E5RJ88	34	0.964875	LVQSPRLSNLPGWSLKDGNAFLDKELKECSG	0.963598	0.850096	NA	NA	0.905069	0.0567509	0.357093
ARFGAP1	F8VWB3	102	1	LESQEDYDPCWSLQEKYNSRAAALFRDKVVA	0.714185	0.805661	NA	NA	0.758546	0.0457379	0.136679
LYPLA1	E5RJ48	41	1	KQAAENIKALIDQEVKNGIPSNRIILGGFSQ	1.38574	1.09789	NA	NA	1.23345	0.143922	0.322499
STMN2	E5RGX5	75	0.800425	LASPKKKDLSLEEIQKKLEAAEERRKSQEAQ	1.116	1.0172	NA	NA	1.06545	0.0493964	0.401844
TCEB1	E5RHG8	43	1	EFIVKREHALTSGTIKAMLSGPGQFAENETN	0.682351	0.732173	NA	0.822789	0.743538	0.0411073	0.0322822
TCEB1	E5RHG8	32	1	MYVKLISSDGHEFIVKREHALTSGTIKAMLS	0.74578	0.808509	1.02283	NA	0.851204	0.0838743	0.231187
TBCA	E5RIW3	27	0.98958	KIEKMRAEDGENYDIKKQAEILQESRMMIPD	1.40574	1.01993	NA	NA	1.1974	0.192903	0.463144
TBCA	O75347	28	0.999986	TGVVKRLVKEKVMYEKEAKQQEEKIEKMRAE	1.03136	0.976542	0.979716	0.784413	0.937965	0.0543377	0.370153
SKP1	E5RJR5	155	1	NIKNDFTEEEEAQVRKENQWCEEK_______	1.07408	1.09123	1.35498	NA	1.16671	0.0909094	0.175903
SKP1	E5RJR5	142	1	IKGKTPEEIRKTFNIKNDFTEEEEAQVRKEN	1.07243	1.05837	NA	NA	1.06537	0.00702755	0.0660741
SKP1	P63208	78	0.768197	THHKDDPPPPEDDENKEKRTDDIPVWDQEFL	0.662936	0.67481	NA	NA	0.668847	0.00593725	0.0140482
DCTN4	E5RK21	38	1	KLARRRNYMPLAFSDKYGLGTRLQRPRAGAS	0.821609	1.04201	NA	NA	0.925268	0.110198	0.631415
COPS6	E7EM64	112	0.999991	IIIDKEYYYTKEEQFKQVFKELEFLGWYTTG	1.12877	1.13056	1.03943	0.995634	1.07201	0.0335829	0.114349
COPS6	E7EM64	101	1	FELLSHTVEEKIIIDKEYYYTKEEQFKQVFK	1.21242	1.06358	0.956634	0.954813	1.04177	0.0607601	0.521267
COPS6	E7EM64	242	1	IKMLHSRVKLILEYVKASEAGEVPFNHEILR	0.889393	0.875923	NA	NA	0.882633	0.00673512	0.038862
EPN2	F6PQP6	117	1	AIQTLKDFQYIDRDGKDQGINVREKSKQLVA	1.83626	1.19649	NA	NA	1.48225	0.319885	0.31727
EPN2	F6PQP6	107	1	VAQQCRENIFAIQTLKDFQYIDRDGKDQGIN	1.0105	1.10636	NA	0.837117	0.978151	0.0787906	0.81315
EPN2	F6PQP6	188	1	SQPNLSTSHSEQEYGKAGGSPASYHGSTSPR	0.971752	0.94884	0.730141	0.737455	0.839407	0.0655683	0.109979
EPN2	F6PQP6	135	1	GINVREKSKQLVALLKDEERLKAERAQALKT	0.948486	0.95844	NA	0.579112	0.807457	0.124817	0.327054
PDXDC1	E7EMH5	445	1	GVVRYEHANDDKSSLKSDPEGENIHAGLLKK	1.07398	1.11493	NA	NA	1.09426	0.0204752	0.130374
FLOT2	J3QLD9	370	0.9972	AKMALVLEALPQIAAKIAAPLTKVDEIVVLS	0.795249	0.773217	NA	NA	0.784156	0.011016	0.0367396
FLOT2	J3QLD9	100	1	AVACEQFLGKNVQDIKNVVLQTLEGHLRSIL	1.28023	1.28198	1.51323	1.2176	1.3187	0.0650681	0.0100262
UBR5	E7EMW7	1103	1	DSVVLQPYLRELLSAKDARGMTPFMSAVSGR	1.23932	1.14107	NA	0.925842	1.09398	0.0925691	0.40937
UBR5	E7EMW7	331	0.999922	WLDGASFDNERGSTSKEGEPNLDKKNTPVQS	0.971691	0.973461	NA	NA	0.972575	0.000884649	0.0208166
UBR5	E7EMW7	1299	1	HCQYRPPRIREDRNRKTASPEDSDMPDHDLE	0.595455	0.691472	NA	NA	0.64167	0.0480081	0.106255
UBR5	E7EMW7	83	0.999899	CRIGFSVQPDRLELGKPDNNDGSKLNSNSGA	0.866366	0.944273	NA	NA	0.904481	0.0389535	0.257912
UBR5	E7EMW7	91	0.999852	PDRLELGKPDNNDGSKLNSNSGAGRTSRPGR	0.773241	0.852003	NA	NA	0.811667	0.0393813	0.145388
MAP4K4	E7EN19	931	1	CDGMRPEAIRQDPTRKGSVVNVNPTNTRPQS	0.992121	0.786492	NA	NA	0.883343	0.102814	0.479039
TOLLIP	E7EN89	38	0.975205	TVGRLNITVVQAKLAKNYGMTRMDPYCRLRL	0.772353	0.832382	NA	NA	0.801806	0.0300144	0.106847
TOLLIP	E7EN89	35	0.995426	AVGTVGRLNITVVQAKLAKNYGMTRMDPYCR	0.881941	0.845247	NA	NA	0.863399	0.0183471	0.0914626
SSFA2	E7END2	148	0.935195	LTRSNTANRLMKTLSKLNLCVDKTEKGESSS	1.0267	NA	NA	1.66217	1.30635	0.317737	0.467022
CPNE8	E7ENV7	130	1	QGSRLEKPIVGIPGKKCGTIILTAEELNCCR	0.79501	0.958751	NA	NA	0.87305	0.0818708	0.384389
CPNE8	E7ENV7	46	1	KSDPICVLYVQGVGNKEWREFGRTEVIDNTL	0.595883	0.667033	1.79047	0.449656	0.752123	0.308241	0.41346
MYO1B	H7C2Y7	65	1	NKNPKYKKLKDAIEEKIIIAEVVNKINRANG	1.26187	1.30462	NA	NA	1.28307	0.021378	0.0424903
MYO1B	H7C2Y7	14	0.999821	__UCKKYRDQFTDQQKLIYEEKLEASELFKD	1.11576	0.966451	NA	NA	1.03843	0.074654	0.692264
MYO1B	H7C2Y7	165	0.991848	IEMATKLYRTTLSQTKQKLNIEISDEYVHVL	1.11022	1.23142	NA	NA	1.16925	0.0605967	0.203664
CD44	H0YE40	21	1	WSYKDTPNSRCGQKKKLVINSGNGAVEDRKP	1.08074	0.842492	NA	0.483163	0.760549	0.173682	0.369012
CD44	H0YE40	35	1	KKLVINSGNGAVEDRKPSGLNGEASKSQEMV	0.782671	0.832431	0.586281	0.601147	0.692235	0.0626331	0.0262532
CD44	H0YE40	45	0.999985	AVEDRKPSGLNGEASKSQEMVHLVNKESSET	0.872043	0.878859	0.429826	0.55267	0.653212	0.113718	0.0950002
CD44	H0YE40	55	1	NGEASKSQEMVHLVNKESSETPDQFMTADET	0.984159	0.956048	0.542375	0.574925	0.735977	0.1191	0.151161
CD44	H0YE40	79	1	FMTADETRNLQNVDMKIGV____________	1.18001	1.17953	0.609439	0.631663	0.855565	0.161497	0.462464
TOM1	E7EPD0	347	1	ALTRGSSLADQRKEVKYEAPQATDGLAGALD	0.755629	0.744335	NA	NA	0.749961	0.00564733	0.0166567
TOM1	E7EPD0	407	1	NDAEEPKGVTSEEFDKFLEERAKAADRLPNL	0.84104	0.790986	NA	NA	0.815629	0.0250269	0.0951224
TOM1	E7EPD0	109	1	PDLTGVVTIYEDLRRKGLEFPMTDLDMLSPI	0.926109	0.75905	NA	NA	0.838429	0.0835294	0.327116
TOM1	E7EPD0	68	1	SQDFVESVLVRTILPKNNPPTIVHDKVLNLI	0.549919	0.526863	NA	NA	0.538268	0.0115281	0.022002
IFI16	Q16666-3	190	1	APPNSSSTENPKTVAKCQVTPRRNVLQKRPV	1.26415	1.3233	NA	NA	1.29338	0.0295755	0.0564329
SLC43A3	Q8NBI5	264	1	KEFLSAKEETPGAGQKQELRSFWSYAFSRRF	1.22938	1.2297	0.927116	NA	1.11911	0.100807	0.354315
SLC43A3	Q8NBI5	255	1	EHENRELQSKEFLSAKEETPGAGQKQELRSF	1.09195	1.10031	0.93995	NA	1.04137	0.0521148	0.512059
SLC43A3	Q8NBI5	249	1	EEKETAEHENRELQSKEFLSAKEETPGAGQK	1.09366	1.05102	0.906736	NA	1.01389	0.056557	0.831369
SLC43A3	Q8NBI5	236	1	YSYGLCPGNGTTKEEKETAEHENRELQSKEF	0.776176	0.784216	0.786637	NA	0.78233	0.00316168	0.000271787
ACIN1	Q9UKV3-3	73	1	LPKSFKRKISVVSATKGVPAGNSDTEGGQPG	1.02563	0.760215	NA	NA	0.883006	0.132708	0.558602
HMGB3	E9PES6	112	1	PSGFFLFCSEFRPKIKSTNPGISIGDVAKKL	1.05417	1.10403	NA	NA	1.07881	0.0249284	0.188215
HMGB3	E9PES6	125	0.827015	KIKSTNPGISIGDVAKKLGEMWNNLNDSEKQ	1.17723	0.993758	NA	NA	1.08161	0.0917382	0.524417
ERBB2IP	Q96RT1-7	468	1	QRKQRAQVAFECDEDKDEREAPPREGNLKRY	0.978182	0.994858	NA	NA	0.986485	0.00833802	0.353849
ERBB2IP	Q96RT1-7	519	1	RLKDEETNEDSGRDLKPHEDQQDINKDVGVK	1.05745	1.18582	NA	NA	1.1198	0.0641894	0.298388
HSD17B4	E7ER27	81	0.980495	GGKAVANYDSVEEGEKVVKTALDAFGRIDVV	0.927232	1.11453	NA	NA	1.01658	0.0936473	0.887419
HSD17B4	E7ER27	68	0.999999	LAADKVVEEIRRRGGKAVANYDSVEEGEKVV	1.58809	1.61448	NA	NA	1.60123	0.0131941	0.0111415
PAPSS2	O95340	173	1	RDVKGLYKRARAGEIKGFTGIDSDYEKPETP	0.87574	0.903483	NA	0.931849	0.9034	0.0161977	0.029758
PAPSS2	O95340	184	1	AGEIKGFTGIDSDYEKPETPERVLKTNLSTV	0.946124	0.978897	NA	NA	0.962371	0.0163865	0.265967
PAPSS2	O95340	602	1	EGENPPDGFMAPKAWKVLTDYYRSLEKN___	0.809425	0.931225	NA	NA	0.868192	0.0609002	0.293064
PAPSS2	O95340	233	1	YTIIKDIHELFVPENKLDHVRAEAETLPSLS	1.04118	1.04847	NA	NA	1.04482	0.00364369	0.0505287
PAPSS2	O95340	599	0.995572	LAREGENPPDGFMAPKAWKVLTDYYRSLEKN	0.759041	0.810073	NA	NA	0.784142	0.0255159	0.0846734
PAPSS2	O95340	394	0.973069	WNDGLDQYRLTPLELKQKCKEMNADAVFAFQ	0.903452	0.999383	NA	NA	0.950208	0.0479651	0.496128
PAPSS2	O95340	460	0.999999	GGWTKDDDVPLDWRMKQHAAVLEEGVLDPKS	0.831682	0.802897	0.865164	NA	0.83286	0.0179922	0.0136308
HSPA4L	E9PDE8	325	0.999997	SSIEIVGGATRIPAVKEQITKFFLKDISTTL	1.17252	1.22158	NA	NA	1.1968	0.0245316	0.0723183
HSPA4L	E9PDE8	710	0.999125	NKDERYDHLDPTEMEKVEKCISDAMSWLNSK	0.658057	0.641129	NA	NA	0.649537	0.00846395	0.0192189
CDK2	E7ESI2	6	0.999982	__________MENFQKVEKIGEGTYGVVYKA	1.58973	1.51797	NA	NA	1.55344	0.0358805	0.0333497
CDK2	E7ESI2	190	1	DYKPSFPKWARQDFSKVVPPLDEDGRSLLSQ	0.81549	0.595035	NA	NA	0.696595	0.110228	0.26167
DAGLB	Q8NCG7-2	228	1	KDVIPRLSVTNLEDLKRRILRVVAHCNKPKY	1.32807	1.38621	NA	NA	1.35683	0.0290718	0.0446237
PCM1	E7EV56	739	1	DTGVNEKAREKFYEAKLQQQQRELKQLQEER	0.706603	1.31405	NA	NA	0.963592	0.303721	0.924245
PCM1	E7EV56	1199	1	FESSSSIGAEKPRNKKLPEEEVESSRTPWLY	0.786925	NA	0.559558	NA	0.663574	0.113684	0.250818
PCM1	E7EV56	788	1	DLQLSAASVGNCPTKKYMPAVTSTPTVNQHE	1.33668	0.971933	NA	NA	1.13981	0.182374	0.562255
PCM1	E7EV56	393	1	SQSRKPSASERLPDEKVELFSKMRVLQEKKQ	1.17402	1.09953	1.0292	NA	1.09933	0.0418113	0.130305
PCM1	E7EV56	412	1	FSKMRVLQEKKQKMDKLLGELHTLRDQHLNN	1.08214	1.0149	0.89964	NA	0.995998	0.0532884	0.947703
RPS24	P62847-2	37	1	QMVIDVLHPGKATVPKTEIREKLAKMYKTTP	0.83485	0.806305	NA	NA	0.820454	0.0142725	0.0558147
RPS24	P62847-2	83	0.845485	KTTGFGMIYDSLDYAKKNEPKHRLARHGLYE	1.35201	NA	0.668008	0.604344	0.817238	0.239319	0.509232
CDC42	P60953	153	1	TPETAEKLARDLKAVKYVECSALTQKGLKNV	1.09783	1.01229	0.947794	1.00175	1.01351	0.0310382	0.68784
CDC42	P60953	163	0.999853	DLKAVKYVECSALTQKGLKNVFDEAILAALE	1.13794	1.15068	0.832105	0.980995	1.01679	0.0751078	0.840822
CDC42	P60953	128	0.999891	VGTQIDLRDDPSTIEKLAKNKQKPITPETAE	0.937568	0.947254	0.935509	0.975371	0.948794	0.00917953	0.0119845
CDC42	P60953	133	0.999505	DLRDDPSTIEKLAKNKQKPITPETAEKLARD	0.80791	0.832668	0.754019	0.778687	0.792766	0.0171265	0.00172214
CDC42	P60953	135	1	RDDPSTIEKLAKNKQKPITPETAEKLARDLK	1.06735	1.07908	NA	NA	1.0732	0.00586619	0.0491624
CDC42	P60953	183	0.813137	VFDEAILAALEPPEPKKSRRCVLL_______	1.18647	1.13794	NA	0.820149	1.03456	0.114877	0.798423
CDC42	P60953	184	1	FDEAILAALEPPEPKKSRRCVLL________	1.13353	1.10625	NA	NA	1.11981	0.0136376	0.0682519
MARK2	Q7KZI7-10	614	1	TTSSMEPNEMMREIRKVLDANSCQSELHEKY	1.11598	1.15571	NA	NA	1.13567	0.0198687	0.0869948
GDI2	P50395	379	0.999768	KEIRPALELLEPIEQKFVSISDLLVPKDLGT	0.786704	0.747357	NA	NA	0.766778	0.0196732	0.0613101
GDI2	P50395	418	0.980141	TYDATTHFETTCDDIKNIYKRMTGSEFDFEE	0.950732	0.917011	NA	NA	0.933719	0.0168606	0.163898
SP100	P23497-7	190	1	ETEQINAKRKDTTSDKDDSLGSQQTNEQCAQ	0.661476	NA	NA	0.810905	0.73239	0.0747148	0.201192
SP100	P23497-7	116	1	DLIHIYKGFENVIHDKLPLQESEEEEREERS	0.479479	NA	NA	0.654879	0.560357	0.0877002	0.167369
UGP2	C9JNZ1	80	0.974716	GKIQRPPEDSIQPYEKIKARGLPDNISSVLN	2.45275	2.55227	NA	NA	2.50201	0.0497556	0.0138013
UGP2	C9JNZ1	173	1	EDTKKILQKYNHCRVKIYTFNQSRYPRINKE	1.12048	1.07576	NA	NA	1.09789	0.0223627	0.136697
ABCD3	F5GYC1	332	1	RITELMQVLKDLNHGKYERTMVSQQEKGIEG	1.09101	0.922125	NA	NA	1.00302	0.0844407	0.977195
ABCD3	F5GYC1	274	1	VVSRPFLDLSHPRHLKSTHSELLEDYYQSGR	1.26353	1.02476	NA	NA	1.1379	0.119385	0.433679
ABCD3	F5GYC1	187	1	TRLRRPIGKMTITEQKYEGEYRYVNSRLITN	1.18554	1.31295	NA	NA	1.24762	0.0637049	0.144343
MYO6	Q9UM54-6	1141	1	SKNKKRNTETEQRAPKSVTDYAQQNPAAQIP	0.639984	0.631692	0.513529	0.484876	0.563271	0.0399103	0.00395095
MYO6	Q9UM54-6	1076	0.999995	EMSEFLSRGPAVLATKAAAGTKKYDLSKWKY	1.08029	1.08919	NA	NA	1.08473	0.00445252	0.0321012
MYO6	Q9UM54-6	1183	0.99767	QRFFRIPFIRPADQYKDPQSKKKGWWYAHFD	1.08536	1.01097	NA	NA	1.04751	0.0371906	0.415661
MYO6	Q9UM54-6	1285	1	QARPTYATAMLQSLLK_______________	0.931901	0.885161	NA	NA	0.90823	0.0233697	0.166272
MYO6	Q9UM54-6	993	1	EKRIQAEVEAQLARQKEEESQQQAVLEQERR	1.00569	1.01616	0.766587	NA	0.921856	0.0815026	0.470883
CSTF2	E9PID8	145	0.971096	KAVASLPPEQMFELMKQMKLCVQNSPQEARN	1.18439	1.14539	NA	NA	1.16473	0.0194975	0.0696055
CSTF2	E9PID8	96	0.768601	EFSGRALRVDNAASEKNKEELKSLGPAAPII	1.16203	1.09707	NA	NA	1.12908	0.0324793	0.148093
NCBP2	E9PAR5	34	0.999262	QYRDQHFRGDNEEQEKLLKKSYAENAMRYIN	0.679475	0.825516	NA	NA	0.748944	0.0730206	0.206774
NACA	F8VZJ2	63	0.876486	KIEDLSQQAQLAAAEKFKVQGEAVSNIQENT	2.38318	2.58148	1.09326	1.13598	1.66257	0.396989	0.11578
NACA	F8W1N5	29	0.995245	RVTIRKSKNILFVITKPDVYKSPASDTYIVF	1.05811	0.969735	1.08189	NA	1.03543	0.0341197	0.4066
NACA	F8VZJ2	21	0.999792	LQQVTGVTRVTIRKSKNILFVITKPDVYKSP	0.987593	0.976459	0.928324	NA	0.963778	0.0181869	0.192015
SF3A1	Q15459	55	1	VGIIYPPPEVRNIVDKTASFVARNGPEFEAR	1.00102	0.878109	NA	NA	0.93755	0.0614534	0.504972
PPAP2C	E9PAY8	201	1	YISDFFKARPPQHCLKEEELERKPSLSLTLT	0.804823	0.83359	0.81662	1.04668	0.870205	0.0573881	0.110606
ANO6	E9PB30	870	1	LTQKLLHENHLKDMTKNMGVIAERMIEAVDN	1.25828	1.23978	NA	NA	1.249	0.00924735	0.0211912
ANO6	E9PB30	38	1	SQHDFRTPEFEEFNGKPDSLFFNDGQRRIDF	1.21821	1.10405	1.03235	NA	1.11561	0.0541163	0.150631
ALYREF	Q86V81	235	1	RGGARGRGRGAGRNSKQQLSAEELDAQLDAY	1.09769	0.816972	NA	NA	0.946987	0.14036	0.775045
ATXN3	G3V3T6	193	1	LTSEELRKRREAYFEKQQQKQQQQQQQQQQG	0.997757	1.03853	0.88374	1.00454	0.979341	0.0336698	0.596259
ATXN3	G3V3T6	102	1	QMHRPKLIGEELAQLKEQRVHKTDLERVLEA	0.940777	0.960985	0.978814	0.901778	0.94515	0.0165414	0.049329
ATXN3	G3V3T6	92	1	DQLLQMIRVQQMHRPKLIGEELAQLKEQRVH	0.797425	0.866236	0.65153	0.709511	0.751718	0.0473841	0.0199909
ATXN3	G3V3T6	19	1	VFSLFRNERSFICNYKEHWFTVRKLGKQWFN	1.03987	0.984017	0.813487	0.740705	0.886124	0.0703335	0.226092
ATXN3	G3V3T6	108	1	LIGEELAQLKEQRVHKTDLERVLEANDGSGM	0.90811	0.862699	0.765735	0.777632	0.826443	0.0341985	0.0188621
HK2	E9PB90	318	1	TGRFETKDISDIEGEKDGIRKAREVLMRLGL	1.00523	1.02727	NA	NA	1.01619	0.0110199	0.378063
HK2	E9PB90	857	0.999994	HFAKVMHETVKDLAPKCDVSFLQSEDGSGKG	1.73992	1.25618	NA	NA	1.4784	0.241869	0.251306
HK2	E9PB90	295	1	LILVKMAKEELLFGGKLSPELLNTGRFETKD	0.931018	0.940975	NA	NA	0.935983	0.00497842	0.0510724
HK2	E9PB90	309	1	GKLSPELLNTGRFETKDISDIEGEKDGIRKA	1.02321	0.968877	NA	NA	0.995672	0.0271656	0.899622
HK2	E9PB90	473	1	EVKRRMKVEMERGLSKETHASAPVKMLPTYV	1.25397	1.13199	NA	NA	1.19142	0.0609936	0.180962
HK2	E9PB90	13	1	___MRLSDETLLEISKRFRKEMEKGLGATTH	0.844448	0.873255	NA	NA	0.858731	0.0144037	0.0698285
HK2	E9PB90	287	1	MYMGELVRLILVKMAKEELLFGGKLSPELLN	1.52121	1.30407	NA	NA	1.40846	0.108568	0.140794
HK2	E9PB90	390	0.79891	EERLRSTIGVDGSVYKKHPHFAKRLHKTVRR	1.64962	1.52142	NA	NA	1.58422	0.0640985	0.0558256
TMEM201	H0Y4R5	493	1	SKLERGSACSNRSIKKEDDSSQSSTCVVDTT	1.01092	1.12924	NA	NA	1.06844	0.0591606	0.443262
PAICS	E9PBS1	110	1	PIEWVCRRIATGSFLKRNPGVKEGYKFYPPK	1.49672	1.5134	NA	NA	1.50504	0.00834028	0.00862889
PAICS	E9PBS1	74	1	KITSCIFQLLQEAGIKTAFTRKCGETAFIAP	2.99674	2.06221	NA	NA	2.48594	0.467262	0.12885
PAICS	E9PBS1	286	1	LMGSTSDLGHCEKIKKACGNFGIPCELRVTS	0.687486	0.721888	NA	NA	0.704477	0.0172005	0.0442967
PAICS	E9PBS1	304	1	GNFGIPCELRVTSAHKGPDETLRIKAEYEGD	0.882217	0.958525	NA	1.07782	0.969561	0.0569185	0.647835
FDPS	E9PCI9	287	0.999952	VQCLQRATPEQYQILKENYGQKEAEKVARVK	0.923114	0.816931	NA	0.967186	0.900154	0.044593	0.171838
FDPS	E9PCI9	293	0.999988	ATPEQYQILKENYGQKEAEKVARVKALYEEL	0.939392	0.902405	NA	NA	0.920713	0.0184938	0.151841
FDPS	E9PCI9	57	1	IARLKEVLEYNAIGGKYNRGLTVVVAFRELV	0.773031	0.976439	NA	NA	0.868802	0.101704	0.441205
FDPS	E9PCI9	121	1	MDSSLTRRGQICWYQKPGVGLDAINDANLLE	0.609541	0.896271	NA	NA	0.739131	0.143365	0.361402
UBR7	E9PCJ7	304	0.987723	NRVQQVELICEYNDLKTELKDYLKRFADEGT	0.970554	0.912496	NA	NA	0.941077	0.0290287	0.29915
GOSR1	J3KST5	85	1	RENLMGSVRKDIESYKSGSGVNNRRTELFLK	1.33059	1.48304	NA	NA	1.40475	0.0762273	0.100748
GOSR1	J3KST5	139	1	ENMTSQRGMLKSIHSKMNTLANRFPAVNSLI	1.60195	1.50048	0.993631	1.15302	1.2882	0.143244	0.108776
DCAF7	E9PCY4	81	1	DHPYPTTKLMWIPDTKGVYPDLLATSGDYLR	1.1096	1.21789	NA	NA	1.16249	0.0541458	0.190935
HNRNPH1	E9PCY7	98	1	VEVFKSNNVEMDWVLKHTGPNSPDTANDGFV	1.13438	0.890144	NA	NA	1.00487	0.122119	0.974504
HNRNPH1	P31943	167	0.995315	TGEAFVQFASQEIAEKALKKHKERIGHRYIE	1.03923	0.998616	NA	NA	1.01872	0.0203073	0.522903
SMC4	Q9NTJ3-2	202	0.952335	RTACRDNTSVYHISGKKKTFKDVGNLLRSHG	1.04773	1.00307	1.13421	NA	1.06029	0.038493	0.245141
SMC4	Q9NTJ3-2	1129	1	EGIMFSVRPPKKSWKKIFNLSGGEKTLSSLA	1.10073	1.15018	1.56613	1.55313	1.32471	0.12577	0.0590892
NDRG1	E9PDL6	14	0.992632	__MSREMQDVDLAEVKPLVEKGETITGLLQE	1.03373	1.13831	NA	NA	1.08476	0.0522919	0.340414
NDRG1	E9PDL6	230	0.750099	KMADCGGLPQISQPAKLAEAFKYFVQGMGYM	0.881045	0.911702	NA	NA	0.896243	0.0153283	0.098593
WDR6	E9PDU5	292	1	VGRGYRGLGVSALCFKSRSRPGTLKAVTLAG	0.848641	1.10118	NA	NA	0.966698	0.126268	0.838044
EXOC4	E9PED2	9	1	_______MAAEAAGGKYRSTVSKSKDPSGLL	0.70057	0.737169	NA	NA	0.718637	0.0182994	0.0489626
EXOC4	E9PED2	140	0.995621	LNLLDEIENIKQVPQKLEQCMASKHYLSATD	1.29114	1.27107	NA	NA	1.28107	0.0100325	0.0201212
LRBA	E9PEM5	2260	1	EELDLTLPTNFRDLSKPIGALNPKRAAFFAE	0.820956	0.786052	NA	NA	0.803314	0.017452	0.0629397
LRBA	E9PEM5	2268	1	TNFRDLSKPIGALNPKRAAFFAERYESWEDD	0.508122	0.494162	NA	NA	0.501094	0.0069797	0.0128313
LRBA	E9PEM5	1889	1	FIELVNEGRLLSQTMKDHLVRVANEAEFILS	0.907835	0.786394	NA	NA	0.844935	0.0607206	0.256453
LRBA	E9PEM5	2024	0.956958	LKTAVEHATDEDILAKGKQSIRSQALGNQNS	0.685996	0.744416	NA	NA	0.71461	0.0292099	0.0770423
APP	P05067-10	620	1	VEVDAAVTPEERHLSKMQQNGYENPTYKFFE	1.33545	1.26264	NA	NA	1.29854	0.0364062	0.0680537
USP36	K7EMM6	128	0.99836	VLTLSLKRFANFSGGKITKDVGYPEFLNIRP	NA	NA	1.02194	1.04553	1.03367	0.0117907	0.211192
ROCK2	E9PF63	979	1	HVRPVTQTDVYRADAKEIPRIFQILYANEGE	0.584351	0.607834	NA	NA	0.595977	0.0117417	0.0242208
ROCK2	E9PF63	1009	0.99996	ESKKEQEFPVEPVGEKSNYICHKGHEFIPTL	0.589731	0.53523	NA	0.668604	0.595371	0.0387155	0.015077
ROCK2	E9PF63	997	1	PRIFQILYANEGESKKEQEFPVEPVGEKSNY	0.646745	0.532699	NA	NA	0.586958	0.0570228	0.114642
ROCK2	E9PF63	1108	1	EQQKWVSRLVKKIPKKPPAPDPFARSSPRTS	0.546378	0.536602	NA	NA	0.541468	0.00488794	0.00936703
ROCK2	E9PF63	313	1	EDLKKRNQNSQISTEKVNQLQRQLDETNALL	1.21136	0.914094	NA	NA	1.05228	0.148633	0.778896
ROCK2	E9PF63	843	1	KSEREKLTQQMIKYQKELNEMQAQIAEESQI	0.657622	0.739181	NA	NA	0.69721	0.0407796	0.102292
EGFR	Q504U8	712	1	VAIKELREATSPKANKEILDEAYVMASVDNP	0.844648	NA	NA	0.608988	0.717203	0.11783	0.291114
EGFR	Q504U8	925	1	ADSRPKFRELIIEFSKMARDPQRYLVIQGDE	1.08057	NA	0.644051	0.812076	0.826781	0.127121	0.331537
EGFR	Q504U8	830	1	KLLGAEEKEYHAEGGKVPIKWMALESILHRI	1.1561	NA	1.2783	1.39111	1.27154	0.067862	0.0461672
EGFR	Q504U8	694	1	GTVYKGLWIPEGEKVKIPVAIKELREATSPK	1.17294	NA	1.07271	NA	1.12171	0.0501187	0.236125
EGFR	E9PFD7	663	1	QALLRILKETEFKKIKVLGSGAFGTVYKGLW	1.15649	1.28038	NA	NA	1.21686	0.0619425	0.161482
EGFR	Q504U8	815	1	VKTPQHVKITDFGLAKLLGAEEKEYHAEGGK	1.02993	NA	NA	0.779402	0.895952	0.125265	0.574983
EGFR	Q504U8	822	1	KITDFGLAKLLGAEEKEYHAEGGKVPIKWMA	1.16462	1.14331	0.793864	0.694459	0.925625	0.120106	0.594633
EGFR	E9PFD7	807	0.999999	VKTPQHVKITDFGLAKLLGAEEKEYHAEGGK	1.22398	1.03528	NA	NA	1.12569	0.0943508	0.391834
URGCP	Q8TCY9-3	354	1	HVLVKVSSTDSDSFVKRIRAIVGNVLRAPCR	0.690618	0.739433	NA	NA	0.714609	0.0244076	0.0644762
SSB	E9PFH8	328	0.998299	EALKKIIEDQQESLNKWKSKGPVKRAREETD	1.01333	1.05273	1.00668	0.907572	0.993596	0.0308877	0.852621
SSB	E9PFH8	166	0.999999	KGSIFVVFDSIESAKKFVETPGQKYKETDLL	0.871077	0.964063	NA	NA	0.916391	0.0464928	0.33499
AP2M1	Q96CW1-2	222	0.999965	MPECKFGMNDKIVIEKQGKGTADETSKSGKQ	1.14032	1.27757	1.07299	1.128	1.15234	0.0434874	0.0309957
AP2M1	Q96CW1-2	418	1	KVFEPKLNYSDHDVIKWVRYIGRSGIYETRC	0.769924	0.852473	NA	NA	0.810147	0.0412744	0.151083
AP2M1	Q96CW1-2	236	1	EKQGKGTADETSKSGKQSIAIDDCTFHQCVR	1.10534	0.851145	NA	NA	0.969951	0.127098	0.853968
AP2M1	Q96CW1-2	310	1	GRTKLEVKVVIKSNFKPSLLAQKIEVRIPTP	0.636845	0.705986	NA	NA	0.670525	0.0345704	0.0816318
AP2M1	Q96CW1-2	408	0.999886	APSGLKVRYLKVFEPKLNYSDHDVIKWVRYI	0.812685	0.749955	NA	NA	0.78069	0.0313646	0.102387
TBC1D23	E9PGE5	367	1	KMTVALKTKSVNVREKVISFIENTSTPVDRM	1.17565	1.26135	NA	0.752198	1.03709	0.15739	0.842892
TBC1D23	E9PGE5	490	1	VTATHMYCLREIVSRKGLAYIQSRQALNSVV	1.17786	1.14307	1.26632	NA	1.19464	0.0366841	0.0279835
MGEA5	O60502-2	544	0.979764	FQWLRANSSVVSVNCKGKDSEKIEEWRSRAA	1.23639	1.19779	NA	NA	1.21694	0.0192997	0.0513101
MGEA5	O60502-2	663	1	YTIRPYFPKDEASVYKICREMYDDGVGLPFQ	0.943219	0.935159	NA	NA	0.939181	0.00402991	0.0434665
MGEA5	O60502-2	656	1	LTPTSKVYTIRPYFPKDEASVYKICREMYDD	0.734311	0.74475	NA	0.741498	0.740173	0.00308414	0.000192222
GBE1	E9PGM4	171	0.984837	LRIYESHVGISSHEGKVASYKHFTCNVLPRI	0.936943	1.47178	NA	NA	1.1743	0.267416	0.606293
GBE1	E9PGM4	27	1	SQILKNIGENEGGIDKFSRGYESFGVHRCAD	0.876847	1.03543	NA	NA	0.952845	0.0792912	0.664867
GBE1	E9PGM4	108	1	VLVPHGSKLKVVITSKSGEILYRISPWAKYV	0.8078	0.898735	NA	NA	0.852055	0.0454674	0.204721
GBE1	E9PGM4	537	1	ARRQFHLTDDDLLRYKFLNNFDRDMNRLEER	0.867591	1.02643	NA	NA	0.943676	0.0794214	0.615653
GBE1	E9PGM4	431	1	MGDIVYTLTNRRYLEKCIAYAESHDQALVGD	1.0262	1.18986	NA	1.06211	1.09051	0.0496621	0.192193
TSN	E9PGT1	214	1	KVEEVVYDLSIRGFNKETAAACVEK______	1.21308	0.966617	1.05161	1.10831	1.08122	0.0517014	0.19936
DPM1	Q5QPJ9	80	1	DGSPDGTRDVAEQLEKIYGSDRILLRPREKK	1.12454	1.10391	0.695616	0.838279	0.922394	0.104479	0.534902
LANCL1	E9PHS0	15	1	_MAQRAFPNPYADYNKSLAEGYFDAAGRLTP	0.831556	0.754205	NA	NA	0.791937	0.0386755	0.13133
LANCL1	E9PHS0	142	1	EKQAEDCITRLIHLNKIDPHAPNEMLYGRIG	1.00615	0.788665	NA	NA	0.890797	0.108744	0.516449
LANCL1	E9PHS0	128	1	PLAVAAVLYHKMNNEKQAEDCITRLIHLNKI	0.821973	0.802859	1.32636	1.39594	1.05137	0.15909	0.759382
LANCL1	E9PHS0	101	1	QLAHGYVKQSLNCLTKRSITFLCGDAGPLAV	0.936401	0.916324	NA	NA	0.926308	0.0100385	0.089531
EPB41L2	O43491-2	24	0.960978	SEVKKDSSQLGTDATKEKPKEVAENQQNQSS	0.788094	0.787909	NA	NA	0.788001	9.24844e-05	0.000313602
EPB41L2	O43491	160	0.996202	EEKPSVSKEEKPSVSKVEMQPTELVSKEREE	0.797917	0.786507	NA	NA	0.792191	0.00570483	0.0196736
EPB41L2	O43491-2	171	1	PSVSKVEMQPTELVSKEREEKVKETQEDKLE	0.774796	0.790859	NA	NA	0.782786	0.00803154	0.0266559
EPB41L2	O43491-2	114	1	KKEPTQAVVEEQVLDKEEPLPEEQRQAKGDA	0.672664	1.11488	NA	NA	0.865988	0.221106	0.670403
EPB41L2	O43491-2	195	0.999999	TQEDKLEGGAAKRETKEVQTNELKAEKASQK	0.985397	0.930617	NA	NA	0.957616	0.02739	0.371536
EPB41L2	O43491-2	203	0.999707	GAAKRETKEVQTNELKAEKASQKVTKKTKTV	0.970833	0.971417	NA	NA	0.971125	0.000292056	0.0065342
EPB41L2	O43491-2	184	0.999924	VSKEREEKVKETQEDKLEGGAAKRETKEVQT	1.01421	0.87022	NA	NA	0.939462	0.0719967	0.564414
EPB41L2	O43491-2	12	0.947397	____MTTEVGSVSEVKKDSSQLGTDATKEKP	0.924542	0.880685	NA	NA	0.902347	0.0219285	0.14783
EPB41L2	O43491-2	126	1	VLDKEEPLPEEQRQAKGDAEEMAQKKQEIKV	0.813415	0.81215	NA	NA	0.812782	0.000632788	0.002391
EPB41L2	O43491-2	144	0.999609	AEEMAQKKQEIKVEVKEEKPSVSKEEKPSVS	0.821232	0.845181	NA	NA	0.833121	0.0119743	0.0500112
EPB41L2	O43491	178	1	MQPTELVSKEREEKVKETQEDKLEGGAAKRE	0.896437	0.928339	NA	NA	0.912249	0.0159511	0.119764
PRKCDBP	Q969G5	84	1	RSHDTTSNTLAQLLAKAERVSSHANAAQERA	1.4065	1.37199	1.54823	1.29342	1.40206	0.0532735	0.00287096
PRKCDBP	Q969G5	185	1	PVESRAQRLRRTGLQKVQSLRRALSGRKGPA	1.16474	1.01947	NA	NA	1.08969	0.0726335	0.419919
NXF1	Q9UBU9-2	173	0.933557	RAQFFVEDASTASALKAVNYKILDRENRRIS	1.24217	1.19443	NA	NA	1.21807	0.0238696	0.0630308
PACSIN3	E9PIY1	175	1	ARKDEKTAQTRESHAKADSAVSQEQLRKLQE	1.22907	1.24753	0.897958	1.32679	1.16258	0.0948576	0.18424
HBS1L	E9PJ90	50	1	EILIEAVLKNKFDVQKALSGVLEQDRVQSLK	0.822483	0.783154	NA	NA	0.802578	0.0196648	0.0706278
CD151	E9PL82	7	0.981624	_________MGEFNEKKTTCGTVCLKYLLFT	1.21176	1.21878	NA	NA	1.21526	0.00350688	0.00942217
CD151	E9PP93	8	1	________MGEFNEKKTTCGTVCLKYLLFTY	1.79671	NA	NA	1.02824	1.35921	0.384232	0.469761
AP2A2	O94973-3	632	0.999999	KKKKGPSTVTDLEDTKRDRSVDVNGGPEPAP	1.09225	1.06948	1.00024	1.03296	1.04814	0.0202578	0.0936493
AP2A2	O94973-3	620	0.999996	FPERESSILAKLKKKKGPSTVTDLEDTKRDR	1.0036	1.01349	NA	NA	1.00853	0.00494549	0.333283
AP2A2	O94973-3	6	1	__________MPAVSKGDGMRGLAVFISDIR	0.770997	0.847646	NA	NA	0.808414	0.0383248	0.139572
FBXO3	Q49AF1	9	1	_______MSKDALPEKACQLDSRYWRITNAK	0.644689	0.754175	NA	NA	0.697286	0.0547434	0.136353
EEF1D	E9PPR1	59	1	SVILRDIARARENIQKSLAGSSGPGASSGTS	1.13184	1.07452	NA	1.06552	1.09024	0.0207681	0.0445895
EEF1D	E9PPR1	107	1	QSLRGVVQELQQAISKLEARLNVLEKSSPGH	0.754979	0.827754	0.51345	0.606922	0.664304	0.0709819	0.0320783
EEF1D	P29692	242	1	VWGASKLVPVGYGIRKLQIQCVVEDDKVGTD	1.08716	0.76937	NA	NA	0.914562	0.158893	0.696426
EEF1D	P29692	117	1	QQAISKLEARLNVLEKSSPGHRATAPQTQHV	0.873247	0.857655	NA	NA	0.865416	0.00779621	0.039625
PYGL	P06737-2	387	1	EINQKHLDRIVALFPKDVDRLRRMSLIEEEG	0.565964	0.741234	NA	NA	0.647697	0.087635	0.191706
PYGL	P06737-2	261	1	LYPNDNFFEGKELRLKQEYFVVAATLQDIIR	1.07506	0.842026	NA	NA	0.951437	0.116519	0.753653
PYGL	E9PMM6	136	1	AYGYGIRYEYGIFNQKIRDGWQVEEADDWLR	1.25203	1.04072	0.605939	0.533452	0.805598	0.172606	0.371818
PARP10	E9PK67	907	1	GFNRSFCGRNATVYGKGVYFARRASLSVQDR	1.22951	1.45327	NA	NA	1.33672	0.111879	0.178548
PARP10	E9PK67	932	1	LSVQDRYSPPNADGHKAVFVARVLTGDYGQG	1.42828	1.49611	NA	NA	1.4618	0.0339186	0.0388548
ALG8	H0YD42	68	1	AYGVYLLRSYCFTANKPDGSIRWKSFSFVRV	0.751077	NA	1.04782	1.11614	0.957699	0.112049	0.758621
PRMT1	E9PKG1	88	1	CSSISDYAVKIVKANKLDHVVTIIKGKVEEV	1.23638	1.24338	1.2745	1.14097	1.22277	0.028827	0.00356425
PRMT1	E9PKG1	187	1	NVYGFDMSCIKDVAIKEPLVDVVDPKQLVTN	0.933631	0.82172	NA	0.928468	0.893076	0.0364734	0.113177
TSTA3	E9PP60	21	0.999117	GSMRILVTGGSGLVGKAIQKVVADGAGLPGE	1.0436	1.35942	NA	NA	1.19108	0.157909	0.412087
RPL8	E9PKZ0	119	0.999999	VGTMPEGTIVCCLEEKPGDRGKLARASGNYA	0.541863	0.880346	NA	NA	0.690672	0.169241	0.369454
RPL8	E9PKZ0	144	0.947701	ASGNYATVISHNPETKKTRVKLPSGSKKVIS	0.948419	0.982031	NA	NA	0.965079	0.0168063	0.289999
RPL8	E9PKZ0	60	1	VKDIIHDPGRGAPLAKVVFRDPYRFKKRTEL	0.846485	1.00673	NA	NA	0.923136	0.0801207	0.525595
RPL8	E9PKZ0	177	1	NRAVVGVVAGGGRIDKPILKAGRAYHKYKAK	0.927763	0.861468	NA	NA	0.894001	0.0331477	0.2034
BTF3L4	E9PL10	115	1	GILSQLGADSLTSLRKLAEQFPRQVLDSKAP	1.77494	2.07987	NA	NA	1.92137	0.152466	0.0769011
BTF3L4	E9PL10	8	1	________MNQEKLAKLQAQVRIGGKGTARR	1.04585	1.02496	NA	NA	1.03536	0.0104438	0.179873
CLP1	Q92989-2	217	1	LKRDLPHFVRTVLLPKSGGVVERSKDFRREC	0.804629	0.826914	NA	NA	0.815695	0.0111424	0.0426231
SAAL1	H0YCN7	46	0.999831	STNVDLLVKVGEVVDKLFDLDEKLMLEWVRN	1.12306	1.02234	NA	NA	1.07152	0.0503566	0.380221
DERA	E9PMH9	49	1	VASVAAGFPAGQTHLKTRLEEIRLAVEDGAT	1.33047	0.846228	NA	NA	1.06107	0.242119	0.83686
DERA	E9PMH9	92	1	TGQWEALYDEIRQFRKACGEAHLKTILATGE	1.36393	1.26615	NA	NA	1.31413	0.0488922	0.0861538
CASP4	E9PMT1	64	1	KTEDKVRVMADSMQEKQRMAGQMLLQTFFNI	1.11621	0.91863	NA	NA	1.01261	0.0987883	0.918539
LGALS8	H7BXD8	153	0.999948	PGRTVVVKGEVNANAKSFNVDLLAGKSKDIA	1.04033	NA	1.04909	NA	1.0447	0.00437984	0.0608432
CSRP1	E9PS42	84	0.999262	KGYGYGQGAGTLSTDKGESLGIKHEEAPGHR	0.720195	1.30231	NA	NA	0.968463	0.291059	0.931389
TPD52L1	E9PNQ9	69	1	FSKSWHDMQTTTAYKKTHETLSHAGQKATAA	0.704628	0.640112	NA	NA	0.671596	0.0322584	0.0764125
RIN1	E9PNR2	576	1	RGEEQGCQGDGDAGVKASPRDIREQSETTAE	0.743414	0.776989	NA	NA	0.760016	0.0167876	0.0511289
ARHGAP1	E9PNR6	80	1	YDIARHQIVEVAGDDKYGRKIIVFSACRMPP	1.07265	1.05473	NA	NA	1.06365	0.0089638	0.0864059
LRP8	H0YCA4	85	1	RKNTKSMNFDNPVYRKTTEEEDEDELHIGRT	0.921343	1.06021	NA	0.304569	0.667573	0.232221	0.413355
CFL1	E9PP50	13	0.97957	___MASGVAVSDGVIKVFNDMKVRKSSTPEE	1.0269	1.06686	NA	NA	1.04669	0.0199781	0.252185
CFL1	E9PP50	19	1	GVAVSDGVIKVFNDMKVRKSSTPEEVKKRKK	1.1951	1.49671	NA	NA	1.33743	0.150807	0.235074
CFL1	P23528	144	1	TGIKHELQANCYEEVKDRCTLAEKLGGSAVI	0.764637	0.742856	0.959335	0.983941	0.855706	0.0632565	0.124944
CFL1	P23528	34	1	KVRKSSTPEEVKKRKKAVLFCLSEDKKNIIL	0.805291	NA	1.0077	1.44074	1.05347	0.187422	0.787507
CFL1	E9PP50	112	0.934379	EDLVFIFWAPESAPLKSKMIYASSKDAIKKK	0.913302	0.861598	NA	NA	0.887074	0.0258519	0.151861
CFL1	E9PP50	114	1	LVFIFWAPESAPLKSKMIYASSKDAIKKKFT	1.31786	1.26265	NA	NA	1.28996	0.0276006	0.0533696
CFL1	E9PP50	121	0.999986	PELAPLKSKMIYASSKDAIKKKFQGIKHECQ	1.14039	1.028	NA	NA	1.08274	0.0561977	0.368105
CFL1	P23528	92	0.998989	DKDCRYALYDATYETKESKKEDLVFIFWAPE	1.16411	1.21144	0.944497	1.01174	1.07743	0.0628069	0.291926
SF3B2	E9PPJ0	263	1	VGPKIPQALEKILQLKESRQEEMNSQQEEEE	0.923849	NA	0.701845	NA	0.805232	0.111002	0.359882
RAE1	P78406	212	1	LENQPSEFRRIESPLKHQHRCVAIFKDKQNK	0.75677	0.729712	0.893865	1.25593	0.887336	0.121075	0.405971
RAE1	P78406	252	0.980806	EGRVAIHYINPPNPAKDNFTFKCHRSNGTNT	0.823683	0.668289	NA	NA	0.741929	0.0776971	0.214442
TESC	Q96BS2-3	17	1	GAAHSASEEVRELEGKTGFSSDQIEQLHRRF	0.856575	0.883097	0.769515	NA	0.834956	0.0343054	0.0496151
MLL	Q03164-2	3658	1	ICAESIEDAWKSLTDKVQEARSNARLKQLSF	1.12366	1.12059	NA	NA	1.12212	0.00153671	0.0075661
SART1	O43290	129	0.999988	DASSLSIEETNKLRAKLGLKPLEVNAIKKEA	0.757971	0.820119	NA	NA	0.788433	0.0310741	0.104575
DCUN1D5	E9PQV9	49	0.992149	QPPARLISGEEHFSSKKCLAWFYEYAGPDEV	1.0211	0.859647	NA	NA	0.936901	0.0807255	0.587334
SETDB1	E9PRF4	1187	1	THGIAIKSTNMASVDKGESAPVRKNTRQFYD	0.755874	1.01625	NA	NA	0.876444	0.130186	0.536616
COG4	E9PRT5	58	1	LQELEAVYERLCGEEKVVERELDALLEQQNT	0.645659	0.62053	NA	NA	0.63297	0.0125645	0.0276128
NEDD8	Q15843	22	1	TLTGKEIEIDIEPTDKVERIKERVEEKEGIP	0.944818	0.964915	1.50649	1.59766	1.21709	0.173449	0.257004
NEDD8	Q15843	48	1	KEGIPPQQQRLIYSGKQMNDEKTAADYKILG	1.03052	1.03423	1.49751	1.5743	1.25902	0.146201	0.139037
NEDD8	Q15843	54	1	QQQRLIYSGKQMNDEKTAADYKILGGSVLHL	0.824081	0.736261	1.34392	NA	0.934239	0.189618	0.747977
NEDD8	Q15843	11	1	_____MLIKVKTLTGKEIEIDIEPTDKVERI	0.968878	0.963536	1.15384	1.41555	1.11122	0.106338	0.329869
NEDD8	Q15843	33	1	EPTDKVERIKERVEEKEGIPPQQQRLIYSGK	0.844551	0.695118	NA	NA	0.7662	0.0747169	0.223135
WDR74	E9PS41	224	1	KGLAGSVRGLQCHPSKPLLASCGLDRVLRIH	0.688214	0.841706	NA	NA	0.761101	0.076746	0.224906
WDR74	E9PS41	302	1	ETDELWASLEAAAKRKLSGLEQPQGALQTRR	0.935536	0.958323	NA	NA	0.946861	0.0113938	0.138086
WDR74	E9PS41	209	1	LAEIDLRQGRLLGCLKGLAGSVRGLQCHPSK	1.0747	0.924712	NA	0.576086	0.830349	0.147696	0.426697
DIS3	F2Z2C0	236	0.853477	IESGKIIFSEHLPLSKLQQGIKSGTYLQGTF	0.966448	0.773405	NA	NA	0.864555	0.0965218	0.415939
HMGN1	P05114	14	0.999826	__MPKRKVSSAEGAAKEEPKRRSARLSAKPP	0.967564	1.00935	NA	NA	0.988235	0.0208916	0.675083
PDXK	O00764-3	66	1	GSMYVPEDLLPVYKEKVVPLADIITPNQFEA	0.643544	0.694519	NA	NA	0.668545	0.0254875	0.0600829
PDXK	O00764-3	88	1	IITPNQFEAELLSGRKIHSQEEALRVMDMLH	1.26634	1.19931	NA	NA	1.23237	0.0335119	0.0823814
PDXK	O00764-3	185	1	AWTHKHPNNLKVACEKTVSTLHHVLQRTIQC	1.08723	1.19361	NA	NA	1.13918	0.0531887	0.218966
PTPRF	H0Y380	364	1	RTHSPSSKDEQSIGLKDSLLAHSSDPVEMRR	1.00412	1.04633	0.823231	0.728614	0.89098	0.07501	0.267893
PTPRF	H0Y380	722	1	SVTAMELEFKLLASSKAHTSRFISANLPCNK	0.868161	0.882299	NA	NA	0.875201	0.00706894	0.0385262
PTPRF	H0Y380	882	1	IRQFQFTDWPEQGVPKTGEGFIDFIGQVHKT	0.615246	0.797606	NA	NA	0.700517	0.0911799	0.22261
PTPRF	H0Y380	356	1	AILLFKRKRTHSPSSKDEQSIGLKDSLLAHS	1.15532	1.17847	0.899874	0.911707	1.02805	0.0755604	0.730893
HEBP1	F5GWX2	49	1	RACEGGKFATVEVTDKPVDEALREAMPKVAK	1.09091	1.24175	NA	NA	1.16388	0.0754206	0.256748
CHD4	F5GWX5	1837	0.99999	AESHQHLSKESMAGNKPANAVLHKVLKQLEE	0.813873	0.887072	NA	NA	0.849685	0.0365994	0.16453
PODXL	F5H3W1	483	0.784108	NPTLEVMETSSEMQEKKVVSLNGELGDSWIV	1.07046	NA	NA	0.799592	0.925165	0.135433	0.688131
DNMT1	P26358	39	0.998838	VRRRLKDLERDSLTEKECVKEKLNLLHEFLQ	0.942891	0.99245	NA	NA	0.967353	0.0247798	0.418408
DNMT1	P26358	961	1	FTFNIKLSSPVKRPRKEPVDEDLYPEHYRKY	0.738644	0.756816	NA	NA	0.747675	0.00908555	0.0265877
ATF7IP	F5GYR7	33	1	AEFQVKITAKGDINQKLQKVIQWLLEEKLCA	1.00168	0.735024	0.938755	NA	0.884154	0.0804754	0.321437
TRMT112	F5GYQ2	24	1	AFLEAADNLRLIQVPKGPVEGYEENEEFLRT	0.610325	0.602925	0.453724	0.470696	0.529467	0.0418599	0.00399436
TRMT112	F5GYQ2	4	1	____________MIPKVEWSAFLEAADNLRL	0.595973	0.487823	NA	NA	0.539193	0.0540753	0.102302
FRYL	H0Y9X0	1110	0.999946	EIIKIIGKYVQSPYWKEALNILKLVVSRSAS	0.875756	0.862589	NA	NA	0.869147	0.00658378	0.0343523
UBAP1	Q9NZ09-2	82	0.999982	EEIKKIEEAEREAECKIAEAEAKVNSKSGPE	1.27376	1.34499	NA	NA	1.30889	0.0356129	0.0641233
UBAP1	Q9NZ09-2	177	1	EEDPFDNLELKTIDEKEELRNILVGTTGPIM	1.13397	1.12852	0.819525	0.787488	0.953299	0.094842	0.662547
ALCAM	Q6ZS95	294	0.996905	ASKHVNKDLGNMEENKKLEENNHKTEA____	1.05735	0.980195	0.938254	0.884051	0.962903	0.0365471	0.389752
ALCAM	Q6ZS95	295	0.922172	SKHVNKDLGNMEENKKLEENNHKTEA_____	1.08751	1.01954	0.909317	NA	1.00273	0.0519188	0.963199
ALCAM	Q6ZS95	285	1	WLYMKKSKTASKHVNKDLGNMEENKKLEENN	0.981129	0.950976	NA	0.903382	0.944617	0.0226311	0.141518
ALCAM	Q6ZS95	302	1	LGNMEENKKLEENNHKTEA____________	1.15331	1.0726	NA	NA	1.11222	0.0403562	0.209257
PTMS	F5H7R9	15	0.97636	_MSEKSVEAAAELSAKDLKEKKEKVEEKASR	1.08132	1.06732	NA	NA	1.0743	0.00699568	0.057686
SLC25A11	F5GY65	15	1	_MAATASAGAGGIDGKPRTSPKSVKFLFGGL	1.04383	0.903237	NA	NA	0.970991	0.070295	0.753936
VPS45	F5GYC3	381	0.999993	RGSDLFSPKDAVAITKQFLKGLKGVENVYTQ	1.27352	NA	1.05354	0.964699	1.08981	0.0917894	0.404036
OTUB1	F5GYN4	79	1	RAFGFSHLEALLDDSKELQRFKAVSAKSKED	1.03382	1.09236	NA	NA	1.06269	0.0292697	0.270747
OTUB1	F5GYN4	41	0.996683	VLYKEYAEDDNIYQQKIKDLHKKYSYIRKTR	1.06133	1.04135	1.14092	NA	1.08036	0.0304131	0.108807
OTUB1	F5GYN4	54	1	QQKIKDLHKKYSYIRKTRPDGNCFYRAFGFS	0.858865	0.856653	0.921538	NA	0.878512	0.0212693	0.0324505
ATP6V0D1	P61421	343	1	NIVWIAECIAQRHRAKIDNYIPIF_______	0.997063	0.964088	NA	NA	0.980437	0.0164877	0.448915
ATP6V0D1	P61421	24	1	FNVDNGYLEGLVRGLKAGVLSQADYLNLVQC	0.788698	0.806662	NA	NA	0.797629	0.00898221	0.0316791
USP28	F5GZ74	64	1	GDITQAVSLLTDERVKEPSQDTVATEPSEVE	0.959536	1.0493	1.13987	1.25095	1.09462	0.0623672	0.209172
PPFIBP1	F5GZP6	446	1	QSTTFNPDDMSEPEFKRGGTRATAGPRLGWS	0.701208	0.790007	NA	NA	0.744285	0.0443995	0.12681
PPFIBP1	F5GZP6	380	1	SNKRTASAPNLAETEKETAEHLDLAGASSRP	0.64738	0.869352	NA	NA	0.750201	0.110986	0.30169
POLR1B	H7C0D9	229	1	LNLNTGESFVMYYKSKENCVVDNIKVCSNDT	0.813991	0.939521	NA	NA	0.874507	0.0627651	0.31263
APLP2	Q06481-5	503	0.999782	VEVDPMLTPEERHLNKMQNHGYENPTYKYLE	1.46499	1.41454	NA	NA	1.43955	0.0252222	0.0305906
PIGS	F5H019	20	1	TVVFTRESVPLDDQEKLPFTVVHEREIPLKY	0.582966	0.602659	NA	NA	0.592731	0.00984612	0.0202119
KDM3A	F5H070	866	0.963521	TPKILDDIFASLVQNKTTSDLSKRPQGLTIK	1.15883	1.01937	NA	NA	1.08686	0.0697297	0.417612
TPD52	P55327-2	60	0.961062	KVEEEIQTLSQVLAAKEKHLAEIKRKLGINS	0.618307	0.609343	0.465801	0.545807	0.556322	0.0352483	0.00292938
TPD52	P55327-2	80	0.999343	AEIKRKLGINSLQELKQNIAKGWQDVTATSA	1.13102	1.08537	NA	NA	1.10796	0.0228257	0.126239
TPD52	P55327-2	98	1	IAKGWQDVTATSAYKKTSETLSQAGQKASAA	0.78886	0.793875	0.559241	0.567942	0.667827	0.0657852	0.025958
TPD52	P55327-2	140	0.997963	LEDVKNSPTFKSFEEKVENLKSKVGGTKPAG	0.981358	1.02124	NA	NA	1.0011	0.0199419	0.964849
KIF21A	H0YHG9	79	0.999963	HFLSMGINKGLQAAQKEAQIKVLEGRLKQTE	1.07768	1.21061	NA	NA	1.14221	0.0664661	0.262484
PAAF1	F5H103	159	1	WSAEDASCVVTFKGHKGGILDTAIVDRGRNV	0.92912	0.945011	NA	NA	0.937032	0.00794582	0.082537
PAAF1	F5H103	56	0.996006	TVNEINKKSIHISCPKENASSKFLAPYTTFS	0.729986	0.724587	NA	NA	0.727282	0.00269977	0.00742087
SEC23IP	F5H0L8	711	0.999999	NQIKEEEEKQVVEAEKVVESPDFSKDEDYLG	0.990062	1.36581	NA	NA	1.16286	0.187876	0.520389
SEC23IP	F5H0L8	720	0.999145	QVVEAEKVVESPDFSKDEDYLGKVGMLNGGR	0.976113	0.912849	NA	NA	0.943951	0.0316322	0.335003
SEC23IP	F5H0L8	699	1	STQLQEELEKVANQIKEEEEKQVVEAEKVVE	0.916047	0.823479	NA	NA	0.86853	0.0462841	0.230013
SEC23IP	F5H0L8	704	0.999996	EELEKVANQIKEEEEKQVVEAEKVVESPDFS	0.946632	0.885451	NA	NA	0.915531	0.0305905	0.230374
RAB35	F5H157	162	1	CITELVLRAKKDNLAKQQQQQQNDVVKLTKN	0.833223	0.749893	0.911744	0.896193	0.845296	0.0367753	0.0323916
RAB35	F5H157	173	0.997221	DNLAKQQQQQQNDVVKLTKNSKRKKRCC___	0.882504	0.960311	0.911485	1.07382	0.954338	0.0421094	0.35659
PSMD9	F5H182	28	1	ARDKEKQARDMAEAHKEAMSRKLGQSESQGP	1.1931	1.25986	NA	NA	1.22603	0.0333797	0.084545
PSMD9	F5H182	34	1	QARDMAEAHKEAMSRKLGQSESQGPPRAFAK	0.929501	0.842943	NA	NA	0.885164	0.0432786	0.242603
PSMD9	F5H182	122	1	GEKHQLRLVPTRWAGKGLLGCNIIPLQR___	1.09239	1.0974	NA	NA	1.09489	0.00250739	0.0160785
L1CAM	P32004-3	1164	1	KDKEDTQVDSEARPMKDETFGEYSDNEEKAF	0.980484	1.07475	NA	NA	1.02653	0.0471311	0.669908
L1CAM	P32004-3	1149	0.942601	ILCFIKRSKGGKYSVKDKEDTQVDSEARPMK	1.23575	1.18218	NA	NA	1.20867	0.0267857	0.0740993
MTHFD1	G3V2B8	784	1	LISRLSREHGAFDAVKCTHWAEGGKGALALA	1.14421	1.13053	NA	1.08182	1.11853	0.018931	0.0223692
MTHFD1	G3V2B8	150	0.995893	LARGDLNDCFIPCTPKGCLELIKETGVPIAG	1.05725	1.05341	NA	NA	1.05533	0.00191816	0.0214783
MTHFD1	P11586	473	1	AAIDARIFHELTQTDKALFNRLVPSVNGVRR	0.91445	0.964214	NA	NA	0.939002	0.024882	0.253667
MTHFD1	P11586	553	1	DRFLRKITIGQAPTEKGHTRTAQFDISVASE	1.32619	0.940252	NA	NA	1.11667	0.192967	0.636785
MTHFD1	P11586	543	1	ITWQRVLDTNDRFLRKITIGQAPTEKGHTRT	1.52754	1.54525	NA	NA	1.53637	0.00885304	0.00854207
MTHFD1	G3V2B8	588	1	LALTTSLEDMRERLGKMVVASSKKGEPVSAE	1.35432	1.29018	1.05403	0.753339	1.08531	0.136156	0.582443
PRPF4B	H0YEC8	163	1	FDSARLRAAGIGKDFKENPNLRDNWTDAEGY	0.799743	0.77299	NA	NA	0.786253	0.0133765	0.0449616
SEC23A	F5H365	46	1	ATRMVVPVAALFTPLKERPDLPPIQYEPVLC	0.712077	0.702316	NA	NA	0.70718	0.00488079	0.0126798
SEC23A	F5H365	289	0.99991	GDELKTPIRSWHDIDKDNAKYVKKGTKHFEA	0.944538	0.968976	NA	NA	0.956679	0.0122191	0.178744
ATP1A1	F5H3A1	605	1	SMIDPPRAAVPDAVGKCRSAGIKVIMVTGDH	1.27415	1.21274	1.06371	1.02067	1.13808	0.0600805	0.0909874
ATP1A1	F5H3A1	671	1	NPRDAKACVVHGSDLKDMTSEQLDDILKYHT	0.839274	0.925473	NA	0.894026	0.885535	0.0251847	0.0512202
ATP1A1	P05023	683	1	SDLKDMTSEQLDDILKYHTEIVFARTSPQQK	1.1873	1.1455	NA	NA	1.16622	0.0208991	0.0738572
ATP1A1	P05023	444	1	NRAVFQANQENLPILKRAVAGDASESALLKC	0.974754	0.883182	NA	NA	0.927839	0.0457857	0.370761
ATP1A1	F5H3A1	468	1	ESALLKCIELCCGSVKEMRERYAKIVEIPFN	0.825434	0.798718	NA	NA	0.811966	0.0133576	0.050173
ATP1A1	F5H3A1	526	0.97304	PERILDRCSSILLHGKEQPLDEELKDAFQNA	1.17064	1.02041	1.00776	0.812779	0.994562	0.0733791	0.946868
ATP1A1	F5H3A1	661	1	ARLNIPVSQVNPRDAKACVVHGSDLKDMTSE	0.991128	0.961258	0.869037	1.15883	0.989708	0.060457	0.873273
ATP1A1	F5H3A1	9	1	_______MAFKVGRDKYEPAAVSEQGDKKGK	0.811524	0.795781	0.871582	0.879803	0.838875	0.0211099	0.00604598
ATP1A1	F5H3A1	21	0.94782	GRDKYEPAAVSEQGDKKGKKGKKDRDMDELK	0.861603	0.863545	0.984568	0.945583	0.912293	0.0306436	0.0708071
ATP1A1	F5H3A1	36	0.995832	KKGKKGKKDRDMDELKKEVSMDDHKLSLDEL	1.11544	1.09129	0.978883	1.14755	1.08136	0.0366602	0.109818
ATP1A1	F5H3A1	37	1	KGKKGKKDRDMDELKKEVSMDDHKLSLDELH	1.08143	1.07177	1.19024	1.06597	1.10121	0.0294683	0.0343747
ATP1A1	F5H3A1	45	1	RDMDELKKEVSMDDHKLSLDELHRKYGTDLS	0.97642	1.01587	0.774948	0.925999	0.918522	0.0527626	0.250051
ATP1A1	P05023	212	1	DRIPADLRIISANGCKVDNSSLTGESEPQTR	0.753273	0.930373	NA	NA	0.837153	0.0885499	0.341215
ATP1A1	P05023	162	1	SYYQEAKSSKIMESFKNMVPQQALVIRNGEK	1.39777	1.285	NA	NA	1.3402	0.056388	0.0908263
ATP1A1	P05023	487	0.999974	ERYAKIVEIPFNSTNKYQLSIHKNPNTSEPQ	1.2987	1.10479	NA	NA	1.19783	0.0969539	0.268094
ATP1A1	F5H3A1	494	0.999998	EIPFNSTNKYQLSIHKNPNTSEPQHLLVMKG	0.642597	0.698886	NA	0.839302	0.722361	0.0584892	0.0540461
CDK5RAP3	J3QL86	73	1	QAGAAEMREQFYHSCKQYGITGENVRGELLA	0.712609	0.690107	0.778635	0.711184	0.722389	0.0192023	0.00110774
PCDH1	F5H3L5	878	0.991869	GYQAGKKETKDLYAPKPSGKASKGNKSKGKK	NA	NA	0.134809	0.115414	0.124735	0.0096973	0.0237419
PCDH1	F5H3L5	869	0.999998	YCRQREAKSGYQAGKKETKDLYAPKPSGKAS	NA	NA	0.151632	0.163756	0.157578	0.00606202	0.0132486
PCDH1	F5H3L5	901	1	GNKSKGKKSKSPKPVKPVEDEDEAGLQKSLK	NA	NA	0.128432	0.144025	0.136005	0.0077962	0.0182766
PCDH1	F5H3L5	913	0.995291	KPVKPVEDEDEAGLQKSLKFNLMSDAPGDSP	NA	NA	0.126991	0.136557	0.131687	0.00478285	0.0114014
PCDH1	F5H3L5	916	1	KPVEDEDEAGLQKSLKFNLMSDAPGDSPRIH	NA	NA	0.123479	0.14453	0.133591	0.0105255	0.0248793
PPP2R1A	F5H3X9	133	0.9998	LCSDDTPMVRRAAASKLGEFAKVLELDNVKS	1.24243	NA	NA	1.17695	1.20925	0.0327431	0.0901099
PPP2R1A	F5H3X9	252	1	KDCEAEVRAAASHKVKEFCENLSADCRENVI	0.874071	NA	NA	0.89349	0.883727	0.00970975	0.056439
PPP2R1A	F5H3X9	211	1	AAEDKSWRVRYMVADKFTELQKAVGPEITKT	1.15824	NA	NA	1.37115	1.2602	0.106454	0.222701
ERCC6	F5H493	827	1	DGQASTREILQEFESKLSASQSCVFRELLRN	0.972607	1.06971	NA	1.52449	1.16621	0.170103	0.377635
ERCC6	F5H493	153	1	LTDEQHKVYQNFVDSKEVYRILNGEMQIFSG	1.06088	1.15859	NA	NA	1.10866	0.0488569	0.256961
KPNA6	F5H4G7	6	1	__________MASPGKDNYRMKSYKNNALNP	1.1544	1.17024	NA	NA	1.16229	0.00792114	0.0288288
KPNA6	F5H4G7	131	1	VINTPRVVDRFVEFLKRNENCTLQFEAAWAL	0.872404	1.0617	NA	NA	0.962408	0.0946466	0.763129
KPNA6	F5H4G7	454	1	LNGLENILRLGEQEGKRSGSGVNPYCGLIEE	0.892427	0.852887	NA	NA	0.872433	0.0197698	0.104745
KPNA6	F5H4G7	15	1	_MASPGKDNYRMKSYKNNALNPEEMRRRREE	1.28146	1.05643	NA	NA	1.16352	0.112519	0.361328
PEX14	F5H4J2	149	0.999772	TSTNWILESQNINELKSEINSLKGLLLNRRQ	0.963267	0.959164	NA	NA	0.961213	0.00205133	0.0343108
PEX14	F5H4J2	156	1	ESQNINELKSEINSLKGLLLNRRQFPPSPSA	0.954584	0.957542	NA	0.498628	0.769573	0.152481	0.350798
PSMF1	F5H4Z3	60	1	RIVSGIITPIHEQWEKANVSSPHREFPPATA	1.07137	0.940926	NA	NA	1.00403	0.0652246	0.960569
ATP6V0A1	Q93050-1	103	0.999995	VPFPRDMIDLEANFEKIENELKEINTNQEAL	1.27227	1.22458	NA	NA	1.2482	0.0238447	0.0547165
NUP133	F5H5C2	826	1	SNRERYDNLEMEYLQKRSDLLSPLLSLGQYL	1.16033	1.19932	NA	NA	1.17966	0.0194931	0.0634532
NUP133	F5H5C2	19	1	LAGLGPGSTPRTASRKGLPLGSAVSSPVLFS	0.70173	0.936094	NA	NA	0.810484	0.117182	0.382654
TUBA1C	Q9BQE3	304	1	AEITNACFEPANQMVKCDPRHGKYMACCLLY	0.692889	0.649454	NA	0.831634	0.720634	0.0549374	0.047451
WBP11	F5H5G4	105	1	ERILRLYEKENPDIYKELRKLEVEYEQKRAQ	1.42265	0.881866	NA	NA	1.12008	0.270394	0.718077
WBP11	F5H5G4	51	0.999772	QRMMVRAAVLKMKDPKQIIRDMEKLDEMEFN	1.05057	1.04139	NA	NA	1.04597	0.00458975	0.0619546
PNPLA6	F5H5K9	648	0.999996	PRATTVHAVRDTELAKLPEGTLGHIKRRYPQ	1.01169	0.756294	NA	NA	0.87472	0.127699	0.526476
PNPLA6	F5H5K9	880	1	LFSRRSPAKLHELYEKVFSRRADRHSDFSRL	0.579472	0.693307	NA	NA	0.633839	0.0569174	0.123631
PNPLA6	F5H5K9	1117	1	WWLLWKRLNPWADKVKVPDMAEIQSRLAYVS	0.892859	0.742303	NA	NA	0.814108	0.0752777	0.268649
NEDD4L	Q96PU5-9	515	1	PDVLKARLWIEFESEKGLDYGGVAREWFFLL	NA	NA	0.925285	0.958025	0.941513	0.0163696	0.178795
NEDD4L	Q96PU5-9	398	1	TWEDPRLKFPVHMRSKTSLNPNDLGPLPPGW	NA	NA	0.788181	0.706648	0.746302	0.0407666	0.11743
NEDD4L	Q96PU5-9	321	1	LSSPTVTLSAPLEGAKDSPVRRAVKDTLSNP	NA	NA	0.697402	0.782912	0.738921	0.0427553	0.120228
TMEM2	F5H6B2	48	1	VPLRPPPPPKSQASAKFTSIRREDRATFAFS	1.02265	0.839447	NA	NA	0.926529	0.0915994	0.581016
MYO1C	O00159-2	111	0.99709	RRDQAVMISGESGAGKTEATKRLLQFYAETC	0.78965	0.776053	NA	NA	0.782822	0.00679842	0.0225703
MYO1C	O00159-2	543	1	NDLLFRNLKETMCSSKNPIMSQCFDRSELSD	1.38916	1.40578	NA	NA	1.39744	0.00831078	0.0113124
MYO1C	O00159-2	153	1	RLLQSNPVLEAFGNAKTLRNDNSSRFGKYMD	0.995458	1.12872	NA	NA	1.06	0.0666312	0.523923
MGST1	F5H7F6	55	0.938997	TRKVFANPEDCVAFGKGENAKKYLRTDDRVE	0.692931	0.800668	NA	NA	0.744854	0.0538684	0.15314
FARSB	F5H6Y1	461	1	PGRCAEIFARGQSVGKLGVLHPDVITKFELT	1.02516	NA	0.964205	1.3203	1.09281	0.109957	0.45361
TLE3	H0YKH0	225	0.90507	ASEKHRGSADYSMEAKKRKAEEKDSLSRYDS	0.908454	0.72724	NA	NA	0.812812	0.0906072	0.313607
TLE3	H0YKH0	316	1	TKDLGHNDKSSTPGLKSNTPTPRNDAPTPGT	0.794337	0.79039	NA	NA	0.792361	0.00197345	0.00681238
NDUFA8	F5H7V7	106	1	YTGQQLFRHCRKQQAKFDECVLDKLGWVRPD	1.46547	1.44108	0.771145	0.668771	1.02157	0.212778	0.923856
XRCC1	M0QZ96	58	1	DKLVRAAAEKRWDRVKIVCSQPYSKDSPFGL	0.892403	0.821997	NA	NA	0.856477	0.0352029	0.165046
KDM1A	O60341	374	1	KCPLYEANGQAVPKEKDEMVEQEFNRLLEAT	0.908351	1.00377	NA	NA	0.954871	0.0477114	0.524935
KDM1A	O60341	507	1	KEYDELAETQGKLEEKLQELEANPPSDVYLS	0.686609	0.873597	NA	NA	0.77448	0.0934938	0.280342
KDM1A	O60341	268	1	HSYLERHGLINFGIYKRIKPLPTKKTGKVII	0.969219	0.858921	NA	NA	0.912405	0.0551491	0.370921
KDM1A	O60341	424	1	GQALEVVIQLQEKHVKDEQIEHWKKIVKTQE	1.05557	1.01803	0.995231	0.783541	0.956771	0.0611294	0.560341
KDM1A	O60341	456	0.999993	LKELLNKMVNLKEKIKELHQQYKEASEVKPP	1.04063	0.968578	NA	1.03134	1.013	0.0226289	0.624819
KDM1A	O60341	442	0.999997	QIEHWKKIVKTQEELKELLNKMVNLKEKIKE	0.988741	1.025	NA	NA	1.00671	0.018129	0.77372
KDM1A	O60341	322	0.999985	LEARDRVGGRVATFRKGNYVADLGAMVVTGL	1.16185	1.33026	NA	NA	1.24321	0.0842059	0.191892
TOMM5	Q8N4H5	10	0.999999	______MFRIEGLAPKLDPEEMKRKMREDVI	0.961061	0.804537	NA	NA	0.879323	0.0782618	0.385008
SRSF4	F6T1J1	27	0.999999	QARERDVERFFKGYGKILEVDLKNGYGFVEF	0.871173	0.877975	NA	NA	0.874568	0.00340083	0.0184655
PDE12	F6T1Q0	84	0.997211	EPLGRVLSRIATNALKGHAKAAAAKKSRKSR	1.11782	1.1098	NA	NA	1.1138	0.00400633	0.0212383
PDE12	F6T1Q0	427	1	KELLEKLVLYPSAQEKVLQRSSVLQVSVLQS	0.815382	0.819903	NA	NA	0.81764	0.00226036	0.00874082
TRAFD1	F8VNX8	129	1	ELCGNCGRNVLVKDLKTHPEVCGREGEEKRN	0.708309	0.701562	0.787529	0.659354	0.712719	0.0267389	0.00272722
TRAFD1	F8VNX8	77	1	VTCKCNKKLEKRLLKKHEETECPLRLAVCQH	0.657574	0.668108	0.678308	0.79826	0.698378	0.0328399	0.00411142
TRAFD1	F8VNX8	103	1	AVCQHCDLELSILKLKEHEDYCGARTELCGN	0.787486	0.853551	0.690114	0.721949	0.76072	0.0362816	0.0101971
TRAFD1	O14545	65	0.997728	DMETHMAAEHCQVTCKCNKKLEKRLLKKHEE	1.06202	0.927988	NA	NA	0.992746	0.0670178	0.931555
ERGIC2	F8VRW9	14	0.999951	__MRRLNRKKTLSLVKELDAFPKVPESYVET	1.2838	1.23837	NA	NA	1.26088	0.0227146	0.0493724
CAD	F8VPD4	1148	1	TGPFNLQLIAKDDQLKVIECNVRVSRSFPFV	0.854253	1.03992	NA	NA	0.942526	0.0928334	0.655053
CAD	F8VPD4	1348	1	SMRGAGGRRLSSFVTKGYRTRRLAADFSVPL	1.08668	1.13687	NA	NA	1.11149	0.0250927	0.133942
CAD	F8VPD4	1262	1	IPKKNILLTIGSYKNKSELLPTVRLLESLGY	0.950955	0.93839	NA	NA	0.944652	0.00628267	0.0740246
CAD	F8VPD4	676	1	GGTAAFEPSVDYCVVKIPRWDLSKFLRVSTK	0.849739	0.911216	NA	NA	0.87994	0.0307385	0.169702
CAD	F8VPD4	1397	1	PAPPLKVHVDCMTSQKLVRLPGLIDVHVHLR	1.25159	1.38019	NA	NA	1.31432	0.0643	0.112713
DDX39B	Q13838	53	1	SYVSIHSSGFRDFLLKPELLRAIVDCGFEHP	0.702883	0.822805	NA	NA	0.760484	0.059961	0.178322
DDX39B	Q13838	36	1	AAGGDGAEAPAKKDVKGSYVSIHSSGFRDFL	0.951479	0.998288	1.20571	NA	1.04624	0.0781187	0.595515
DDX39B	Q13838	188	0.999984	PGRILALARNKSLNLKHIKHFILDECDKMLE	1.15032	1.0666	NA	NA	1.10767	0.0418609	0.225322
NDUFA12	F8VXI1	8	1	________MELVQVLKRGLQQITGHGGLRGY	0.836509	0.726285	NA	NA	0.779451	0.0551118	0.175887
UIMC1	Q96RL1	607	1	DGPEGSGRACSTVEGKWQQRLKNPKEKGHSE	0.89462	1.10029	NA	NA	0.992138	0.102833	0.951527
UIMC1	Q96RL1	382	0.995838	SDWHSKTKDFQESSIKSLKEKLLLEEEPTTS	0.975963	0.972381	NA	NA	0.974171	0.00179083	0.044648
UIMC1	Q96RL1	31	1	NLEKKDVETTSSVSVKRKRRLEDAFIVISDS	0.915871	0.871936	0.786804	0.865472	0.858736	0.0268509	0.0172394
UIMC1	Q96RL1	587	1	FREYQCHVDSCLQLAKADQGDGPEGSGRACS	0.944285	0.904409	NA	0.830901	0.891947	0.0332077	0.0931288
UIMC1	Q96RL1	245	1	CGKPQESTGRGSAFLKAVQGSGDTSRHCLPT	1.16117	1.29346	1.37535	1.11367	1.23156	0.0600571	0.0231756
UIMC1	Q96RL1	480	0.999996	GSRDILDGVRIIMADKEVGNKEDAEKEVAIS	0.973337	0.917383	NA	NA	0.944946	0.0279768	0.30665
UIMC1	Q96RL1	485	0.999999	LDGVRIIMADKEVGNKEDAEKEVAISTFSSS	0.854903	0.88873	NA	NA	0.871652	0.0169134	0.0893309
UIMC1	Q96RL1	20	1	KKKVKEVSESRNLEKKDVETTSSVSVKRKRR	1.08246	1.00294	0.956398	0.919592	0.988509	0.0351212	0.763455
UIMC1	Q96RL1	75	1	TKTKQSNRAKCLAKRKIAQMTEEEQFALALK	1.32872	NA	NA	0.80763	1.03591	0.260543	0.910369
UIMC1	Q96RL1	635	0.992716	HSEGRLLSFLEQSEHKTSDADIKSSETGAFR	1.4017	1.27921	NA	NA	1.33906	0.0612464	0.098893
UIMC1	Q96RL1	642	1	SFLEQSEHKTSDADIKSSETGAFRVPSPGME	1.06909	1.14502	NA	NA	1.1064	0.0379656	0.208248
UIMC1	Q96RL1	374	1	EERQESRASDWHSKTKDFQESSIKSLKEKLL	1.00955	0.995065	NA	NA	1.00228	0.00724292	0.80548
UIMC1	Q96RL1	544	1	EEDTVLTRRQKEAKTKSDSGTAAQTSLDIDK	0.969755	0.939191	0.583905	1.01769	0.857715	0.0992334	0.320442
UIMC1	Q96RL1	305	0.883802	NQYTKVILCQLEVYQKSLKMAQRQLLNKKGF	1.01982	0.97071	NA	NA	0.994961	0.0245543	0.871454
POLR3B	F8VRU2	162	1	DQVIPKQRAAQFDVVKHMRQDQIT_______	1.05979	1.07531	NA	NA	1.06752	0.00775906	0.0705286
NUP37	F8VTY2	114	0.99874	AADMKIRLFTSDLQDKNEYKVLEGHTDFING	1.41752	1.32004	1.02531	0.773701	1.10379	0.146237	0.524023
SLC38A2	F8VUY8	33	0.999129	SSYSSNSDFNYSYPTKQAALKSHYADVDPEN	1.00801	1.02857	0.860584	0.851025	0.933489	0.047134	0.265392
SLC38A2	F8VUY8	38	1	NSDFNYSYPTKQAALKSHYADVDPENQNFLL	1.13294	1.14077	0.765219	NA	0.996318	0.123901	0.980236
SLC38A2	F8VUY8	59	0.850137	VDPENQNFLLESNLGKKKYETEFNSLDICVN	1.14202	1.17116	0.785408	0.79558	0.956131	0.10587	0.710755
SLC38A2	F8VUY8	60	0.765685	DPENQNFLLESNLGKKKYETEFNSLDICVNI	1.23795	1.17605	0.795962	NA	1.05037	0.138173	0.758242
COPZ1	F8VXB1	46	1	YDDTYPSVKEQKAFEKNIFNKTHRTDSEIAL	1.03248	1.11273	NA	NA	1.07185	0.0401223	0.314884
COPZ1	F8VXB1	39	0.998874	DRLFAKYYDDTYPSVKEQKAFEKNIFNKTHR	1.09375	0.923672	NA	NA	1.00512	0.0850392	0.961575
CASP9	H0Y6Y2	31	1	ESGLRTRTGSNIDCEKLRRRFSSLHFMVEVK	1.70838	1.73737	0.77807	NA	1.3218	0.315046	0.40287
RPL18	F8VWC5	49	1	LSRMIRKMKLPGRENKTAVVVGTITDDVRVQ	1.02989	1.01376	NA	NA	1.02179	0.00806492	0.223413
RPL18	F8VWC5	103	1	GGKILTFDQLALDSPKGCGTVLLSGPRKGRE	0.851162	0.756671	NA	NA	0.802527	0.0472453	0.166371
RPL18	F8VWC5	20	1	FLARRTNSTFNQVVLKRLFMSRTNRPPLSLS	0.930843	0.788739	NA	NA	0.85685	0.071052	0.3133
ARHGAP29	Q52LW3-2	242	1	EKKLNLELESTRNMVKLAEATRTNIGIQEFM	1.28604	0.742472	NA	NA	0.977163	0.271783	0.94658
SLC38A1	Q9H2H9	60	0.998114	SDRESRRSLTNSHLEKKKCDEYIPGTTSLGM	NA	NA	0.930701	0.804199	0.865141	0.0632511	0.297323
SMARCC2	Q8TAQ2-2	905	1	STAAAAALAAAAVKAKHLAAVEERKIKSLVA	0.681053	0.72298	NA	NA	0.701703	0.0209637	0.0535551
SMARCC2	Q8TAQ2-2	275	1	NDDKNPVSRRKKISAKTLTDEVNSPDSDRRD	0.986112	0.851926	NA	NA	0.916567	0.067093	0.444585
SMARCC2	Q8TAQ2-2	735	1	ASAAAKSALEEFSKMKEEVPTALVEAHVRKV	1.03338	0.79951	NA	NA	0.908954	0.116936	0.592761
SMARCC2	Q8TAQ2-2	725	0.999976	FLASVVDPRVASAAAKSALEEFSKMKEEVPT	0.821791	0.830296	NA	NA	0.826033	0.00425276	0.0171451
OAS1	H0YIB8	60	1	LDPADPTGNLGGGDPKGWRQLAQEAEAWLNY	0.474293	0.479736	NA	NA	0.477006	0.00272133	0.00490639
PPP1CC	F8VYE8	260	1	CRAHQVVEDGYEFFAKRQLVTLFSAPNYCGE	0.81037	0.999402	0.938413	NA	0.912583	0.0557017	0.278711
PPP1CC	F8VYE8	98	1	PEANYLFLGDYVDRGKQSLETICLLLAYKIK	1.15191	1.03028	NA	NA	1.0894	0.0608128	0.367645
PPP1CC	F8VYE8	141	1	ECASINRIYGFYDECKRRFNIKLWKTFTDCF	0.882438	0.90509	NA	NA	0.893693	0.0113258	0.0714791
SARNP	F8VS12	17	1	ATETVELHKLKLAELKQECLARGLETKGIKQ	0.610098	0.603408	NA	NA	0.606744	0.00334496	0.00702395
RPL6	F8W181	27	1	KYSAAKSKVEKKKKEKVLATVTKPVGGDKNG	1.27682	1.24847	NA	NA	1.26257	0.0141704	0.0306223
RPL6	F8W181	34	0.999983	KVEKKKKEKVLATVTKPVGGDKNGGTRVVKL	1.24483	1.31283	NA	NA	1.27838	0.0339992	0.0686642
RPL6	F8W181	179	1	KPRHQEGEIFDTEKEKYEITEQRKIDQKAVD	1.1915	1.0557	0.544462	0.672806	0.823896	0.153472	0.371739
RPL6	F8W181	177	0.99764	LRKPRHQEGEIFDTEKEKYEITEQRKIDQKA	NA	1.45129	0.679255	0.61166	0.844823	0.269318	0.598789
RPL6	F8W181	147	0.999961	KFVIATSTKIDISNVKIPKHLTDAYFKKKKL	1.41596	1.43515	0.827432	0.800119	1.07698	0.176737	0.678295
RPL6	F8W181	150	0.999996	IATSTKIDISNVKIPKHLTDAYFKKKKLRKP	1.59634	1.56918	0.684595	0.651734	1.02819	0.264164	0.918224
RPL6	F8W181	202	1	KIDQKAVDSQILPKIKAIPQLQGYLRSVFAL	1.15125	1.17064	NA	NA	1.1609	0.00969297	0.0355895
RPL6	F8W181	71	1	YPTEDVPRKLLSHGKKPFSQHVRKLRASITP	0.914259	1.12212	NA	NA	1.01287	0.103931	0.920919
DPAGT1	F8W681	48	1	RGHFIAARLCGQDLNKTSRQQILWP______	0.867767	0.839117	NA	NA	0.853322	0.0143252	0.0671244
ZDHHC3	Q9NYG2	112	1	AMLTDPGAVPKGNATKEFIESLQLKPGQVVY	1.10992	1.10095	NA	NA	1.10543	0.0044871	0.0257672
RANGAP1	F8W7I9	397	0.999999	FLAFPSPEKLLRLGPKSSVLIAQQTDTSDPE	0.819581	0.818173	NA	NA	0.818877	0.000704225	0.00273986
RANGAP1	F8W7I9	469	0.999847	SNTFLTRLLVHMGLLKSEDKVKAIANLYGPL	1.15415	0.809507	NA	NA	0.966587	0.17232	0.879468
RRBP1	F8W7S5	61	0.956929	KEKLLATEQEDAAVAKSKLRELNKEMAAEKA	1.96753	2.22336	NA	NA	2.09154	0.127918	0.0526125
CTNNA1	F8W845	75	0.999402	KLRNAGNEQDLGIQYKALKPEVDKLNIMAAK	1.04704	NA	0.769805	1.00259	0.931439	0.085965	0.536896
UBA3	F8W8D4	106	1	LNDRVPNCNVVPHFNKIQDFNDTFYRQFHII	1.05426	0.98917	NA	NA	1.0212	0.0325462	0.629378
UBA3	F8W8D4	243	1	PLDGDDPEHIQWIFQKSLERASQYNIRGVTY	1.01214	0.850845	NA	NA	0.927994	0.0806471	0.547467
UBA3	F8W8D4	320	1	NDVDGLYTYTFEAERKENCPACSQLPQNIQF	0.857124	0.863331	NA	NA	0.860222	0.00310378	0.0152529
UBA3	F8W8D4	266	1	YNIRGVTYRLTQGVVKRIIPAVASTNAVIAA	1.12114	1.35349	NA	NA	1.23185	0.116174	0.270049
UBA3	F8W8D4	219	1	LPEHCIEYVRMLQWPKEQPFGEGVPLDGDDP	1.03616	0.992565	NA	NA	1.01413	0.021798	0.631822
CSE1L	F8W904	792	0.999819	VSGNVEKKICAVGITKLLTECPPMMDTEYTK	0.766982	0.814308	NA	NA	0.790291	0.0236632	0.0805478
CSE1L	F8W904	878	1	QMVNNPKIHLAQSLHKLSTACPGRVPSMVST	0.965948	0.994879	NA	NA	0.980307	0.0144658	0.406347
CSE1L	F8W904	776	0.99986	MFGMVLEKIIIPEIQKVSGNVEKKICAVGIT	1.26893	1.06785	NA	NA	1.16406	0.100542	0.328786
CSE1L	F8W904	16	0.849893	MELSDANLQTLTEYLKKTLDPDPAIRRPAEK	1.02107	1.06076	NA	NA	1.04073	0.0198424	0.283649
CSE1L	F8W904	768	0.992601	IFDGIQPKMFGMVLEKIIIPEIQKVSGNVEK	1.30615	1.11108	NA	NA	1.20467	0.0975382	0.260858
WDR44	F8W913	415	1	TTQLKKFLGKSVKRAKHLAEEYGERAINKVK	1.0613	1.11931	1.38092	1.60816	1.27445	0.126131	0.0859553
WDR44	F8W913	667	1	VGRKITGIEPLPGENKILVTSNDSRIRLYDL	0.980956	1.03298	NA	NA	1.00663	0.0260133	0.840538
WDR44	F8W913	655	1	QIHVRSTRGRNKVGRKITGIEPLPGENKILV	0.573773	0.731919	NA	NA	0.64804	0.0790731	0.174147
WDR44	F8W913	781	1	MLSLDVQSEKSEGNEKSEDAEVLDATPSGIM	0.560997	0.627806	1.03905	1.06587	0.790283	0.133045	0.253572
RTN4	F8W914	257	1	QKYSNSALGHVNCTIKELRRLFLVDDLVDSL	0.632708	0.78032	NA	NA	0.702648	0.0738062	0.183855
IGF2BP2	Q9Y6M1-5	477	0.999708	SQTAQRKIREIVQQVKQQEQKYPQGVASQRS	1.30107	1.37146	NA	NA	1.3358	0.035194	0.0577647
IGF2BP2	Q9Y6M1-5	356	1	GAHIKQLARFAGASIKIAPAEGPDVSERMVI	0.407177	0.497198	NA	NA	0.449942	0.0450102	0.0791981
IGF2BP2	Q9Y6M1-5	381	1	KVRMVIITGPPEAQFKAQGRIYGKIKEENFV	0.978302	0.738572	NA	NA	0.850027	0.119865	0.453995
CASK	Q5JS72	8	1	________LYDKINTKSSPQIRNPPSDAVQR	0.835635	0.679755	NA	NA	0.753675	0.0779401	0.222821
CASK	Q5JS72	417	1	SHEDAMYGTKLETIRKIHEQGLIAILDVEPQ	1.22221	1.23947	NA	NA	1.23081	0.00863055	0.0214871
SYTL4	Q96C24	123	1	EIELKKATGDWFYDQKVNRFAYRTGSEIIRM	1.29125	1.13949	NA	NA	1.213	0.0758821	0.199332
SYTL4	Q96C24	510	1	HKGELVVSLKYIPASKTPVGGDRKKSKGGEG	0.689599	0.749164	NA	NA	0.718765	0.0297825	0.0794443
PAF1	F8W9Q2	52	1	KFITYPFDQNRFVQYKATSLEKQHKHDLLTE	1.11403	1.04754	NA	NA	1.08027	0.0332433	0.241402
UCKL1	Q9NWZ5-4	495	1	AYAFPRVRIITTAVDKRVNDLFRIIPGIGNF	1.36089	1.28316	NA	NA	1.32145	0.0388683	0.0669224
VAMP2	K7ENK9	38	0.954533	DALQAGASQFETSAAKLKRKYWWKNLKMMII	1.12746	1.10307	1.01175	1.03909	1.06932	0.0269932	0.0767374
VAMP2	K7ENK9	14	1	__MRVNVDKVLERDQKLSELDDRADALQAGA	1.10494	1.09768	0.748596	1.06982	0.992756	0.0858881	0.943431
VAMP2	K7ENK9	7	1	_________MRVNVDKVLERDQKLSELDDRA	1.23158	1.01704	0.87819	1.07444	1.04266	0.0731278	0.592459
PPP4R2	F8WCA1	84	1	EKNVMVVSCVYPSSEKNNSNSLNRMNGVMFP	1.06598	1.01669	0.904181	1.24813	1.05163	0.0716338	0.505626
TBC1D15	Q8TC07-2	81	0.999964	ARKDSSSVVEWTQAPKERGHRGSEHLNSYEA	0.75569	0.70947	NA	NA	0.732216	0.0231101	0.0642368
TBC1D15	Q8TC07-2	26	1	IIYEQEGVYIHSSCGKTNDQDGLISGILRVL	1.19792	0.849244	0.812546	NA	0.938504	0.1228	0.656478
TBC1D15	Q8TC07-2	68	1	PLDDALDSSSILYARKDSSSVVEWTQAPKER	0.893698	0.834325	NA	NA	0.863502	0.0296864	0.146462
RNF149	F8WCD0	260	1	KVIGQLLLHTVKHGEKGIDVDAENCAVCIEN	1.46331	1.62098	0.924582	0.853346	1.16962	0.191837	0.402442
RNF149	F8WCD0	245	1	TGSQIGSQSHRKETKKVIGQLLLHTVKHGEK	2.39655	1.69941	NA	0.870428	1.52478	0.441102	0.291782
RNF149	F8WCD0	310	0.999503	CIDPWLLDHRTCPMCKLDVIKALGYWGEPGD	1.78451	1.63052	0.919549	0.935498	1.25781	0.227371	0.285451
ARPC4	F8WDD7	44	1	VVERHNKPEVEVRSSKELLLQPVTISRNEKE	0.888097	0.843579	0.841646	0.745511	0.828023	0.0300462	0.0147082
SEC62	F8WF48	19	0.962893	RRRHKKRIQEVGEPSKEEKAVAKYLRFNCPT	0.663898	0.637114	0.888266	NA	0.721585	0.0796297	0.089203
SEC62	F8WF48	66	1	KAVDCLLDSKWAKAKKGEEALFTTRESVVDY	0.708865	0.608174	NA	NA	0.656592	0.0503453	0.114663
SEC62	F8WF48	51	0.999999	STNMMGHRVDYFIASKAVDCLLDSKWAKAKK	0.724011	0.709092	NA	NA	0.716513	0.00745979	0.0198757
UBE2V2	G3V113	32	1	NYENRIYSLKVECGPKYPEAPPSVRFVTKIN	0.718121	NA	1.16022	0.971289	0.931885	0.128072	0.664415
CAPRIN1	G3V153	44	0.996142	KELQRSFMALSQDIQKTIKKTARREQLMREE	0.932416	1.06293	NA	NA	0.995537	0.0652581	0.956596
ARL2	G3V184	71	1	EHRGFKLNIWDVGGQKSLRSYWRNYFESTDG	1.07509	1.16012	0.692478	NA	0.952324	0.14382	0.790005
SSSCA1	G3V1B8	45	1	KIYCVACQELDSDVDKDNPALNAQAALSQAR	1.11944	1.53696	NA	NA	1.31169	0.208761	0.336573
SSSCA1	E9PN57	27	1	LGETCADCGTILLQDKQRKIYCVACQELDSD	1.19664	1.26386	1.04706	NA	1.16559	0.0640733	0.111288
DENND5B	Q6ZUT9-3	384	1	LLKGNETIARLQALAKRTGVAVEKMDLSASL	0.882518	0.79967	NA	NA	0.840073	0.0414239	0.175479
CBX5	G3V1X9	153	0.99993	LMKWKDTDEADLVLAKEANVKCPQIVIAFYE	1.0013	0.958271	0.809148	0.841516	0.899054	0.0459217	0.127933
CBX5	G3V1X9	55	1	KWKGFSEEHNTWEPEKNLDCPELISEFMKKY	0.779951	0.949272	NA	NA	0.860457	0.0846603	0.368544
CBX5	G3V1X9	68	0.79297	PEKNLDCPELISEFMKKYKKMKEGENNKPRE	1.01709	0.866299	NA	NA	0.938673	0.075397	0.574831
CBX5	G3V1X9	124	1	SNDIARGFERGLEPEKIIGATDSCGDLMFLM	0.930602	1.00475	1.42939	1.31928	1.15233	0.120478	0.265173
CBX5	G3V1X9	91	1	GENNKPREKSESNKRKSNFSNSADDIKSKKK	1.0756	1.07333	1.01292	0.957993	1.0288	0.0280379	0.378387
CBX5	G3V1X9	102	0.922095	SNKRKSNFSNSADDIKSKKKRESNDIARGFE	1.06821	1.04861	NA	1.12962	1.0816	0.0244016	0.0725651
CBX5	G3V1X9	32	1	EEEYVVEKVLDRRVVKGQVEYLLKWKGFSEE	NA	NA	1.14126	1.14917	1.14521	0.00395117	0.016196
CBX5	G3V1X9	142	1	GATDSCGDLMFLMKWKDTDEADLVLAKEANV	1.03448	0.967788	NA	NA	1.00058	0.033348	0.988918
CBX5	G3V1X9	42	1	DRRVVKGQVEYLLKWKGFSEEHNTWEPEKNL	0.952724	0.948015	NA	NA	0.950367	0.00235443	0.0309564
CCNK	G3V235	29	1	SANLDHTKPCWYWDKKDLAHTPSQLEGLDPA	0.889758	1.00171	NA	NA	0.944075	0.055975	0.509299
SNX6	G3V2U1	94	0.999917	REKLQKLGEGEGSMTKEEFTKMKQELEAGWI	1.63577	1.36405	NA	0.823886	1.22501	0.238604	0.426805
ACYP1	P07311	78	0.998881	QEWLETRGSPKSHIDKANFNNEKVILKLDYS	1.06137	1.03171	NA	NA	1.04644	0.0148282	0.192639
SNW1	G3V4X8	104	1	ISNWKNAKGYTIPLDKRLAADGRGLQTVHIN	1.1353	1.08626	NA	NA	1.11051	0.0245204	0.132158
SNW1	G3V4X8	31	1	RYTPSQQGVAFNSGAKQRVIRMVEMQKDPME	1.22981	1.02814	NA	NA	1.12446	0.100833	0.415098
DCAF8	G3V3G9	46	0.999952	IMQNLLSKDVLYPSLKEITEKYPEWLQSHRE	0.991791	0.987338	NA	NA	0.989562	0.00222669	0.134488
DCAF8	G3V3G9	98	1	EQFEAETPTDSETTQKARFEMVLDLM_____	0.734775	0.729984	NA	NA	0.732376	0.00239594	0.00668652
DCAF8	G3V3G9	428	0.93527	DGQVRVAELSATQCCKNTKRVAQHKGASHKL	1.09018	1.16285	NA	NA	1.12593	0.0363357	0.169095
SRP54	G3V4F7	384	1	KMGGIKGLFKGGDMSKNVSQSQMAKLNQQMA	0.987511	0.959195	NA	NA	0.97325	0.0141577	0.313475
SRP54	G3V4F7	393	0.968427	KGGDMSKNVSQSQMAKLNQQMAKMMDPRVLH	3.12041	3.02793	1.05786	NA	2.15408	0.672633	0.163653
SRP54	G3V4F7	257	0.986045	KVNELKLDDNEALIEKLKHGQFTLRDMYEQF	1.03842	1.03432	NA	NA	1.03637	0.00204977	0.0352104
SLC12A2	G3XAL9	943	0.999897	ISHLQGQEELLSSQEKSPGTKDVVVSVEYSK	1.21595	1.23214	1.36595	1.31772	1.28147	0.0355538	0.00291311
SLC12A2	G3XAL9	948	0.999986	GQEELLSSQEKSPGTKDVVVSVEYSKKSDLD	1.18221	1.18956	1.04958	NA	1.13858	0.0454849	0.0860035
SLC12A2	G3XAL9	995	0.999989	EDGKTATQPLLKKESKGPIVPLNVADQKLLE	1.14314	1.06927	NA	1.33649	1.17775	0.079668	0.131734
SLC12A2	G3XAL9	1007	0.999999	KESKGPIVPLNVADQKLLEASTQFQKKQGKN	1.15209	1.17937	NA	1.01672	1.11373	0.050292	0.14433
SLC12A2	G3XAL9	1017	0.887141	NVADQKLLEASTQFQKKQGKNTIDVWWLFDD	1.4638	1.18504	NA	NA	1.31706	0.139383	0.23316
SLC12A2	G3XAL9	1095	0.964302	RIDFSDIMVLGDINTKPKKENIIAFEEIIEP	1.19794	1.22082	NA	1.60893	1.33007	0.133348	0.0958962
SLC12A2	G3XAL9	1098	1	FSDIMVLGDINTKPKKENIIAFEEIIEPYRL	1.0672	NA	1.26378	1.24514	1.18863	0.0626511	0.0854812
SLC12A2	G3XAL9	1118	1	AFEEIIEPYRLHEDDKEQDIADKMKEDEPWR	1.13556	1.23735	NA	NA	1.18536	0.0508956	0.15741
SLC12A2	G3XAL9	252	1	KLLRPSLAELHDELEKEPFEDGFANGEESTP	0.911241	0.859768	NA	NA	0.885131	0.0257365	0.148905
SLC12A2	G3XAL9	983	1	LSEKPITHKVEEEDGKTATQPLLKKESKGPI	1.29249	1.14869	1.04299	NA	1.15692	0.0723029	0.143151
SLC12A2	G3XAL9	971	0.995117	YSKKSDLDTSKPLSEKPITHKVEEEDGKTAT	0.954268	0.927059	1.01199	1.0501	0.984684	0.0277872	0.621601
SLC12A2	G3XAL9	991	0.981396	KVEEEDGKTATQPLLKKESKGPIVPLNVADQ	1.21063	1.24992	NA	1.45991	1.30238	0.0773824	0.0447223
TIMM8B	Q9Y5J9	80	1	DTTLAITSRFAQIVQKGGQ____________	1.12624	1.06407	NA	NA	1.09471	0.0310855	0.193546
ETNK1	H0YGP7	52	1	GNTMEDVVLVRIYGNKTELLVDRDEEVKSFR	0.580096	0.600469	NA	0.842203	0.66446	0.0841793	0.0752319
TMPO	P42167	213	1	KREPLKGRAKTPVTLKQRRVEHNQSYSQAGI	1.69034	1.66847	NA	NA	1.67937	0.0109353	0.00799576
USP11	G5E9A6	797	1	IIHLKRFSYTKFSREKLDTLVEFPIRDLDFS	0.829066	0.874449	NA	NA	0.851455	0.0226917	0.104543
USP11	G5E9A6	732	0.914572	EAEGYVKHDCVGYVMKKAPVRLQECIELFTT	0.755036	0.93116	NA	NA	0.838486	0.0880623	0.341748
USP11	G5E9A6	488	1	VPKKGKISDLCVALSKHTGISPERMMVADVF	0.62108	0.621635	NA	NA	0.621358	0.000277727	0.000597982
USP11	G5E9A6	312	1	NCYLEELNFRNPLGMKGEIAEAYADLVKQAW	0.82841	0.805136	NA	NA	0.81669	0.0116372	0.0447225
ILF3	Q12906	100	1	MTRTLRGVMRVGLVAKGLLLKGDLDLELVLL	1.09614	1.12889	NA	NA	1.1124	0.0163732	0.0874127
CSDE1	O75534-2	32	1	PNGTSAALRETGVIEKLLTSYGFIQCSERQA	1.12786	1.10913	0.775791	0.790108	0.935764	0.096982	0.565406
CSDE1	O75534-2	91	1	DRRTGKPIAVKLVKIKQEILPEERMNGQEVF	0.751015	0.780328	NA	NA	0.765531	0.0146566	0.0455377
CSDE1	O75534-2	135	1	QLETGDKINFVIDNNKHTGAVSARNIMLLKK	0.874608	0.876514	0.689766	0.649506	0.765534	0.0600121	0.0423495
CSDE1	O75534-2	246	1	HFEGTVTKVIPKVPSKNQNDPLPGRIKVDFV	0.674367	0.665335	0.544475	NA	0.625132	0.0418735	0.0210038
TFG	G5E9V1	47	1	TYDELVLMMQRVFRGKLLSNDEVTIKYKDED	0.878815	0.824676	NA	NA	0.851315	0.0270698	0.124135
TFG	G5E9V1	179	1	SMSAFDPLKNQDEINKNVMSAFGLTDDQVSG	0.657125	0.807602	NA	NA	0.728489	0.0752385	0.200306
TFG	C9JTY3	103	1	LFVNGQPRPLESSQVKYLRRELIELRNKVNR	0.948512	0.955456	0.823892	0.728675	0.858844	0.0543353	0.0995649
CPSF3	G5E9W3	428	1	NTEAVTLNFRGEKLAKVMGFLADKKPEQGQR	1.28045	1.88844	NA	NA	1.55501	0.303993	0.263905
CPSF3	G5E9W3	450	1	DKKPEQGQRVSGILVKRNFNYHILSPCDLSN	1.09115	1.16953	NA	NA	1.12966	0.0391892	0.176448
CLPTM1L	G5E9Z2	361	1	VDKRRVNEFGESYEEKATRAPHTD_______	0.773078	0.73543	NA	NA	0.754019	0.018824	0.0561395
CELF1	Q92879-5	53	0.999998	PPQSKGCCFVTFYTRKAALEAQNALHNMKVL	0.913229	0.943655	NA	NA	0.928317	0.0152134	0.138052
CELF1	Q92879-5	42	1	EINVLRDRSQNPPQSKGCCFVTFYTRKAALE	1.15647	1.29781	NA	NA	1.2251	0.0706715	0.176146
CELF1	Q92879-5	418	1	FMPFGNVVSAKVFIDKQTNLSKCFGFVSYDN	1.27141	1.37759	NA	NA	1.32344	0.053088	0.0904898
SRGAP1	G5EA48	555	1	CIRIDNLYERALHIRKLLLTLPRSVLIVMRY	0.755125	0.811854	NA	NA	0.782976	0.0283649	0.0935672
PDIA3	G5EA52	62	0.999983	YEAAATRLKGIVPLAKVDCTANTNTCNKYGV	0.307794	0.342651	NA	NA	0.324755	0.0174283	0.0303397
COBLL1	Q53SF7-4	278	1	VNKHRPTFTRSNTISKPYISNTLPSDAPKKR	1.2283	1.24146	NA	NA	1.23486	0.00658271	0.0160833
FMR1	Q8IXW7	74	0.999994	INESDEVEVYSRANEKEPCCWWLAKVRMIKG	1.08425	0.897019	NA	NA	0.986202	0.0936165	0.907339
FMR1	G8JLE9	372	1	DIKENSTHFSQPNSTKVQRVLVASSVVAGES	0.977535	0.941362	NA	NA	0.959278	0.0180863	0.271036
SMPD4	H7C2E2	54	1	AIPFASYGLHHTSLLKRHISHQTSVNADPAS	1.06334	0.896301	NA	NA	0.976253	0.0835173	0.825444
SMPD4	H7C2E2	201	1	EMWLSYLQPWRYAPDKQAPGSDSQPRAPFVQ	0.623439	0.691301	0.780651	0.638418	0.680779	0.0355187	0.00475508
CEP170	Q5SW79-2	132	0.999564	IQLQLSQKSSESELSKSASAKSIDSKVADAA	0.876012	1.35989	NA	NA	1.09146	0.241941	0.758863
HDLBP	H0Y394	800	1	EVEVPFDLHRYVIGQKGSGIRKMMDEFEVNI	0.983728	0.847892	NA	NA	0.913289	0.067918	0.436911
SGPL1	H0Y3V8	69	0.999431	WQEGRASGTVYSGEEKLTELLVKAYGDFAWS	0.856857	0.803401	NA	NA	0.829699	0.0267282	0.108761
SGPL1	H0Y3V8	45	1	LPSQGLSSSAVLEKLKEYSSMDAFWQEGRAS	0.852882	0.921546	NA	0.711577	0.823903	0.06181	0.127263
IMPDH2	H0Y4R1	99	1	SRLVGIISSRDIDFLKEEEHDCFLEEIMTKR	0.792484	0.860805	NA	NA	0.825938	0.0341604	0.13556
IMPDH2	H0Y4R1	225	1	GNSIFQINMIKYIKDKYPNLQVIGGNVVTAA	0.900638	0.918642	NA	NA	0.909595	0.00900197	0.0662501
IMPDH2	H0Y4R1	66	1	VVLSPKDRVRDVFEAKARHGFCGIPITDTGR	0.735408	0.707411	NA	NA	0.721274	0.0139986	0.0377685
IMPDH2	H0Y4R1	127	1	TKREDLVVAPAGITLKEANEILQRSKKGKLP	0.964783	0.838715	NA	NA	0.899544	0.0630338	0.371986
IMPDH2	H0Y4R1	430	1	YLIAGIQHSCQDIGAKSLTQVRAMMYSGELK	0.749156	0.74404	NA	NA	0.746594	0.0025584	0.00746471
IMPDH2	H0Y4R1	140	1	TLKEANEILQRSKKGKLPIVNEDDELVAIIA	0.952707	0.932721	NA	NA	0.942661	0.00999329	0.113087
IMPDH2	H0Y4R1	378	1	RLKKYRGMGSLDAMDKHLSSQNRYFSEADKI	0.959867	0.987593	NA	NA	0.973631	0.0138634	0.311664
IMPDH2	H0Y4R1	174	1	LKKNRDYPLASKDAKKQLLCGAAIGTHEDDK	0.692551	0.677281	NA	NA	0.684873	0.00763515	0.018744
IMPDH2	H0Y4R1	56	1	KYEQGFITDPVVLSPKDRVRDVFEAKARHGF	1.10707	0.87979	NA	NA	0.98691	0.113641	0.927309
IMPDH2	H0Y4R1	406	0.97881	DKIKVAQGVSGAVQDKGSIHKFVPYLIAGIQ	1.00203	0.979553	NA	NA	0.990729	0.0112399	0.562375
ANAPC1	H0Y564	440	1	DESSQYLTRITIAPQKLQVEQEENRFSFRHS	0.932459	0.904388	NA	NA	0.918316	0.0140357	0.11298
NCOA7	H0Y6T0	51	1	PDEEPFVKIITVEEAKRRKSTCSYYEDEDEE	1.0147	1.2941	NA	NA	1.14591	0.139699	0.46401
NCOA7	H0Y6T0	113	1	PWRLAYSTLEHGTSLKTLYRKSASLDSPVLL	1.2077	1.38168	NA	NA	1.29176	0.0869871	0.163627
KCTD3	H0Y5P8	135	0.999975	IGPFGERDDQQVFIQKVVPITNKLFVRLSST	1.18474	NA	0.686639	NA	0.901938	0.249053	0.769691
SP3	Q02447-4	291	1	VQVVDEEGDQQHQEGKRLRRVACTCPNCKEG	1.07839	0.965808	NA	NA	1.02055	0.0562912	0.774989
CALM1	P62158	14	0.998406	__MADQLTEEQIAEFKEAFSLFDKDGDGTIT	0.841414	0.802194	0.671699	0.687129	0.747095	0.0419952	0.0137129
CALM1	P62158	22	1	EEQIAEFKEAFSLFDKDGDGTITTKELGTVM	1.12802	1.17142	1.09153	0.992805	1.09391	0.0380597	0.0850134
CALM1	P62158	31	1	AFSLFDKDGDGTITTKELGTVMRSLGQNPTE	1.16427	1.09178	1.01971	1.03871	1.07718	0.0323669	0.0871601
CALM1	P62158	76	0.999332	NGTIDFPEFLTMMARKMKDTDSEEEIREAFR	0.846449	0.67514	NA	NA	0.755957	0.0856548	0.244505
CALM1	P62158	78	1	TIDFPEFLTMMARKMKDTDSEEEIREAFRVF	0.734401	0.720629	NA	0.673727	0.709103	0.018365	0.00574393
CALM1	P62158	95	1	TDSEEEIREAFRVFDKDGNGYISAAELRHVM	0.679832	0.887756	NA	0.868638	0.806327	0.0663517	0.128258
DUSP9	H0Y7W4	198	1	YLGSARDSANLESLAKLGIRYILNVTPNLPN	0.548798	0.529244	NA	NA	0.538932	0.00977746	0.0186775
IPO5	O00410	556	1	IVENAVQKELRLLRGKTIECISLIGLAVGKE	1.43517	1.3258	NA	NA	1.3794	0.0546821	0.0780464
IPO5	O00410	108	1	LLMIIQMETQSSMRKKVCDIAAELARNLIDE	0.864295	0.843437	NA	NA	0.853802	0.0104289	0.0490996
DDX60L	H0Y8H0	796	1	SSSKDMVKMFPLLVEKLRQMDKLPAIFFLFK	2.59514	0.960169	NA	NA	1.57854	0.817486	0.527117
SKIV2L2	H0Y8U3	34	0.823386	KRDVDFEGTDEPIFGKKPRIEESITEDLSLA	0.710575	0.830988	NA	NA	0.768427	0.0602062	0.183876
DNPH1	O43598-2	113	1	SLGVGYELGRAVAFNKRILCLFRPQSGRGEH	0.477977	0.465537	NA	NA	0.471716	0.00621966	0.0111699
LMF2	Q9BU23-3	420	1	HSPWFTSLVLRLLQGKEPVIRLVQSQVARYP	0.451886	0.593902	NA	NA	0.51805	0.0710078	0.13041
LMF2	Q9BU23-3	438	1	VIRLVQSQVARYPFHKQPPTYVRAQRYKYWF	0.640768	0.723186	NA	NA	0.680731	0.0412088	0.099332
THEM6	H0YAR9	81	1	SSQLLRMESGLSDVTKDQ_____________	1.04999	1.04915	0.924159	1.12138	1.03367	0.0409948	0.473044
SPATA5L1	H0YCA5	105	1	RVLSVLLNELDGVGLKTIERRGSKSSQQEFQ	0.8767	0.755201	NA	NA	0.813686	0.0607496	0.220986
VKORC1	H0YD56	110	1	TTYAINVSLMWLSFRKVQEPQGKAKRH____	1.01819	0.801481	NA	NA	0.903361	0.108355	0.551749
PTPN11	H0YF12	87	0.996338	ESRVRELSKLAETTDKVKQGFWEEFEFAEND	1.0276	NA	0.737044	0.719047	0.816629	0.0999863	0.220535
SRSF9	H0YIB4	24	1	LPTDVREKDLEDLFYKYGRIREIELKNRHGL	0.750477	0.812563	NA	NA	0.780903	0.0310428	0.101438
SRSF9	H0YIB4	89	1	DHMREAGDVCYADVQKDGVGMVEYLRKEDME	0.943487	3.18768	0.729759	NA	1.29956	0.786111	0.62266
SRSF9	H0YIB4	16	1	UGRIYVGNLPTDVREKDLEDLFYKYGRIREI	0.988949	0.968357	NA	NA	0.978599	0.0102956	0.288158
SRSF9	H0YIB4	100	1	ADVQKDGVGMVEYLRKEDMEYALRKL_____	0.734231	0.811457	NA	NA	0.771879	0.0386134	0.121449
ITGA5	H0YIV7	112	1	KRSLPYGTAMEKAQLKPPATSDA________	0.944021	0.923689	0.774175	NA	0.877234	0.0535493	0.17234
ZC3H14	H0YJA2	284	0.999741	NLILKAISEAQESVTKTTNYSTVPQKQTLPV	0.831837	0.75693	NA	NA	0.7935	0.0374536	0.128106
ZC3H14	H0YJA2	329	0.997636	VVQGQSRTPRISPPIKEEETKGDSVEKNQGT	0.754047	0.572063	NA	NA	0.656782	0.0909921	0.20206
ZC3H14	H0YJA2	334	0.999752	SRTPRISPPIKEEETKGDSVEKNQGTQQRQL	0.532255	0.627575	NA	NA	0.577954	0.04766	0.094935
ZC3H14	H0YJA2	389	0.823204	SMVHADTRSFILKKPKLSEEVVVAPNQESGM	0.756454	0.787121	NA	NA	0.771635	0.0153334	0.0486992
ZC3H14	H0YJA2	405	1	LSEEVVVAPNQESGMKTADSLRVLSGHLMQT	0.781004	0.89415	NA	NA	0.835665	0.0565728	0.229405
ACTR10	H0YJD9	107	1	IFGALQDILGSRSVSKEYYNQTGRIPDWCSL	1.14333	1.20074	NA	NA	1.17169	0.0287049	0.0976514
EMC4	H0YK61	50	1	GSGQGDSLYPVGYLDKQVPDTSVQETDRILV	0.841065	0.694941	NA	NA	0.76452	0.0730617	0.217377
DNAJC17	H0YLQ7	42	1	VKKAYRQKALSCHPDKNPDNPRAAELFHQLS	0.370653	0.390941	NA	NA	0.380662	0.0101441	0.0175585
SPG21	H0YMB7	124	1	SLGGFLAQKFAEYTHKSPRVHSLILCNSFSD	1.05035	1.05749	NA	0.862302	0.985729	0.0639068	0.849832
RPL28	P46779	72	1	GKGVVVVIKRRSGQRKPATSYVRTTINKNAR	0.681329	0.682104	NA	NA	0.681717	0.000387416	0.000944267
RPL28	P46779	47	1	LKARNSFRYNGLIHRKTVGVEPAADGKGVVV	0.902931	0.916085	NA	NA	0.909484	0.00657674	0.0484272
RPL28	P46779	33	1	IKRNKQTYSTEPNNLKARNSFRYNGLIHRKT	0.871154	0.920015	NA	NA	0.895251	0.0244305	0.153915
CERS2	Q5SZE2	93	0.993113	APPNATLEHFYLTSGKQPKQVEVELLSRQSG	1.04255	1.10377	0.961788	NA	1.03439	0.0411169	0.486392
CERS2	Q5SZE2	96	1	NATLEHFYLTSGKQPKQVEVELLSRQSGLSG	0.90316	1.09483	NA	NA	0.994389	0.0958371	0.962821
HMG20A	H0YKL0	26	1	RKSNMEFEERNAALQKHVESMRTAVEKLEVD	0.83954	0.862782	NA	NA	0.851081	0.0116209	0.0537784
USP3	H0YLB7	265	1	DLSLDIPSQFRSKRSKNQENGPVCSLRDCLR	0.693222	0.749185	NA	NA	0.72066	0.0279817	0.0750874
RNF31	H0YKX0	231	1	PWAVLCVACDRPRGCKGLGLGTEGPQGTGGL	0.978012	1.00952	NA	0.691547	0.880563	0.10115	0.40396
RNF31	H0YKX0	355	0.999319	IPAQHAPRPYASSLEKGPPKPGPPRRLSAPL	0.622472	0.601342	NA	NA	0.611816	0.0105653	0.0223651
CD276	H0YN29	157	0.93676	QDGEGEGSKTALQPLKHSDSKEDDGQEIA__	0.882728	0.846336	0.873783	0.918479	0.879955	0.0148872	0.00475754
SORD	H0YLA4	318	0.882125	HRFPLEKALEAFETFKKGLGLKIMLKCDPSD	0.97135	1.15477	NA	NA	1.05909	0.0917083	0.626896
SNRPA1	H0YMA0	116	1	NAIANASTLAEVERLKGLLQSGQIPGRERRS	0.844041	0.836004	NA	NA	0.840013	0.00401884	0.017466
SNRPA1	H0YMA0	74	1	GKRGAQLAKDIARRSKTFNPGAGLPTDKKKG	0.974028	0.948732	NA	NA	0.961297	0.012648	0.204825
SNRPA1	H0YMA0	86	0.831867	RRSKTFNPGAGLPTDKKKGGPSPGDVEAIKN	1.11683	0.956791	NA	NA	1.03372	0.0800177	0.742109
SNRPA1	H0YMA0	44	0.99902	YVIYKVPQVRVLDFQKVKLKERQEAEKMFKG	0.865461	0.882012	NA	NA	0.873697	0.00827533	0.0445846
KIAA0101	Q15004-2	24	1	VPGTYRKVVAARAPRKVLGSSTSATNSTSVS	1.8524	1.83075	NA	1.43085	1.69298	0.13705	0.0246236
RMDN3	H0YMB1	141	1	LTEEVSEKKSYALDGKEEAEAALEKGDESAD	1.1484	NA	NA	1.53322	1.32693	0.192405	0.300656
WDR61	H0YMF9	29	1	AHDDAIWSVAWGTNKKENSETVVTGSLDDLV	1.30035	1.37689	NA	NA	1.33807	0.0382712	0.0623141
WDR61	H0YMF9	140	0.938103	THVGKVNIFGVESGKKEYSLDTRGKFILSIA	1.52775	1.67414	NA	NA	1.59927	0.0731956	0.0618367
PSMA4	H0YN18	145	0.999594	ATCIGNNSAAAVSMLKQDYKEGEMTLKSALA	0.746087	0.852377	0.760735	0.633638	0.744088	0.0448506	0.0168317
PSMA4	H0YN18	207	0.910789	TVIRVLKQKEVEQLIKKHEEEEAKAEREKKE	0.998612	1.05518	NA	NA	1.02651	0.0282839	0.516461
PSMA4	H0YN18	179	1	KVLNKTMDVSKLSAEKVEIATLTRENGKTVI	1.00425	1.03835	NA	NA	1.02116	0.0170484	0.428534
PSMA4	H0YN18	23	1	RTTIFSPEAERRNIHKLLDEVFFSEKIYKLN	0.982735	0.952542	0.807055	0.725311	0.860374	0.0608146	0.126051
PSMA4	H0YN18	96	1	TALCDIKQAYTQFGGKRPFGVSLLYIGWDKH	0.921222	1.02551	NA	NA	0.971967	0.052143	0.689605
PSMA4	H0YN18	200	1	LTRENGKTVIRVLKQKEVEQLIKKHEEEEAK	1.10654	1.13994	0.784461	0.762172	0.931899	0.101347	0.560601
PSMA4	H0YN18	174	0.982292	LALAIKVLNKTMDVSKLSAEKVEIATLTREN	0.829941	0.866302	NA	0.662721	0.781057	0.0626853	0.096876
PSMA4	H0YN18	168	1	MTLKSALALAIKVLNKTMDVSKLSAEKVEIA	1.11392	1.05049	0.898528	0.839866	0.969387	0.063969	0.669226
ANP32A	H0YN26	99	0.996294	AEKCPNLTHLNLSGNKIKDLSTIEPLKKLEN	0.904866	0.948138	1.04206	0.89067	0.94464	0.0341382	0.205136
ANP32A	H0YN26	116	1	KDLSTIEPLKKLENLKSLDLFNCEVTNLNDY	0.653174	0.765208	NA	NA	0.706975	0.0560172	0.142869
ANP32A	H0YN26	20	1	RRIHLELRNRTPSDVKELVLDNSRSNEGKLE	0.699359	0.750851	NA	NA	0.724648	0.0257459	0.0699308
LDLR	P01130-2	652	1	LKNINSINFDNPVYQKTTEDEVHICHNQDGY	1.26606	1.4694	NA	NA	1.36395	0.101668	0.149912
NUB1	Q9Y5A7-2	198	1	EKQIQRTKRGLEILAKRAAETVVDPEMTPYL	1.19225	1.32864	NA	NA	1.2586	0.0681923	0.147214
NUB1	Q9Y5A7-2	167	1	KAMVLELKQSEEDARKNFQLEEEEQNEAKLK	0.945613	1.18503	NA	NA	1.05857	0.119707	0.70258
NUB1	Q9Y5A7-2	305	0.839931	CYFRLEQLECLDDAEKKLNLAQKCFKNCYGE	1.28945	1.08765	NA	NA	1.18426	0.100899	0.296789
NUB1	Q9Y5A7-2	329	0.997341	FKNCYGENHQRLVHIKGNCGKEKVLFLRLYL	1.5838	1.60456	1.59285	1.93855	1.6737	0.0863086	0.00184347
NUB1	Q9Y5A7-2	371	1	DVEAYEYLNKARQLFKELYIDPSKVDNLLQL	1.00278	1.00991	NA	NA	1.00634	0.00356713	0.325389
SNAP23	O00161	100	1	CPCNRTKNFESGKAYKTTWGDGGENSPCNVV	0.92447	1.03323	NA	NA	0.977337	0.0543786	0.751083
SNAP23	H3BR18	71	0.999999	EEGLDQINKDMRETEKTLTELNKCCGLCVCP	1.208	1.26216	1.24595	1.27396	1.24726	0.0143696	0.000315701
SNAP23	O00161	64	1	KEQLNRIEEGLDQINKDMRETEKTLTELNKC	0.922855	0.980477	NA	NA	0.95123	0.0288108	0.34669
SNAP23	H3BR18	97	0.999943	LCVCPCNRTKNFESGKAYKTTWGDGGEN___	1.338	1.1804	1.07599	1.28585	1.21582	0.0581434	0.0273255
SNAP23	H3BR18	49	1	SQDAGIKTITMLDEQKEQLNRIEEGLDQINK	0.993711	1.02769	0.885845	0.79192	0.920005	0.0536265	0.253957
NME3	H3BPD9	21	1	PAACTGAHERTFLAVKPDGVQRRLVGEIVRR	0.637571	0.656802	NA	NA	0.647115	0.00961538	0.021725
IST1	H3BQF7	48	1	AQKARKEIADYLAAGKDERARIRVEHIIRED	0.896671	0.893313	NA	NA	0.89499	0.00167933	0.0107661
IST1	H3BQF7	127	0.98481	SEVAELKIVADQLCAKYSKEYGKLCRTNQIG	0.808087	1.17033	0.734972	1.10672	0.936523	0.107773	0.607695
IST1	P53990-2	151	1	CRTNQIGTVNDRLMHKLSVEAPPKILVERYL	0.698601	0.611335	NA	NA	0.653513	0.0436325	0.0990377
CYBA	P13498	71	1	RGKRKKGSTMERWGQKYMTAVVKLFGPFTRN	2.53638	2.02648	NA	NA	2.26714	0.254953	0.0867406
RABEP2	H3BNR2	52	1	LKDSISSYEAQITALKQERQQQQQDCEEKER	1.12851	1.02296	0.768173	0.841381	0.929402	0.0824962	0.466782
CARHSP1	Q9Y2V2	64	0.999441	RTFSATVRASQGPVYKGVCKCFCRSKGHGFI	1.35821	1.32313	1.46738	1.33768	1.37046	0.032727	0.000885258
MVD	H3BP35	241	1	WPELRVLILVVSAEKKLTGSTVGMRASVETS	1.24063	1.13364	NA	NA	1.18593	0.0534965	0.164583
FUS	P35637-2	364	1	AIDWFDGKEFSGNPIKVSFATRRADFNRGGG	1.54621	1.42916	NA	NA	1.48653	0.0585238	0.0629973
FUS	P35637-2	315	1	VADYFKQIGIIKTNKKTGQPMINLYTDRETG	0.677352	1.0331	NA	NA	0.836524	0.177874	0.553093
TCF25	H3BSP8	192	1	VLYVEHRHLNPDTELKRPRQRQRVYPKCTWL	0.691877	0.699402	NA	NA	0.695629	0.00376279	0.00948736
TCF25	H3BSP8	203	0.999379	DTELKRPRQRQRVYPKCTWLTTPKSTWPRYS	0.753161	0.733397	NA	NA	0.743213	0.00988187	0.0285023
TCF25	H3BSP8	219	1	CTWLTTPKSTWPRYSKPGLSMRLLESKKGLS	0.82086	0.828489	NA	NA	0.824666	0.00381469	0.0152729
APRT	P07741-2	34	1	FPTPGVVFRDISPVLKDPASFRAAIGLLARH	0.569354	0.870787	NA	0.635184	0.680348	0.091501	0.0941754
FBXO22	Q8NEZ5-2	40	1	NLAEVVERVLTFLPAKALLRVA_________	0.939376	0.799762	NA	NA	0.866762	0.0698073	0.326262
UBFD1	H3BRL3	296	1	VPTQYVDAIKDTVLGKWQYF___________	1.50445	1.52153	NA	1.36724	1.46274	0.0488319	0.00785907
UBFD1	H3BRL3	198	1	KVLDKGKPEDVMPSVKGAQERLPTVPLSGMY	1.04656	1.11739	NA	NA	1.0814	0.0354181	0.252308
UBFD1	H3BRL3	128	1	PAMQKVMYKGLVPEDKTLREIKVTSGAKIMV	0.918653	0.928374	NA	NA	0.923501	0.00486063	0.0420415
UBFD1	H3BRL3	91	1	LVDLKIIWNKTKHDVKFPLDSTGSELKQKIH	1.01948	1.09941	NA	NA	1.05869	0.039964	0.372138
UBFD1	H3BRL3	117	0.999961	KQKIHSITGLPPAMQKVMYKGLVPEDKTLRE	0.992816	1.04236	NA	NA	1.01729	0.0247727	0.60953
UBFD1	H3BRL3	85	0.997923	GGAGRELVDLKIIWNKTKHDVKFPLDSTGSE	0.868049	0.911969	NA	NA	0.889738	0.0219602	0.132533
UBFD1	H3BRL3	158	0.984829	VVGSTINDVLAVNTPKDAAQQDAKAEENKKE	0.984494	1.05965	NA	NA	1.02138	0.0375762	0.667731
UBFD1	H3BRL3	236	1	RLTFKLEQDQLWIGTKERTEKLPMGSIKNVV	1.56339	1.5588	NA	1.51206	1.54458	0.0163984	0.000601976
UBFD1	H3BRL3	215	0.946301	AQERLPTVPLSGMYNKSGGKVRLTFKLEQDQ	1.70866	0.849475	NA	NA	1.20477	0.429593	0.688186
NUTF2	P61970	55	1	TWEGQQFQGKAAIVEKLSSLPFQKIQHSITA	0.547981	NA	0.606111	0.655047	0.601446	0.0309454	0.0101687
CIRH1A	Q969X6-2	321	1	DTHLVFRPLMEKVEVKNYDAALRKITFPHRC	0.881608	0.821478	NA	0.671853	0.78653	0.0623611	0.0982507
LRRC57	H3BSW0	140	1	PQLCSLRHLDVMDLSKNQIRSIPD_______	1.20005	1.20067	NA	NA	1.20036	0.000311863	0.000905684
PML	H3BVD2	38	0.999932	FKVRLQDLSSCITQGKDAAVSKKASPEAAST	1.26221	1.31204	1.19898	NA	1.25689	0.0327123	0.0127791
PPP4C	H3BPN5	26	1	IEQLRRCELIKESEVKALCAKARCAATSMDN	1.4725	1.39463	1.30006	1.37235	1.38352	0.0355023	0.00106223
PPP4C	H3BPN5	31	1	RCELIKESEVKALCAKARCAATSMDNSMTSK	1.45802	NA	0.788509	1.00279	1.04856	0.197397	0.815731
VPS39	H3BTU0	19	1	EFLRVQEERILHQQVKCIITEEKVCMVCKKK	1.21255	1.01934	NA	NA	1.11176	0.0966082	0.436942
ATXN2L	Q8WWM7-6	529	1	PGRTLEPQELARIAGKVPGLQNEQKRFQLEE	1.02397	0.900958	NA	NA	0.960496	0.0615056	0.642168
ATXN2L	Q8WWM7-6	538	1	LARIAGKVPGLQNEQKRFQLEELRKFGAQFK	0.735168	0.623381	NA	NA	0.676971	0.0558936	0.132626
NUP93	Q8N1F7	619	0.99836	DTKPIINKVASVAENKGLFEEAAKLYDLAKN	0.732238	2.26096	NA	NA	1.28669	0.764363	0.732311
NUP93	Q8N1F7	94	0.955787	ESLSAATTFEPLEPVKDTDIQGFLKNEKDNA	0.852124	0.887688	NA	NA	0.869724	0.0177818	0.0925862
NUP93	Q8N1F7	370	1	YMNSKDRRLSPATENKLRLHYRRALRNNTDP	0.894634	0.91917	NA	NA	0.906819	0.0122682	0.0874957
NUP93	Q8N1F7	243	1	KQMTDVLLTPATDALKNRSSVEVRMEFVRQA	1.12204	0.96841	NA	NA	1.0424	0.0768174	0.673071
GABARAP	I3L3J4	6	1	__________MKFVYKEEHPFEKRRSEGEKI	0.714402	0.854064	NA	NA	0.781117	0.0698311	0.220785
GABARAP	I3L3J4	13	1	___MKFVYKEEHPFEKRRSEGEKIRKKYPDR	0.98542	0.619524	0.558817	0.512007	0.646482	0.107764	0.0580519
TRA2B	H7BXF3	56	1	MELDGRRIRVDFSITKRPHTPTPGIYMGRPT	0.643017	0.565928	NA	NA	0.603242	0.0385445	0.0800009
ABCB6	H7BXK9	619	1	ALDTSNERAIQASLAKVCANRTTIVVAHRLS	1.01418	0.890802	1.21332	1.455	1.12379	0.123319	0.354761
ABCB6	H7BXK9	330	1	NAESYEVERYREAIIKYQGLEWKSSASLVLL	1.57845	1.57173	NA	NA	1.57508	0.00335954	0.00298884
ABCB6	H7BXK9	574	0.999999	AFPEGYRTQVGERGLKLSGGEKQRVAIARTI	1.30206	1.27859	NA	NA	1.29027	0.0117382	0.0227155
TMEM209	H7BXV2	286	0.986154	FWNYSRSMGDYAQTLKKFQYQLACRSQAPCA	1.23328	1.23698	NA	NA	1.23513	0.00184987	0.00451505
TMEM209	H7BXV2	303	0.999982	FQYQLACRSQAPCANKDEADLSSKQAAEEVW	1.0516	0.948243	1.16736	0.815674	0.987127	0.0748633	0.876213
NUPL1	Q5JRG1	369	1	HENVKVLKEQYLGYRKMFLGDAVDVFETRRA	1.13759	1.11188	NA	NA	1.12466	0.0128527	0.0617307
HMGA1	P17096	31	1	QEKDGTEKRGRGRPRKQPPVSPGTALVGSQK	1.38302	1.54817	NA	NA	1.46326	0.0825749	0.0936436
HMGA1	P17096	46	1	KQPPVSPGTALVGSQKEPSEVPTPKRPRGRP	0.952385	1.0039	NA	NA	0.977802	0.0257562	0.550648
HMGA1	P17096-2	7	1	_________MSESSSKSSQPLASKQEKDGTE	1.31701	NA	1.00026	0.895159	1.0565	0.126783	0.679281
KIF23	Q02241-2	543	0.999459	EFDNAVLSKENHMQGKLNEKEKMISGQKLEI	0.860057	1.12227	NA	NA	0.982454	0.131106	0.915799
KIF23	Q02241-2	23	1	TPRKPTVKKGSQTNLKDPVGVYCRVRPLGFP	0.829035	0.854032	NA	NA	0.841441	0.0124984	0.0546368
KIF23	Q02241-2	577	1	EKKNKTLEYKIEILEKTTTIYEEDKRNLQQE	0.908934	0.860408	NA	NA	0.884338	0.0242631	0.139793
KIF23	Q02241-2	586	1	KIEILEKTTTIYEEDKRNLQQELETQNQKLQ	1.06062	1.10839	NA	NA	1.08424	0.0238865	0.16929
KIF23	Q02241-2	599	1	EDKRNLQQELETQNQKLQRQFSDKRRLEARL	1.034	1.05067	NA	NA	1.0423	0.00833658	0.121411
KIF23	Q02241-2	517	0.992286	EKRHNLRQMMIDEFNKQSNAFKALLQEFDNA	1.33281	1.65641	NA	NA	1.48583	0.161797	0.170529
KIF23	Q02241-2	636	0.999998	TTMKWEKECERRVAAKQLEMQNKLWVKDEKL	1.32866	1.32061	NA	NA	1.32463	0.00402545	0.00688137
CD47	H7BYS8	77	0.994199	IQPPRKAVEEPLNAFKESKGMMNDE______	0.488502	0.564481	NA	NA	0.525119	0.0379896	0.0711414
CD47	H7BYS8	67	1	KKRQASNQKTIQPPRKAVEEPLNAFKESKGM	0.553437	0.536017	NA	NA	0.544657	0.00871024	0.0167514
DTYMK	H7C312	140	1	LMKDTTLNWKMVDASKSIEAVHEDIRVLSED	1.27572	0.671326	NA	NA	0.925432	0.302197	0.849198
ZNF259	H7C0E5	62	1	LCMNCYCNDMNREVVKTDSAATRIPELDFEI	1.04306	0.968103	NA	NA	1.00488	0.0374764	0.917331
ZNF259	H7C0E5	226	1	MATNCENCGHRTNEVKSGGAVEPLGTRITLH	0.447822	0.477296	0.645515	0.705062	0.558479	0.0628895	0.0135828
SUMO2	P61956-2	5	0.999999	___________MADEKPKEGVKTENNDHINL	1.19602	1.26071	0.93348	0.89048	1.05809	0.0926992	0.563262
SUMO2	P61956-2	7	0.999974	_________MADEKPKEGVKTENNDHINLKV	1.33697	1.29646	0.90321	0.96945	1.10994	0.110946	0.372817
SUMO2	P61956-2	11	1	_____MADEKPKEGVKTENNDHINLKVAGQD	1.22991	1.28899	0.92795	0.92071	1.0788	0.0975013	0.460116
SAP18	O00422	74	1	YTWMDATLKELTSLVKEVYPEARKKGTHFNF	0.897007	0.926999	NA	1.03092	0.949947	0.0405721	0.345876
MDFIC	H7C4B9	112	1	NGIHHGAKHGSADNRKLSAPVSQKMHRKIQS	1.37871	1.36977	NA	NA	1.37423	0.00447282	0.00651781
MDFIC	H7C4B9	120	1	HGSADNRKLSAPVSQKMHRKIQSSLSVNSDI	1.14398	1.04987	NA	NA	1.09591	0.0470595	0.279026
YIPF4	H7C0D5	22	1	IASPDVKLNLGGDFIKESTATTFLRQRGYGW	0.93382	1.06124	NA	0.466045	0.772979	0.180939	0.419892
RAB2A	H7C125	76	0.994655	AKTASNVEEAFINTAKEIYEKIQEGVFDINN	0.789765	0.763642	1.01005	NA	0.847704	0.0781483	0.201732
BET1	O15155	80	0.910503	AEMDSQFDSTTGFLGKTMGKLKILSRGSQTK	1.31855	1.32263	NA	NA	1.32059	0.00203765	0.00353241
BET1	O15155	58	0.963561	VTAIKSLSIEIGHEVKTQNKLLAEMDSQFDS	1.05278	1.09975	0.636717	NA	0.903357	0.147142	0.620761
EBNA1BP2	Q99848	187	1	ALRKYGKKVQTEVLQKRQQEKAHMMNAIKKY	0.82339	0.842981	NA	NA	0.833128	0.00979563	0.0409418
ANKRD54	H7C3L3	29	1	LRRAARPHRRLGPTGKEVHALKRLRDSANAN	0.916164	1.01192	NA	NA	0.962854	0.0478798	0.585662
ANKRD54	H7C3L3	133	0.937353	VDALDRAGRTPLHLAKSKLNILQEGHAQCLE	0.856924	0.787148	NA	NA	0.821296	0.034888	0.13525
DFNA5	H7C3W1	21	0.933137	KFANHVSGTLETALGKVKLNLGGSSRVESQS	1.14018	1.35301	NA	NA	1.24204	0.106418	0.239377
OSBPL10	H7C487	194	1	GMDLTKVVLPTFILEKRSLLEMYADFMAHPD	0.878406	0.646466	NA	NA	0.753565	0.11597	0.316092
SRPRB	H7C4H2	154	0.999955	GGRGDVGSADIQDLEKWLAKIA_________	1.164	1.16825	NA	1.09678	1.14253	0.023146	0.0227765
SRPRB	H7C4H2	77	0.99815	PSFLIACNKQDIAMAKSAKLIQQQLEKELNT	0.83751	0.942318	NA	NA	0.88837	0.0524042	0.294183
SRPRB	H7C4H2	80	1	LIACNKQDIAMAKSAKLIQQQLEKELNTLRV	1.02261	1.11987	NA	NA	1.07013	0.0486276	0.375865
GOLGB1	H7C5I7	36	1	LLRTQLNDSLKEIHQKELRIQQLNSNFSQLL	0.836133	0.792368	0.95679	NA	0.859026	0.0491642	0.11349
PTGES2	H7C5L1	141	1	PYQVVEVNPVRRAEIKFSSYRKVPILVAQEG	1.35212	1.30931	NA	NA	1.33054	0.0214091	0.0358289
PTGES2	H7C5L1	200	1	IITYYPAMKAVNEQGKEVTEFGNKYWLMLNE	1.24477	1.2259	NA	NA	1.2353	0.00943626	0.0230029
PTGES2	H7C5L1	225	1	WLMLNEKEAQQVYGGKEARTEEMKWRQWADD	1.00125	0.757123	NA	NA	0.870671	0.122063	0.502854
PTGES2	H7C5L1	216	0.999981	EVTEFGNKYWLMLNEKEAQQVYGGKEARTEE	1.00729	1.36603	NA	NA	1.17302	0.17937	0.485187
ATP2A2	H7C5W9	541	1	CRRIGIFGQDEDVTSKAFTGREFDELNPSAQ	0.721108	0.737845	NA	NA	0.729429	0.00836803	0.0231382
ATP2A2	H7C5W9	393	1	FSRDRKSMSVYCTPNKPSRTSMSKMFVKGAP	0.50115	0.59648	NA	NA	0.546741	0.0476651	0.0911775
PRC1	O43663-3	17	1	RRSEVLAEESIVCLQKALNHLREIWELIGIP	0.748124	0.984235	NA	NA	0.858097	0.118055	0.465174
SMG1	Q96Q15-4	363	1	KSWAALASWAYRWGRKVVDNASQGEGVRLLP	1.01647	1.02575	NA	NA	1.0211	0.00464121	0.136471
RNF167	I3L0L6	237	1	VDPWLTQTRKTCPICKQPVHRGPGDEDQEEE	NA	NA	0.444792	0.513266	0.477804	0.034237	0.0615202
SRRM2	I3L2L6	51	1	YKGEEELRRLEAALVKRPNPDILDHERKRRV	0.949522	0.829788	NA	NA	0.887639	0.0598667	0.327612
MYBBP1A	I3L1L3	786	1	PLLSIIRRSLRSSSSKQEQDLLHKTARIFTH	0.961069	0.868934	NA	NA	0.913841	0.0460679	0.324636
MYBBP1A	I3L1L3	855	0.999997	ALYHFNASLYLLRVLKGNTAEGCVHETQEKQ	0.974332	1.15637	NA	NA	1.06146	0.0910196	0.612746
ABHD12	I3L294	126	1	ALILESPFTNIREEAKSHPFSVIYRYFPGFD	1.21643	0.663219	NA	NA	0.8982	0.276608	0.783402
FLYWCH2	Q96CP2	101	1	EAQRAIEAAPQEPEQKRSRQDPGTDRTEDSG	0.924264	0.970501	NA	NA	0.9471	0.0231185	0.268706
FLYWCH2	Q96CP2	49	0.994951	RKPRKFSKLVLLTASKDSTKVAGAKRKGVHC	1.46079	1.28507	NA	NA	1.37012	0.0878623	0.127812
TFAP4	I3L254	54	1	LEQEKTRLLQQNTQLKRFIQELSGSSPKRRR	0.949721	0.891801	NA	NA	0.920306	0.02896	0.230542
ANKFY1	I3L2C5	869	1	AILKRESGAAEQVDNKGRNFLHVAVQNSDIE	0.996872	1.3008	NA	NA	1.13874	0.151964	0.507583
ANKFY1	I3L2C5	850	0.988352	QGLTPFACAMTFKNNKSAEAILKRESGAAEQ	5.6406	4.853	NA	NA	5.232	0.3938	0.0289092
ANKFY1	I3L2C5	857	1	CAMTFKNNKSAEAILKRESGAAEQVDNKGRN	1.14451	1.21654	NA	0.809123	1.04053	0.125535	0.784012
ANKFY1	I3L2C5	635	1	DGQTLLHMAIQRQDSKSALFLLEHQADINVR	1.12004	1.01849	0.86897	0.925186	0.978603	0.0550649	0.723202
ANKFY1	I3L2C5	279	0.999328	LSRRLESIATTLVSHKADVDMVDKSGWSLLH	1.00258	1.08877	0.842117	0.954911	0.967937	0.0514224	0.587014
EDC4	I3L2F4	59	1	RLGTQEYLQQLESHMKSRKAREQEAREPVLA	1.18745	1.02742	NA	NA	1.10454	0.0800169	0.400591
UBE2G1	I3L2H7	92	1	DRNGEFKRKVARCVRKSQETAFE________	1.37888	1.31882	NA	0.702194	1.0849	0.216249	0.744347
CIC	I3L2J0	530	1	SQRRGYCSRHLSMRTKEMEGLADSGPGGAGR	1.09807	0.993221	NA	NA	1.04433	0.0524236	0.546204
PSMB6	I3L3X7	64	1	SRTTTGSYIANRVTDKLTPIHDRIFCCRSGS	0.848243	0.822776	NA	NA	0.835412	0.0127337	0.0538293
LSMD1	I3L4V0	60	1	DRDCNVILGSAQEFLKPSDSFSAGEPRVLGL	0.600835	0.601631	0.68571	0.685217	0.641968	0.024316	0.00133827
DHODH	I3NI32	306	1	GLQGALRSETGGLSGKPLRDLSTQTIREMYA	0.907897	0.93755	NA	NA	0.922605	0.0148263	0.12535
SMARCD2	J3KMX2	162	0.999998	PAGDKVASWELRVEGKLLDDPSKQKRKFSSF	0.659941	0.666749	NA	NA	0.663336	0.00340398	0.00795838
RPS13	P62277	27	0.999874	SQSALPYRRSVPTWLKLTSDDVKEQIYKLAK	1.30266	1.34953	0.619103	0.663133	0.921709	0.19817	0.724405
PI4KA	P42356	574	0.99999	IRALGHIAVALRDTPKVMEPILQILQQKFCQ	1.10357	0.752038	NA	NA	0.911004	0.175767	0.711969
PI4KA	P42356	1691	0.997196	EFDFFNKITNVSAIIKPYPKGDERKKACLSA	0.900877	0.819619	NA	NA	0.859288	0.040629	0.192338
PWP1	J3KN15	24	1	CVAWVRCGVAKETPDKVELSKEEVKRLIAEA	0.977328	0.989861	NA	NA	0.983575	0.00626685	0.233801
PWP1	Q7Z3X9	29	0.983648	RCGVAKETPDKVELSKEEVKRLIAEAKEKLQ	0.799225	0.777766	NA	NA	0.788422	0.0107294	0.0364032
PWP1	J3KN15	376	1	STDDGFVYNLDARSDKPIFTLNAHNDEISGL	1.34359	1.12009	NA	NA	1.22676	0.111751	0.266604
GOLGA7	J3KN76	95	1	LCMETHYEKVLKKVSKYIQEQNEKIYAPQGL	1.12927	1.14611	1.79069	1.54489	1.37558	0.16108	0.067665
GOLGA7	J3KN76	103	1	KVLKKVSKYIQEQNEKIYAPQGLLLTDPIER	1.05001	0.980732	1.16197	NA	1.06165	0.0528	0.348523
SLC4A2	J3KNG9	237	1	REPGPTPRARPRAPHKPHEVFVELNELLLDK	0.987249	1.10788	NA	NA	1.04583	0.0603172	0.57933
SLC4A2	J3KNG9	571	0.999923	EEQGRLLPTGAGLEPKSAQDKALLQMVEAAG	1.1825	1.18552	0.977342	0.992129	1.07977	0.0576091	0.245496
SLC4A2	J3KNG9	576	1	LLPTGAGLEPKSAQDKALLQMVEAAGAAEDD	1.12376	1.07567	0.644172	0.719803	0.865249	0.121966	0.378513
PSMD13	J3KNQ3	294	0.999496	EVELLVMKALSVGLVKGSIDEVDKRVHMTWV	0.93658	0.906954	0.822998	1.36362	0.988111	0.121107	0.920874
PSMD13	J3KNQ3	161	1	PGVTSVHSRFYDLSSKYYQTIGNHASYYKDA	1.0926	1.33821	NA	0.491158	0.895508	0.251612	0.752853
PSMD13	J3KNQ3	115	0.999871	TREKVKSSDEAVILCKTAIGALKLNIGDLQV	1.26069	1.28588	NA	0.818932	1.09905	0.151625	0.586861
PSMD13	J3KNQ3	320	0.983637	HMTWVQPRVLDLQQIKGMKDRLEFWCTDVKS	1.43064	0.915469	NA	NA	1.14442	0.257584	0.65393
FHL2	Q14192	183	1	PITTGGVTYREQPWHKECFVCTACRKQLSGQ	0.71108	0.720687	NA	NA	0.715867	0.00480342	0.0127777
FHL2	Q14192	167	1	PCYEKQHAMQCVQCKKPITTGGVTYREQPWH	0.677796	0.695231	NA	NA	0.686458	0.00871764	0.0214812
NUP98	J3KP29	622	0.999994	PSEYPENGERFSFLSKPVDENHQQDGDEDSL	0.955947	0.80469	NA	NA	0.877063	0.0756285	0.369852
NUP98	J3KP29	193	0.999972	VSTNISTKHQCITAMKEYESKSLEELRLEDY	0.897362	0.910283	NA	0.905735	0.904444	0.0037842	0.00173449
NUP98	J3KP29	740	1	YTIPSMDDLAKITNEKGECIVSDFTIGRKGY	0.952237	0.910467	NA	NA	0.931118	0.0208853	0.193842
NUP98	J3KP29	517	1	FRNPMSDPKKKEERLKPTNPAAQKALTTPTH	0.955478	0.925121	NA	NA	0.940177	0.0151787	0.162951
NUP98	J3KP29	1023	1	EICSPRLPISASHSSKTRSLVGGLLQSKFTS	0.894284	1.00885	NA	NA	0.949839	0.0572806	0.550073
NUP98	J3KP29	1324	1	QKNSPVEAVFSYLTGKRISEACSLAQQSGDH	0.979201	0.9909	NA	NA	0.985033	0.00584932	0.238817
NUP98	J3KP29	735	0.951204	TKVGYYTIPSMDDLAKITNEKGECIVSDFTI	1.12533	0.926027	NA	NA	1.02083	0.0996525	0.867312
DNAJB12	Q9NXW2	53	1	YPTPRVRALIESLNQKPQTAGDQPPPTDTTH	0.700743	0.698357	NA	NA	0.699549	0.00119282	0.00303791
DNAJB12	Q9NXW2	141	0.999999	LKKAYRRLALKFHPDKNHAPGATEAFKAIGT	0.818531	0.81003	NA	0.701762	0.774893	0.0375864	0.0358843
DNAJB12	Q9NXW2	103	1	GESTKGYTAEQVAAVKRVKQCKDYYEILGVS	0.786636	0.858925	NA	NA	0.821986	0.0361445	0.140432
DNAJB12	Q9NXW2	168	1	AIGTAYAVLSNPEKRKQYDQFGDDKSQAARH	0.973371	1.02567	0.606529	NA	0.846018	0.131865	0.422336
DNAJB12	Q9NXW2	177	1	SNPEKRKQYDQFGDDKSQAARHGHGHGDFHR	0.939435	0.844859	0.923843	0.91948	0.906145	0.0211207	0.0255521
MCM4	J3KPV4	615	1	VLAAANPIESQWNPKKTTIENIQLPHTLLSR	1.24817	0.920034	NA	NA	1.07161	0.164066	0.728944
MCM4	J3KPV4	464	0.896635	LASALAPSIYEHEDIKKGILLQLFGGTRKDF	0.994095	1.03773	NA	NA	1.01568	0.0218199	0.600934
MCM4	J3KPV4	426	0.999122	TDAKRLHGLDEEAEQKLFSEKRVELLKELSR	1.10863	0.912057	NA	NA	1.00555	0.0982856	0.963932
MCM4	J3KPV4	739	1	LIRLAEAHAKVRLSNKVEAIDVEEAKRLHRE	1.01377	0.979618	NA	1.67892	1.18579	0.227622	0.431007
MCM4	J3KPV4	806	1	ALKKLILSKGKTPALKYQQLFEDIRGQSDIA	0.729601	0.779483	NA	NA	0.75413	0.0249412	0.0742597
OLA1	Q9NTK5	190	1	GDKKLKPEYDIMCKVKSWVIDQKKPVRFYHD	0.814746	0.785651	NA	NA	0.800066	0.0145475	0.051777
COPS7B	Q9H9Q2-2	114	1	QQQVEAEVTNIKKTLKATASSSAQEMEQQLA	0.912309	0.966224	NA	1.01591	0.963885	0.0299156	0.358146
COPS7B	Q9H9Q2-2	110	0.82108	HNRTQQQVEAEVTNIKKTLKATASSSAQEME	0.95419	0.957466	NA	NA	0.955826	0.00163827	0.0241403
PTRH2	Q9Y3E5	47	1	SLRVCFGMLPKSKTSKTHTDTESEASILGDS	1.1952	1.1518	0.456793	0.652628	0.800389	0.183262	0.409138
THUMPD1	Q9NXG2	254	1	VVVEIIKAVCCLSVVKDYMLFRKYNLQEVVK	0.927989	0.896491	NA	NA	0.912104	0.0157491	0.118101
SUN2	J3KQE0	480	0.996645	LQREEMQAQLRELESKILTHVAEMQGKSARE	0.703354	0.825697	NA	NA	0.762074	0.0611714	0.182685
GSPT1	P15170-2	585	1	DKKSGEKSKTRPRFVKQDQVCIARLRTAGTI	0.923172	0.942453	NA	NA	0.932763	0.00964083	0.0938464
GSPT1	P15170-2	333	1	LVISARKGEFETGFEKGGQTREHAMLAKTAG	1.15372	1.16536	NA	NA	1.15952	0.00582032	0.0215822
C11orf68	Q9H3H3	159	1	AGIARAVVEGQLQVAKVSPRAKEGGRQVICV	0.954191	0.842643	NA	NA	0.896684	0.0557738	0.329815
CPS1	P31327	915	0.997786	TEETLKRAKEIGFSDKQISKCLGLTEAQTRE	0.824972	0.87318	NA	NA	0.848734	0.0241039	0.10914
CPS1	P31327	228	1	GKGNPTKVVAVDCGIKNNVIRLLVKRGAEVH	0.447839	0.534215	1.42464	1.00734	0.765474	0.226638	0.395975
APOL2	Q9BQE5	66	0.999638	ELRKALNKLASHMVMKDKNRHDKDQQHRQWF	0.982743	NA	1.24809	NA	1.1075	0.132676	0.549903
APOL2	Q9BQE5	326	1	KKRAQELEGKLNFLTKIHEMLQPGQDQ____	0.890714	0.882159	NA	NA	0.886426	0.00427776	0.0254698
APOL2	Q9BQE5	303	1	VVSLAYESKHLLEGAKSESAEELKKRAQELE	1.05935	0.999452	1.03135	0.926817	1.003	0.0285617	0.923998
APOL2	Q9BQE5	193	0.998602	RAQARNLDQSGTNVAKVMKEFVGGNTPNVLT	1.16234	1.11952	0.97299	1.40845	1.15559	0.0904659	0.154172
APOL2	Q9BQE5	196	1	ARNLDQSGTNVAKVMKEFVGGNTPNVLTLVD	0.908008	0.702767	NA	NA	0.798823	0.102621	0.329989
BABAM1	M0QYV1	63	1	ESFNGSKTNALNVSQKMIEMFVRTKHKIDKS	1.09645	0.770953	NA	NA	0.91941	0.162751	0.716591
RPL17	J3KRB3	55	1	HIRKATKYLKDVTLQKQCVPFRRYNGGVGRC	0.821614	0.822862	0.708235	NA	0.782331	0.0380029	0.0387099
RPL17	J3QQT2	167	0.860961	EKEQIVPKPEEEVAQKKKIS___________	1.05511	0.972031	NA	NA	1.01272	0.0415392	0.809671
RPL17	J3KRB3	96	0.99976	GRWPKKSAEFLLHMLKNAESNAELKG_____	1.00097	1.02952	0.925851	NA	0.984464	0.030918	0.670713
RPL17	J3QQT2	13	0.995608	___MVRYSLDPENPTKSCKSRGSNLRVHFKN	0.879353	0.818748	NA	NA	0.84851	0.0303024	0.13625
TMCO1	J3KS45	104	1	LMGMFNSIFDGRVVAKLPFTPLSYIQGLSHR	0.643483	0.666667	NA	NA	0.654972	0.011592	0.0266092
BLMH	J3KS79	42	1	AQNVGTTHDLLDICLKRATVQRAQHVFQHAV	0.83774	0.765172	NA	NA	0.800634	0.0362837	0.127957
RPL38	J3KT73	4	1	____________MPRKIEEIKDFLLTARRKD	1.08813	1.05458	NA	NA	1.07122	0.0167766	0.142486
DDX5	J3KTA4	340	0.999854	KDEKLIRLMEEIMSEKENKTIVFVETKRRCD	1.01846	NA	NA	0.620756	0.795119	0.198852	0.52441
RPL19	J3QR09	183	1	KRREERLQAKKEEIIKTLSKEEETKK_____	1.54676	1.6168	1.6617	1.67825	1.62507	0.0293943	0.000116608
RPL19	J3QR09	178	1	TKEARKRREERLQAKKEEIIKTLSKEEETKK	1.95683	2.25215	1.70885	1.73983	1.90257	0.125367	0.00207368
RPL19	J3QR09	150	1	LMEHIHKLKADKARKKLLADQAEARRSKTKE	1.28804	1.23482	NA	NA	1.26115	0.0266099	0.057729
RPL19	J3QR09	43	1	EIANANSRQQIRKLIKDGLIIRKPVTVHSRA	0.954799	0.837192	NA	NA	0.894064	0.0588033	0.33789
RPL19	J3QR09	177	1	KTKEARKRREERLQAKKEEIIKTLSKEEETK	2.20673	2.38167	2.03466	1.74981	2.07983	0.134613	0.00156569
RPL19	J3QR09	192	0.978276	KKEEIIKTLSKEEETKK______________	1.23462	1.20539	NA	NA	1.21992	0.0146124	0.0383136
SRSF1	Q07955	38	1	LPPDIRTKDIEDVFYKYGAIRDIDLKNRRGG	0.791105	0.841345	0.650454	NA	0.756499	0.0571288	0.0693449
SRSF1	Q07955-3	165	1	ADVYRDGTGVVEFVRKEDMTYAVRKLDNTKF	0.90699	0.922598	NA	NA	0.914761	0.00780403	0.0607747
SRSF1	Q07955	30	0.999999	DCRIYVGNLPPDIRTKDIEDVFYKYGAIRDI	0.948443	0.932612	NA	0.910721	0.930463	0.0109359	0.0256573
NSFL1C	F2Z2K0	127	1	KKSPNELVDDLFKGAKEHGAVAVERVTKSPG	0.851776	0.913434	0.705327	0.899776	0.838266	0.0476225	0.059267
NSFL1C	F2Z2K0	172	1	LGAAPEEESAYVAGEKRQHSSQDVHVVLKLW	0.889836	0.864011	0.864751	0.757273	0.842351	0.0295148	0.0177413
NSFL1C	F2Z2K0	146	1	AVAVERVTKSPGETSKPRPFAGGGYRLGAAP	0.811491	0.740376	NA	NA	0.775118	0.0355573	0.113387
NSFL1C	F2Z2K0	124	0.85715	PPRKKSPNELVDDLFKGAKEHGAVAVERVTK	0.885866	0.757762	NA	NA	0.819314	0.0640521	0.237773
SCO1	J3QL56	192	1	DTKEAIANYVKEFSPKLVGLTGTREEVDQVA	0.732568	0.657151	NA	NA	0.693836	0.0377085	0.0939227
PSMB10	J3QQN1	116	1	GAKLLRTLSSPTEPVKRGCPSSLPGLAATTL	0.560543	0.607258	NA	NA	0.583433	0.0233576	0.0472015
SUZ12	J3QQW9	318	1	PISKKRATWETILDGKRLPPFETFSQGPTLQ	1.03395	1.17139	4.01566	NA	1.69428	0.971806	0.347487
SUZ12	J3QQW9	664	0.999447	MSIDKAVTKLREMQQKLEKGESASPANEEIT	1.2211	1.1694	NA	NA	1.19497	0.0258525	0.0769403
SUZ12	J3QQW9	345	0.999998	PTLQFTLRWTGETNDKSTAPIAKPLATRNSE	1.12068	1.00723	NA	NA	1.06244	0.0567261	0.459802
ALDH3A2	J3QRD1	326	1	RYIAPTVLTDVDPKTKVMQEEIFGPILPIVP	0.948528	0.782382	NA	NA	0.861459	0.083073	0.364981
SLC9A3R1	J3QRP6	101	1	VRLLVVDPETDEQLQKLGVQVREELLRAQEA	1.20722	1.0232	NA	NA	1.11141	0.0920096	0.422852
SLC9A3R1	J3QRP6	50	1	LGQYIRLVEPGSPAEKAGLLAGDRLVEVNGE	0.821669	0.89936	NA	0.772522	0.829559	0.036923	0.0515347
SLC9A3R1	J3QRP6	69	1	LAGDRLVEVNGENVEKETHQQVVSRIRAALN	1.41883	1.24459	NA	NA	1.32886	0.0871171	0.14417
MYL12A	P19105	50	0.999944	EAFNMIDQNRDGFIDKEDLHDMLASLGKNPT	0.943776	0.886055	1.03981	NA	0.954468	0.044842	0.422091
MYL12A	P19105	150	1	DEEVDELYREAPIDKKGNFNYIEFTRILKHG	0.857262	0.839516	0.662971	0.672851	0.752729	0.0522641	0.0262066
ZNF207	O43670-2	24	1	LKPWCWYCNRDFDDEKILIQHQKAKHFKCHI	1.23093	1.25027	NA	NA	1.24056	0.00966676	0.0230023
ZNF207	O43670-2	100	1	IPEKDMDERRRLLEQKTQESQKKKQQDDSDE	1.22666	1.20023	NA	NA	1.21337	0.0132129	0.0358053
LLGL2	Q6P1M3-2	682	1	RHPAGPPGEAQEGSAKAERPGLQNMELAPVQ	0.510264	0.505643	NA	NA	0.507948	0.00231046	0.00427486
LLGL2	Q6P1M3-2	666	1	RQSFRRMRRSRVSSRKRHPAGPPGEAQEGSA	0.829374	0.713166	NA	NA	0.769078	0.058104	0.178203
LLGL2	Q6P1M3-2	724	1	FTGFVRTLYFADTYLKDSSRHCPSLWAGTNG	1.24847	1.12313	NA	NA	1.18414	0.0626687	0.1931
SLC12A3	J3QSS1	813	1	DGKEASARVDPKALVKEEQATTIFQSEQGKK	1.3505	NA	2.49255	NA	1.83471	0.571024	0.297656
SLC12A3	J3QSS1	827	0.929552	VKEEQATTIFQSEQGKKTIDIYWLFDDGGLT	1.18628	NA	2.28731	NA	1.64723	0.550518	0.370386
SLC12A3	J3QSS1	783	1	YGVCVMRMREGLNVSKMMQAHINPVFDPAED	0.945515	NA	2.41996	NA	1.51265	0.73722	0.540304
SLC12A3	J3QSS1	800	1	MQAHINPVFDPAEDGKEASARGARPSVSGAL	0.961534	NA	1.99636	NA	1.38548	0.517412	0.536083
SLC12A3	J3QSS1	127	1	MTDGLVEGEAGTSSEKNPEEPVRFGWVKGVM	0.866171	NA	1.43783	NA	1.11598	0.285829	0.739845
SLC12A3	J3QSS1	876	0.999998	RVFVGGQINRMDQERKAIISLLSKFRLGFHE	1.28699	NA	2.35778	NA	1.74197	0.535395	0.317868
SLC12A3	P55017-3	94	1	PRKVRPTLADLHSFLKEGRHLHALAFDSRPS	0.915763	0.975785	NA	NA	0.945298	0.0300113	0.327047
RSL1D1	J3QSV6	48	1	KEQVRKAVDALLTHCKSRKNNYGLLLNENES	1.50085	1.81444	NA	NA	1.65022	0.156795	0.119165
RSL1D1	J3QSV6	109	1	DICLFTKDEPNSTPEKTEQFYRKLLNKHGIK	1.62148	1.43866	NA	NA	1.52734	0.0914113	0.0893186
RSL1D1	J3QSV6	188	1	FYQRKKVPVSVNLLSKNLSREINDCIGGTVL	1.3587	1.55952	NA	NA	1.45565	0.10041	0.115583
GDA	J3QSY3	28	0.906489	DSGKIVFLEEASQQEKLAKEWCFKPCEIREL	1.07171	NA	0.921892	NA	0.993984	0.0749113	0.949093
LMNB2	Q03252	113	0.988707	QIEIGKLRAELDEVNKSAKKREGELTVAQGR	0.946224	0.815086	NA	NA	0.878211	0.0655691	0.331909
LMNB2	Q03252	166	1	RGLESDVAELRAQLAKAEDGHAVAKKQLEKE	0.766276	0.767618	0.897577	0.916274	0.833982	0.040589	0.0333835
LMNB2	Q03252	73	1	ISEKEEVTTREVSGIKALYESELADARRVLD	1.15766	0.951145	NA	NA	1.04933	0.103257	0.709862
LMNB2	Q03252	500	1	RQVLEGEEIAYKFTPKYILRAGQMVTVWAAG	0.836802	0.853839	NA	NA	0.845277	0.00851825	0.0381208
LMNB2	Q03252	61	1	ALELENDRLLLKISEKEEVTTREVSGIKALY	0.763001	0.805127	1.03011	0.806318	0.845172	0.0605016	0.0874581
LMNB2	Q03252	373	1	LDIKLALDMEIHAYRKLLEGEEERLRLSPSP	0.761838	0.779984	NA	NA	0.770857	0.00907301	0.0287712
LMNB2	Q03252	270	1	KLELEQTYQAKLDSAKLSSDQNDKAASAARE	0.713359	0.745285	NA	NA	0.729147	0.0159628	0.0440477
LMNB2	Q03252	278	1	QAKLDSAKLSSDQNDKAASAAREELKEARMR	0.795463	NA	0.759851	0.897129	0.815457	0.0411297	0.0541842
LMNB2	Q03252	265	0.985799	QVRLYKLELEQTYQAKLDSAKLSSDQNDKAA	0.763484	0.807194	NA	0.978868	0.844956	0.0657321	0.154682
LMNB2	Q03252	306	1	RMRLESLSYQLSGLQKQASAAEDRIRELEEA	0.822029	0.807275	0.885195	0.92619	0.858839	0.0277451	0.0178031
LMNB2	Q03252	474	1	IDLEGKFVQLKNNSDKDQSLGNWRIKRQVLE	0.924749	1.02094	NA	NA	0.971654	0.0480941	0.664837
LMNB2	Q03252	130	1	AKKREGELTVAQGRVKDLESLFHRSEVELAA	0.899875	0.904707	NA	NA	0.902287	0.00241589	0.016574
RHOT1	Q8IXI2-6	187	0.999937	PLYCPEEKEMKPACIKALTRIFKISDQDNDG	0.998758	1.15252	1.26565	0.978245	1.09262	0.067865	0.242837
RHOT1	Q8IXI2-5	613	1	CQNFLNSDLLQSVKNKIFTAVLNRIISA___	1.04853	1.14252	NA	NA	1.09452	0.0469964	0.282462
SMAD4	K7EIU8	289	1	VHRTEAIERARLHIGKGVQLECKGEGDVWVR	1.20779	1.34423	NA	1.38299	1.30946	0.0531321	0.0226048
TOMM40	K7EKG4	14	1	__UQVIHQLGPGLRSKMAIQTQQSKFVNWQV	1.18855	1.30035	NA	NA	1.24319	0.0558954	0.129624
EFTUD2	Q15029-2	370	0.999631	TSLPRTLDELGIHLTKEELKLNIRPLLRLVC	1.12194	1.24407	NA	1.49831	1.27881	0.110856	0.100835
PSMD8	K7ENY6	59	1	EQLKGEWNRKSPNLSKCGEELGRLKLVLLEL	0.620685	0.581509	NA	NA	0.600777	0.0195881	0.0406743
PSMD8	K7ENY6	86	1	LLELNFLPTTGTKLTKQQLILARECHWGEIG	0.879886	0.818625	NA	NA	0.848703	0.0306303	0.137834
H3F3B	K7EK07	80	1	KLPFQRLVREIAQDFKTDLRFQSAAIGALQE	1.37622	1.31932	NA	NA	1.34747	0.0284523	0.0449959
H3F3B	K7EK07	19	1	TKQTARKSTGGKAPRKQLATKAARKSAPATG	1.204	1.17485	NA	NA	1.18934	0.0145765	0.0449222
H3F3B	K7EK07	24	1	RKSTGGKAPRKQLATKAARKSAPATGGVKKP	1.24507	1.24815	NA	NA	1.24661	0.00154175	0.00357186
H3F3B	K7EK07	28	1	GGKAPRKQLATKAARKSAPSTGGVKKPHRYR	0.990452	1.08092	0.538263	NA	0.832162	0.167853	0.490307
H3F3B	K7EK07	123	1	TNLCAIHAKRVTIMPKDIQLARRIR______	1.12273	1.2054	NA	NA	1.16333	0.0413382	0.146837
H3F3B	K7EK07	57	1	YRPGTVALREIRRYQKSTELLIRKLPFQRLV	1.21337	1.22508	NA	NA	1.21921	0.00585164	0.0154127
SYNGR2	K7ELD9	10	1	______MESGAYGAAKAGGSFDLRRFLTQPQ	1.29352	1.06565	0.920884	1.00938	1.06393	0.0795123	0.451389
PARK7	K7ELW0	73	1	LEDAKKESAAVKEILKEQENRKGLIAAICAG	0.827125	0.796788	NA	NA	0.811815	0.0151683	0.0568992
PARK7	K7ELW0	79	1	ESAAVKEILKEQENRKGLIAAICAGPTALLA	0.901414	0.933052	NA	NA	0.917097	0.0158192	0.125241
PARK7	K7ELW0	41	1	MRRAGIKVTVAGLAGKDPVQCSRDVVICPDA	0.813722	0.795059	NA	NA	0.804337	0.00933148	0.0338875
EIF1	P41567	91	1	HPEYGEVIQLQGDQRKNICQFLVEIGLAKDD	0.903665	0.837705	0.826333	NA	0.855233	0.0241067	0.0302281
EIF1	P41567	42	1	TEDYIHIRIQQRNGRKTLTTVQGIADDYDKK	0.778988	0.724456	1.00845	0.835371	0.830365	0.061528	0.0791167
EIF1	P41567	18	1	AIQNLHSFDPFADASKGDDLLPAGTEDYIHI	0.600124	0.549127	NA	NA	0.57406	0.0254983	0.0508226
NFIC	P08651-4	56	0.98583	SKDEERAVKDELLGEKPEVKQKWASRLLAKL	1.19219	1.12344	NA	NA	1.15731	0.0343718	0.127661
U2AF2	K7ENG2	112	0.999984	LFIGGLPNYLNDDQVKELLTSFGPLKAFNLV	1.71139	1.03582	NA	NA	1.33143	0.337785	0.458358
U2AF2	K7ENG2	294	1	QGLTGRKFANRVVVTKYCDPDSYHRRDFW__	1.0995	1.09162	NA	NA	1.09556	0.00394011	0.0250747
STAT3	K7ENL3	631	0.999934	EGGVTFTWVEKDISGKTQIQSVEPYTKQQLN	0.677231	0.583641	NA	NA	0.628697	0.046795	0.101145
STAT3	K7ENL3	626	0.998196	SESSKEGGVTFTWVEKDISGKTQIQSVEPYT	1.00193	0.902515	NA	NA	0.950925	0.0497081	0.511974
STAT3	K7ENL3	199	1	DMQDLNGNNQSVTRQKMQQLEQMLTALDQMR	0.667574	0.900703	NA	NA	0.775427	0.116564	0.338784
STAT3	K7ENL3	180	1	VENLQDDFDFNYKTLKSQGDMQDLNGNNQSV	1.0597	0.851141	NA	NA	0.949711	0.104277	0.71984
STAT3	K7ENL3	244	1	EYVQKTLTDEELADWKRRQQIACIGGPPNIC	0.834183	0.876714	NA	NA	0.855184	0.0212655	0.100344
STAT3	K7ENL3	294	1	QQIKKLEELQQKVSYKGDPIVQHRPMLEERI	0.708228	0.696554	NA	NA	0.702367	0.00583717	0.0149724
PSMG2	K7ENR6	156	1	YLLTPSMQKSVQNKIKSLNWEEMEKSRCIPE	1.12682	1.19774	NA	1.0859	1.13589	0.03267	0.0468113
CHAF1A	K7EPA1	276	0.906288	LDQLLQQQSGEFSFLKDLKGRQPLRSGPTHV	1.37547	0.912972	NA	NA	1.12061	0.231248	0.677108
RPS15	K7EQJ5	6	0.767855	__________AEVEQKKKRTFRKFTYRGVDL	1.3262	1.38893	NA	NA	1.3572	0.0313614	0.0480686
RPS15	K7EQJ5	76	1	KAKKEAPPMEKPEVVKTHLRDMIILPEMVGS	0.934284	0.926427	NA	NA	0.930347	0.00392843	0.037191
RPS15	K7EQJ5	57	1	RRLNRGLRRKQHSLLKRLRKAKKEAPPMEKP	1.26601	1.14926	NA	NA	1.20622	0.0583762	0.160754
RAD23A	K7ESE3	8	0.999999	________MAVTITLKTLQQQTFKIRMEPDE	0.82333	0.876881	NA	NA	0.849684	0.0267753	0.121635
RAD23A	K7ESE3	16	1	MAVTITLKTLQQQTFKIRMEPDETVKVLKEK	1.19031	1.06113	NA	0.78882	0.998776	0.118329	0.992935
RAD23A	K7ESE3	47	0.999985	IEAEKGRDAFPVAGQKLIYAGKILSDDVPIR	1.07796	1.06093	0.981396	0.945681	1.01501	0.0316223	0.66613
RAD23A	K7ESE3	53	1	RDAFPVAGQKLIYAGKILSDDVPIRDYRIDE	1.01661	1.02342	0.79359	0.93042	0.936204	0.0535031	0.346753
RAD23A	K7ESE3	122	1	PTSGMSHPPPAAREDKSPSEESAPTTSPESV	0.925512	0.786641	NA	0.640664	0.775526	0.0822369	0.139504
RAD23A	K7ESE3	69	1	ILSDDVPIRDYRIDEKNFVVVMVTKTKAGQG	1.20983	1.2156	0.954999	0.97561	1.08193	0.071554	0.318796
RAD23A	K7ESE3	78	0.973043	DYRIDEKNFVVVMVTKTKAGQGTSAPPEASP	1.20047	1.32335	NA	NA	1.26041	0.0614383	0.132099
RAD23A	K7ESE3	26	0.999997	QQQTFKIRMEPDETVKVLKEKIEAEKGRDAF	1.26584	1.16132	0.979991	0.956694	1.08351	0.0740911	0.319893
TBC1D17	Q9HA65	22	0.97698	RVVFEKGGVYLHTSAKKYQDRDSLIAGVIRV	0.836628	1.05542	NA	NA	0.939675	0.109394	0.686928
COPE	O14579-2	214	1	PETLVNLIVLSQHLGKPPEVTNRYLSQLKDA	0.602648	0.610792	NA	NA	0.606706	0.00407238	0.00855071
COPE	O14579-2	242	1	KDAHRSHPFIKEYQAKENDFDRLVLQYAPSA	0.981768	0.783573	NA	NA	0.87709	0.0990976	0.452062
COPE	O14579-2	227	1	LGKPPEVTNRYLSQLKDAHRSHPFIKEYQAK	0.822016	0.844581	NA	NA	0.833222	0.0112826	0.047159
KCNN4	M0QZ70	26	1	YDLQQNLSSSHRALEKQIDTLAGKLDALTEL	1.42897	1.43737	NA	NA	1.43316	0.00420432	0.00518927
SNRPA	M0R221	88	1	QGFPFYDKPMRIQYAKTDSDIIAKMKGTFVE	1.09356	1.06164	NA	NA	1.07748	0.0159595	0.124731
RPS5	M0R0F0	63	1	YLPHSAGRYAAKRFRKAQCPIVERLTNSMMM	0.555373	0.545196	1.06108	0.737557	0.697703	0.12049	0.104168
RPS5	M0R0F0	182	0.999642	KTIAECLADELINAAKGSSNSYAIKKKDELE	0.992934	1.04304	NA	NA	1.01768	0.0250528	0.606138
RPS5	M0R0F0	47	1	DISLQDYIAVKEKYAKYLPHSAGRYAAKRFR	0.705708	0.685592	NA	NA	0.695577	0.0100578	0.0253438
STXBP2	M0R0M7	225	1	NAFKADTPSLGEGPEKTRSQLLIMDRAADPV	0.787394	0.657567	NA	NA	0.719559	0.0649135	0.170099
STXBP2	M0R0M7	320	0.947786	ELLRTFCESKRLTTDKANIKDLSQILKKMPQ	1.16625	1.08807	NA	NA	1.12648	0.0390903	0.180462
STXBP2	M0R0M7	89	0.999999	IYLLSPTEKSVQALIKDFQGTPTFTYKAAHI	1.05971	1.17766	NA	NA	1.11713	0.0589746	0.283028
CHMP2A	M0R1L7	108	1	LKSNNSMAQAMKGVTKAMGTMNRQLKLPQIQ	1.01146	0.89904	NA	NA	0.953594	0.0562092	0.56789
CHMP2A	M0R1L7	52	1	ETQEKKIIADIKKMAKQGQMDAVRIMAKDLV	1.15134	1.11844	0.995486	1.02581	1.07085	0.0370113	0.141788
POLD1	P28340	897	1	VITKELTRAASDYAGKQAHVELAERMRKRDP	1.04956	1.18625	NA	NA	1.11582	0.068344	0.324293
POLD1	P28340	1039	1	AVCEFCQPRESELYQKEVSHLNALEERFSRL	1.53517	1.14035	NA	NA	1.32311	0.197412	0.310728
POLD1	P28340	885	1	DLLCNRIDISQLVITKELTRAASDYAGKQAH	0.886977	1.02704	NA	NA	0.954445	0.0700336	0.639373
POLD1	P28340	648	1	TEDQFIRTPTGDEFVKTSVRKGLLPQILENL	1.44347	1.23472	NA	NA	1.33502	0.104375	0.168065
UBA52	M0R2S1	11	1	_____PSDTIENVKAKIQDKEGIPPDQQRLI	NA	NA	0.793939	0.774736	0.784279	0.00960139	0.0320462
DDX39A	O00148	190	0.999631	ILALVRNRSFSLKNVKHFVLDECDKMLEQLD	1.11979	1.15957	NA	0.424786	0.820101	0.238573	0.607955
HAX1	O00165-5	83	1	GERLREGQTLRDSMLKYPDSHQPRIFGGVLE	0.731929	0.598553	NA	NA	0.66189	0.066688	0.152207
HAX1	O00165-5	170	1	QPKSYFKSISVTKITKPDGIVEERRTVVDSE	0.687763	0.729099	NA	NA	0.708129	0.0206677	0.0537014
KCNK1	Q5T5E7	200	1	FSSITDQAAGMKEDQKQNEPFVATQSSACVD	0.854081	0.870403	0.738284	0.664633	0.777152	0.048902	0.0289114
STXBP3	O00186	224	1	QLVEKKLEDYYKIDEKSLIKGKTHSQLLIID	0.993889	1.12923	NA	NA	1.0594	0.0676688	0.532084
STXBP3	O00186	213	0.910733	SKPLDNASKLAQLVEKKLEDYYKIDEKSLIK	0.999211	1.10399	NA	NA	1.0503	0.0523903	0.505076
STXBP3	O00186	431	1	NGTTEENLDRLIQNVKIENESDMIRNWSYLG	1.05796	1.11533	0.69723	0.863732	0.918135	0.0954125	0.483144
STXBP3	O00186	309	1	HRHIAVVLEEIPKLMKEISSTKKATEGKTSL	0.883144	0.896806	NA	NA	0.889949	0.00683095	0.0418505
STXBP3	O00186	98	0.865836	PTSKSVDCFLHDFASKSENKYKAAYIYFTDF	0.974707	0.787275	0.756589	0.949361	0.861634	0.0554759	0.103541
STXBP3	O00186	382	0.959737	KTEQDLALGTDAEGQKVKDSMRVLLPVLLNK	0.936619	0.887491	NA	NA	0.911724	0.0245638	0.180566
RAB27B	O00194	154	1	DQREVNERQARELADKYGIPYFETSAATGQN	1.17872	1.11967	NA	NA	1.14881	0.0295223	0.116591
PSMD11	O00231	417	0.926212	ETIQNMSKVVDSLYNKAKKLT__________	1.12108	1.02803	NA	NA	1.07355	0.0465234	0.348901
PSMD12	O00232	33	0.999997	VDYSATVDQRLPECAKLAKEGRLQEVIETLL	1.05501	1.13458	NA	NA	1.09407	0.0397839	0.244634
PSMD12	O00232	52	1	EGRLQEVIETLLSLEKQTRTASDMVSTSRIL	0.696607	0.960797	NA	NA	0.818106	0.132095	0.429863
PSMD12	O00232	448	1	NSLMSLVNKTTHLIAKEEMIHNLQ_______	0.782774	0.989909	NA	NA	0.88027	0.103568	0.473651
PGRMC1	O00264	105	1	LMAINGKVFDVTKGRKFYGPEGPYGVFAGRD	0.940169	0.891915	NA	NA	0.915724	0.0241268	0.185098
PGRMC1	O00264	172	1	ESQFTFKYHHVGKLLKEGEEPTVYSDEEEPK	1.1569	0.836476	NA	NA	0.983728	0.160213	0.935806
SUPT5H	O00267-2	410	1	QPEGIDLEVVTESTGKEREHNFQPGDNVEVC	1.04134	0.912168	NA	NA	0.974616	0.0645853	0.76422
SUPT5H	O00267-2	646	1	MFVCKTRHLVLAGGSKPRDVTNFTVGGFAPM	1.06985	1.09713	NA	NA	1.0834	0.0136444	0.0992702
DFFA	O00273-2	208	1	QLYLQALEKEGSLLSKQEESKAAFGEEVDAV	0.905542	0.860542	0.978522	NA	0.913588	0.0343755	0.136656
HIP1	O00291-3	9	0.999997	_______MDRMASSMKQVPNPLPKVLSRRGV	0.545043	0.569691	NA	NA	0.557231	0.0123239	0.0240637
CLIC1	O00299	138	1	PALNDNLEKGLLKALKVLDNYLTSPLPEEVD	0.965868	0.859362	0.861537	0.884631	0.891831	0.0250018	0.024926
CLIC1	O00299	119	1	NTAGLDIFAKFSAYIKNSNPALNDNLEKGLL	0.899532	0.961274	0.779334	0.698922	0.828426	0.0589669	0.0784172
CLIC1	O00299	131	0.997251	AYIKNSNPALNDNLEKGLLKALKVLDNYLTS	1.0513	0.95095	NA	NA	0.999866	0.0501735	0.998296
CLIC1	O00299	49	1	LWLKGVTFNVTTVDTKRRTETVQKLCPGGQL	0.993995	1.01486	NA	0.900908	0.968629	0.0350289	0.477016
CLIC1	O00299	135	0.9972	NSNPALNDNLEKGLLKALKVLDNYLTSPLPE	0.85068	0.755082	NA	NA	0.801457	0.0477993	0.167476
CLIC1	O00299	57	0.999985	NVTTVDTKRRTETVQKLCPGGQLPFLLYGTE	0.96632	1.14901	NA	NA	1.05371	0.0913458	0.653952
EEF2K	O00418	341	0.999973	FDLSPRERDAVNQNTKLLQSAKTILRGTEEK	1.12922	1.21263	NA	NA	1.17018	0.0417026	0.141929
EEF2K	O00418	485	1	SDEDSLGSSGRVCVEKWNLLNSSRLHLPRAS	1.18234	0.969946	NA	NA	1.07089	0.106198	0.614722
IGF2BP3	O00425	272	1	CKSILEIMHKEAQDIKFTEEIPLKILAHNNF	0.894364	0.823209	NA	0.838113	0.851352	0.0216659	0.0236217
IGF2BP3	O00425	242	0.999947	SKIDVHRKENAGAAEKSITILSTPEGTSAAC	1.201	1.11424	NA	NA	1.15681	0.043382	0.160381
IGF2BP3	O00425	508	1	RVPSFAAGRVIGKGGKTVNELQNLSSAEVVV	1.10707	1.12825	NA	NA	1.11761	0.0105914	0.0541266
IGF2BP3	O00425	450	1	AGASIKIAPAEAPDAKVRMVIITGPPEAQFK	0.686205	0.668553	NA	NA	0.677322	0.00882617	0.0212841
IGF2BP3	O00425	66	0.998782	LKAIEALSGKIELHGKPIEVEHSVPKRQRIR	0.75092	0.929455	NA	NA	0.835432	0.0892674	0.340818
IGF2BP3	O00425	213	1	LRLLVPTQFVGAIIGKEGATIRNITKQTQSK	0.883099	0.92187	NA	NA	0.902276	0.0193855	0.131112
IGF2BP3	O00425	223	1	GAIIGKEGATIRNITKQTQSKIDVHRKENAG	0.814126	0.878862	NA	NA	0.845875	0.032368	0.143046
IGF2BP3	O00425	190	0.999981	GQRGSSRQGSPGSVSKQKPCDLPLRLLVPTQ	0.686901	0.689308	NA	NA	0.688103	0.00120357	0.00297876
IGF2BP3	O00425	192	1	RGSSRQGSPGSVSKQKPCDLPLRLLVPTQFV	0.660422	0.578622	NA	NA	0.618171	0.0408999	0.0869618
IGF2BP3	O00425	52	0.995645	TGYAFVDCPDESWALKAIEALSGKIELHGKP	1.07519	1.77048	NA	NA	1.37971	0.347644	0.419638
HMGN4	O00479	82	0.999996	NNPAKNRDASTLQSQKAEGTGDAK_______	1.31742	1.45219	NA	NA	1.38316	0.0673838	0.0948664
BIN1	O00499-9	241	0.999847	SKLNQNLNDVLVGLEKQHGSNTFTVKAQPSD	0.622157	0.648358	NA	NA	0.635122	0.0131004	0.0289056
NOP56	O00567	375	1	AAAKNKGRISRYLANKCSIASRIDCFSEVPT	0.85662	0.869362	NA	NA	0.862967	0.0063709	0.0318629
NOP56	O00567	333	1	LAKYPASTVQILGAEKALFRALKTRGNTPKY	1.57517	1.51989	NA	NA	1.54729	0.0276412	0.0260385
DDX3X	O00571-2	326	1	LVDMMERGKIGLDFCKYLVLDEADRMLDMGF	1.24449	1.31332	NA	0.724714	1.05806	0.185795	0.794292
DDX3X	O00571-2	436	1	ATGKDSLTLVFVETKKGADSLEDFLYHEGYA	1.08888	0.762856	NA	NA	0.911405	0.163012	0.694024
DDX3X	O00571-2	538	0.999493	GLATSFFNERNINITKDLLDLLVEAKQEVPS	0.933613	0.926102	NA	NA	0.92985	0.00375581	0.0353182
KPNA4	O00629	6	1	__________MADNEKLDNQRLKNFKNKGRD	0.99944	0.923079	NA	NA	0.960501	0.0381809	0.495547
TRIM38	O00635	122	1	EGQLICWRCERAPQHKGHTTALVEDVCQGYK	1.62503	1.37897	NA	NA	1.49695	0.12303	0.127802
SCD	O00767	68	1	DIYDPTYKDKEGPSPKVEYVWRNIILMSLLH	0.822759	0.975311	NA	NA	0.895793	0.0762762	0.418867
SCD	O00767	196	1	HVGWLLVRKHPAVKEKGSTLDLSDLEAEKLV	1.21211	1.54411	3.34529	3.26099	2.12569	0.56009	0.0620536
SCD	O00767	209	1	KEKGSTLDLSDLEAEKLVMFQRRYYKPGLLM	1.43872	1.46938	3.64683	3.80524	2.32729	0.656692	0.0529547
PDCD5	O14737	33	1	QAKHGDPGDAAQQEAKHREAEMRNSILAQVL	0.873581	0.859774	NA	NA	0.86665	0.00690347	0.0353958
PDCD5	O14737	20	1	ELEALRRQRLAELQAKHGDPGDAAQQEAKHR	0.938294	0.996639	0.66907	0.685781	0.809344	0.0846392	0.133882
CHEK1	O14757-3	53	0.852357	KIVDMKRAVDCPENIKKEICINKMLNHENVV	1.58192	1.4948	NA	NA	1.53774	0.0435588	0.0418411
CHEK1	O14757-3	399	1	LDADKSYQCLKETCEKLGYQWKKSCMNQGDG	1.67458	1.71259	NA	NA	1.69348	0.0190063	0.0135609
CHEK1	O14757-3	388	0.999996	LVKRMTRFFTKLDADKSYQCLKETCEKLGYQ	1.81743	1.41999	NA	NA	1.60647	0.19872	0.162108
TCERG1	O14776-2	1014	1	RTLLKETKFITYRSKKLIQESDQHLKDVEKI	1.01396	1.07482	NA	NA	1.04395	0.0304278	0.37914
TNPO2	O14787-2	374	1	EDDDDDDALSDWNLRKCSAAALDVLANVFRE	1.38911	1.29842	NA	NA	1.343	0.0453494	0.0725645
TNPO2	O14787-2	71	0.877524	KSEDEPTRSLSGLILKNNVKAHFQNFPNGVT	1.05095	1.02382	NA	NA	1.03729	0.0135648	0.218383
POLR3A	O14802	1242	1	VEGDNLRAVMATHGVKGTRTTSNNTYEVEKT	1.50287	1.66254	NA	NA	1.58069	0.0798323	0.0699107
POLR3A	O14802	184	1	CGLLKIIHEKYKTNKKVVDPIVSNFLQSFET	1.36872	1.39908	NA	0.992042	1.2385	0.130912	0.194126
PSMA7	O14818	218	0.999757	GKNIELAVMRRDQSLKILNPEEIEKYVAEIE	0.933944	1.18892	NA	1.06534	1.0576	0.0736175	0.506448
PSMA7	O14818	227	1	RRDQSLKILNPEEIEKYVAEIEKEKEENEKK	0.991465	1.0264	1.13234	0.96065	1.02573	0.0373727	0.527184
PSMA7	O14818	174	1	NAIGRGAKSVREFLEKNYTDEAIETDDLTIK	0.961949	0.948613	1.43712	1.09949	1.0958	0.113678	0.412255
PSMA7	O14818	234	0.999981	ILNPEEIEKYVAEIEKEKEENEKKKQKKAS_	1.12127	1.06819	1.0671	1.04613	1.07532	0.0160242	0.0160651
PSMA7	O14818	52	1	GRDIVVLGVEKKSVAKLQDERTVRKICALDD	1.00249	0.930743	0.634543	0.73316	0.811694	0.0853387	0.143131
PSMA7	O14818	157	1	PRLYQTDPSGTYHAWKANAIGRGAKSVREFL	0.959815	0.931188	NA	NA	0.945393	0.0143137	0.167653
PSMA7	O14818	115	1	DPVTVEYITRYIASLKQRYTQSNGRRPFGIS	1.01645	NA	0.724817	0.869374	0.861998	0.0841876	0.26791
SCAMP3	O14828-2	83	1	AATAELLKKQEELNRKAEELDRRERELQHAA	1.08444	1.05398	0.969783	1.02109	1.03144	0.0245338	0.286624
SCAMP3	O14828-2	48	1	APLPPPSAPSLQPSRKLSPTEPKNYGSYSTQ	0.963862	0.97304	NA	1.0675	1.00039	0.0331208	0.991479
SCAMP3	O14828-2	55	1	APSLQPSRKLSPTEPKNYGSYSTQASAAAAT	0.929212	1.03304	0.969594	0.996329	0.98131	0.0218919	0.46045
SCAMP3	O14828-2	75	1	YSTQASAAAATAELLKKQEELNRKAEELDRR	1.28468	1.30611	1.2006	1.14205	1.23159	0.03801	0.00676726
SCAMP3	O14828-2	76	1	STQASAAAATAELLKKQEELNRKAEELDRRE	0.944116	1.12383	1.01177	1.08435	1.03871	0.0397716	0.3975
SCAMP3	O14828-2	287	1	KRIHSLYRRTGASFQKAQQEFAAGVFSNPAV	1.1283	1.24906	0.982303	1.19213	1.13343	0.0574453	0.0952558
MGST3	O14880	111	1	GRVLYAYGYYTGEPSKRSRGALGSIALLGLV	0.81629	0.974789	NA	NA	0.892026	0.0792493	0.420336
GIPC1	O14908	80	0.999581	AHGSPTGRIEGFTNVKELYGKIAEAFRLPTA	0.848234	1.00435	0.816135	NA	0.885905	0.058131	0.197648
GIPC1	K7ELJ2	10	1	______MPLGLGRRKKAPPLVENEEAEPGRG	0.687409	0.73096	NA	0.519511	0.639099	0.0644625	0.0509302
HAT1	O14929	15	1	_MAGFGAMEKFLVEYKSAVEKKLAEYKCNTN	1.48415	1.3861	1.65176	1.51737	1.50688	0.0549001	0.00147049
HAT1	O14929	110	1	VDENFDCVEADDVEGKIRQIIPPGFCTNTND	1.05881	0.731824	NA	1.10198	0.948708	0.116857	0.725239
HGS	O14964	192	0.999258	TRKHHCRACGQIFCGKCSSKYSTIPKFGIEK	1.08157	1.17291	NA	NA	1.12632	0.0456667	0.209079
HGS	O14964	207	0.999767	KCSSKYSTIPKFGIEKEVRVCEPCYEQLNRK	1.03341	1.07224	NA	0.914608	1.00446	0.0474164	0.934612
HGS	O14964	226	0.769994	VCEPCYEQLNRKAEGKATSTTELPPEYLTSP	0.673894	0.785637	NA	NA	0.727624	0.0558714	0.150705
HGS	O14964	551	1	LQEQEKERQMRLEQQKQTVQMRAQMPAFPLP	1.12899	1.08295	NA	NA	1.10573	0.023019	0.130013
HGS	O14964	473	1	NQLDERRLYYEGLQDKLAQIRDARGALSALR	0.991652	1.01518	NA	0.773069	0.919828	0.0770821	0.438896
HGS	O14964	86	1	VVKNCGQTVHDEVANKQTMEELKDLLKRQVE	1.15901	1.01976	NA	0.879676	1.01306	0.0806374	0.885577
SLC27A2	O14975-2	345	1	RVNYLQKKIITYDLIKYDVEKDEPVRDENGY	NA	1.43446	1.68408	NA	1.55427	0.124812	0.114546
SLC27A2	O14975-2	174	1	PELQAAVEEILPSLKKDDVSIYYVSRTSNTD	0.939214	0.906641	1.00825	NA	0.950434	0.0299533	0.245131
SLC27A2	O14975-2	366	1	DEPVRDENGYCVRVPKGEVGLLVCKITQLTP	1.31336	1.35616	2.1062	NA	1.55381	0.257444	0.101635
HNRPDL	O14979-3	85	0.999999	RGFGFVLFKDAASVDKVLELKEHKLDGKLID	0.936692	0.835322	NA	NA	0.884556	0.0506846	0.278062
HNRPDL	O14979-3	90	0.999967	VLFKDAASVDKVLELKEHKLDGKLIDPKRAK	0.995436	0.91573	NA	NA	0.954751	0.0398529	0.466947
HNRPDL	O14979-3	61	1	TEYLSRFGEVVDCTIKTDPVTGRSRGFGFVL	0.729406	0.628434	NA	NA	0.67704	0.050486	0.120155
HNRPDL	O14979-3	183	0.999967	VKKLLESRYHQIGSGKCEIKVAQPKEVYRQQ	1.06838	1.04911	NA	NA	1.0587	0.0096357	0.100727
XPO1	O14980	700	1	VKQLGSILKTNVRACKAVGHPFVIQLGRIYL	0.803094	0.93366	NA	NA	0.86592	0.0652828	0.306868
XPO1	O14980	531	1	FLVTVIKDLLGLCEQKRGKDNKAIIASNIMY	1.6374	1.69357	NA	NA	1.66525	0.0280823	0.0210429
XPO1	O14980	455	1	VVREFMKDTDSINLYKNMRETLVYLTHLDYV	0.742749	0.673877	NA	NA	0.707476	0.0344359	0.0889262
XPO1	O14980	339	1	LFLCTFLKEHDQLIEKRLNLRETLMEALHYM	1.53022	1.26065	1.39489	1.10501	1.31315	0.0910648	0.0298832
XPO1	O14980	54	1	EGAQQRMAQEVLTHLKEHPDAWTRVDTILEF	0.756747	0.762751	NA	NA	0.759743	0.00300223	0.0091548
XPO1	O14980	693	1	ILKDPETVKQLGSILKTNVRACKAVGHPFVI	0.96991	1.10748	NA	NA	1.03641	0.0687846	0.685126
XPO1	O14980	415	1	FDVPPRRQLYLPMLFKVRLLMVSRMAKPEEV	0.845455	1.04996	NA	NA	0.942174	0.10225	0.679913
XPO1	O14980	124	0.986866	LIIKTSSDPTCVEKEKVYIGKLNMILVQILK	0.828771	0.770278	NA	NA	0.79899	0.0292463	0.102913
BTAF1	O14981	887	1	EKLNPIIKPLMETIKKEENTLVQNYAAQCIA	1.27229	0.96786	NA	NA	1.10968	0.152213	0.585837
PLXNB2	O15031	1817	1	YDEIINALEEDPAAQKMQLAFRLQQIAAALE	0.922908	0.937941	NA	NA	0.930394	0.00751639	0.0709894
SCAMP1	O15126	89	1	TQIAKEHALAQAELLKRQEELERKAAELDRR	1.14329	1.15163	1.26952	1.22296	1.19572	0.0301064	0.00565153
SCAMP1	O15126	65	1	GVKMPNVPNTQPAIMKPTEEHPAYTQIAKEH	0.672874	0.748584	NA	NA	0.70972	0.0378552	0.0981979
ARPC2	O15144	295	1	ARPDAEKKEMKTITGKTFSSR__________	0.800887	0.870535	NA	NA	0.834986	0.034824	0.144643
ARPC3	O15145	61	1	IYYFKANVFFKNYEIKNEADRTLIYITLYIS	1.45058	1.16785	NA	NA	1.30156	0.141366	0.248408
ARPC3	O15145	123	1	EPGFPLNAIYAKPANKQEDEVMRAYLQQLRQ	0.956298	0.972734	NA	NA	0.964481	0.00821791	0.1473
ARPC3	O15145	155	0.988796	TGLRLCEKVFDPQNDKPSKWWTCFVKRQFMN	0.906487	1.02136	NA	NA	0.96221	0.0574358	0.634979
ZBTB7B	O15156	450	1	CHKAFAKEDHLQRHLKGQNCLEVRTRRRRKD	1.25855	1.14063	NA	NA	1.19814	0.0589621	0.16914
PGRMC2	O15173	193	1	VQMESVREWEMQFKEKYDYVGRLLKPGEEPS	0.763789	0.775626	NA	0.802103	0.780343	0.0113263	0.00337755
PGRMC2	O15173	191	0.980327	NAVQMESVREWEMQFKEKYDYVGRLLKPGEE	0.712341	0.728606	NA	NA	0.720428	0.00813247	0.0219067
PFDN6	O15212	7	0.991516	_________MAELIQKKLQGEVEKYQQLQKD	0.91009	0.931901	NA	NA	0.920931	0.0109056	0.0908979
PFDN6	A2AB88	66	1	DGSNVVFKLLGPVLVKQELGEARATVGKRLD	0.82123	1.09791	NA	NA	0.949544	0.138339	0.781922
RER1	Q5T093	14	1	__MSEGDSVGESVHGKPSVVYRFFTRLGQIY	0.9207	0.880384	NA	NA	0.900316	0.0201582	0.133727
RER1	Q5T092	104	1	PSLMEDSDDGPSLPTKQNEEFRPFIRRLPEF	0.643283	0.736364	1.08455	NA	0.800905	0.134291	0.291858
SURF4	O15260-2	139	1	GGGLLLLLAESRSEGKSMFAGVPTMRESSPK	0.768719	NA	0.855835	NA	0.811109	0.0435579	0.159781
SPTLC1	O15269	197	1	GDIVFVDRAACFAIQKGLQASRSDIKLFKHN	1.07022	0.956841	NA	NA	1.01194	0.0566883	0.866987
SPTLC1	O15269	375	1	PGIFAVLKEKCGQIHKALQGISGLKVVGESL	1.25	NA	1.11612	NA	1.18117	0.0669393	0.208753
SPTLC1	O15269	230	1	ADLERLLKEQEIEDQKNPRKARVTRRFIVVE	0.938329	0.860585	NA	NA	0.898617	0.038872	0.244722
SPTLC1	O15269	222	0.999955	KLFKHNDMADLERLLKEQEIEDQKNPRKARV	0.861147	0.743274	NA	NA	0.800042	0.0589367	0.202871
OGT	O15294	752	0.999769	NGIDLKAFLDSLPDVKIVKMKCPDGGDNADS	1.12826	1.03832	NA	NA	1.08236	0.044972	0.307701
OGT	O15294	16	1	MASSVGNVADSTEPTKRMLSFQGLAELAHRE	0.985768	0.964326	0.733422	0.720798	0.84196	0.0717533	0.1358
OGT	O15294	168	1	NPDLYCVRSDLGNLLKALGRLEEAKACYLKA	1.06286	1.07172	0.732372	0.772011	0.895836	0.0913383	0.358565
PPM1G	O15355	339	1	GSDSGTTAVVALIRGKQLIVANAGDSRCVVS	0.787708	0.701612	NA	NA	0.743415	0.0430477	0.122717
PPM1G	O15355	172	1	LTRYGQNCHKGPPHSKSGGGTGEEPGSQGLN	0.622838	0.807379	NA	NA	0.709131	0.0922704	0.229796
PPM1G	O15355	247	1	IPTGEAGPSCSSASDKLPRVAKSKFFEDSED	0.723117	0.721543	NA	NA	0.722329	0.000786873	0.00213205
PPM1G	O15355	383	1	PEDEVELARIKNAGGKVTMDGRVNGGLNLSR	1.41349	1.35121	NA	NA	1.382	0.031139	0.0442609
PPM1G	O15355	519	1	CFKPRNTAELQPESGKRKLEEVLSTEGAEEN	0.678371	0.675271	0.814094	0.821503	0.743973	0.0407297	0.0123781
NVL	O15381	156	1	MEQRETTSSTPRISSKTGSIPLKTPAKDSEG	1.29337	1.00866	NA	NA	1.14218	0.142352	0.478665
NVL	O15381	163	0.999999	SSTPRISSKTGSIPLKTPAKDSEGGWFIDKT	1.27861	1.10147	NA	NA	1.18674	0.0885705	0.261491
NVL	O15381	129	1	QSANHMNSSLLSLYRKGNPDSVSNTPEMEQR	1.14703	1.29405	NA	NA	1.21833	0.073506	0.18866
NVL	O15381	499	1	CAVNRVLMKLQEQQKKNPEMEDLPSKGVQEE	1.14692	1.04224	NA	NA	1.09333	0.0523397	0.31339
NVL	O15381	509	1	QEQQKKNPEMEDLPSKGVQEERLGTEPTSET	1.08006	1.12547	NA	NA	1.10253	0.0227046	0.132367
NVL	O15381	199	1	DSFFLDLSCEKSNPKKPITEIQDSKDSSLLE	1.39281	1.48318	NA	NA	1.43728	0.0451821	0.0550219
NVL	O15381	85	1	KELKNLTELEDEHLAKRARQGEEDNEYTESY	1.36307	1.60748	NA	NA	1.48024	0.122207	0.131935
NVL	O15381	12	0.999886	____MKPRPAGFVDNKLKQRVIQYLTSNKCG	1.43096	1.35024	NA	NA	1.39001	0.0403574	0.055975
NVL	O15381	25	0.925217	DNKLKQRVIQYLTSNKCGKYVDIGVLASDLQ	1.255	1.33469	NA	NA	1.29423	0.0398465	0.075625
SLC16A3	O15427	453	1	VDLREVEHFLKAEPEKNGEVVHTPETSV___	1.00382	1.01612	NA	0.952894	0.99056	0.0193528	0.677724
SLC16A3	O15427	428	1	KPKEPQPEVAAAEEEKLHKPPADSGVDLREV	0.767782	0.734774	0.630438	0.625714	0.686835	0.0362108	0.00560109
SLC16A3	O15427	431	1	EPQPEVAAAEEEKLHKPPADSGVDLREVEHF	0.926801	0.951136	0.791913	0.775863	0.857873	0.0451616	0.0615955
SLC16A3	O15427	448	1	PADSGVDLREVEHFLKAEPEKNGEVVHTPET	0.802925	0.973335	0.787744	0.82554	0.844336	0.042695	0.0395121
SLC16A3	O15427	415	0.856486	LILLLGNFFCIRKKPKEPQPEVAAAEEEKLH	1.16413	1.01702	NA	NA	1.08809	0.0735551	0.429586
ABCC3	O15438-2	278	1	QEKQTARHKASAAPGKNASGEDEVLLGARPR	1.01875	1.05056	0.563243	0.501803	0.741617	0.14564	0.220512
ABCC3	O15438-2	931	1	GQGRPVPRRHLGPSEKVQVTEAKADGALTQE	0.937184	0.946133	0.667456	0.61027	0.77523	0.0882045	0.111195
ABCC3	O15438	1344	1	KSSMTLCLFRILEAAKGEIRIDGLNVADIGL	1.05244	0.979065	NA	NA	1.01509	0.0366875	0.749849
ABCC3	O15438-2	512	1	GIKVLKLYAWEPSFLKQVEGIRQGELQLLRT	1.057	1.1026	0.321232	0.541396	0.670976	0.192746	0.268639
ABCC4	O15439	77	1	GFWDKEVLRAENDAQKPSLTRAIIKCYWKSY	0.846301	0.854293	NA	NA	0.850288	0.00399615	0.0184431
ABCC4	O15439	1265	0.999697	GRLKEYDEPYVLLQNKESLFYKMVQQLGKAE	1.35348	1.31567	1.38921	NA	1.35246	0.0212318	0.00269488
ABCC4	O15439	622	1	KDGKMVQKGTYTEFLKSGIDFGSLLKKDNEE	1.5148	1.46284	1.40406	1.73379	1.524	0.0719553	0.00270024
ABCC4	O15439	515	1	EKERYEKVIKACALKKDLQLLEDGDLTVIGD	1.50982	1.64397	1.47872	1.37187	1.49798	0.0560419	0.00166992
ABCC4	O15439	633	1	TEFLKSGIDFGSLLKKDNEESEQPPVPGTPT	1.90196	1.19907	NA	NA	1.51016	0.351446	0.324785
ABCC4	O15439	1278	1	QNKESLFYKMVQQLGKAEAAALTETAKQVYF	1.67125	1.52465	1.5842	1.60217	1.59471	0.0301802	0.00014537
ABCC4	O15439	670	1	SESSVWSQQSSRPSLKDGALESQDTENVPVT	1.67035	1.47178	1.18838	1.21664	1.37307	0.113998	0.0296377
ABCC4	O15439	695	1	ENVPVTLSEENRSEGKVGFQAYKNYFRAGAH	1.51152	1.52035	NA	NA	1.51593	0.00441501	0.0044566
ABCC5	Q86UX3	821	0.999443	KSQDKGPKTGSVKKEKAVKPEEGQLVQLEEK	NA	NA	0.818534	0.679519	0.745795	0.0695076	0.195601
MAGEB2	O15479	256	0.999994	FGEPWKLITKDLVQEKYLEYKQVPSSDPPRF	1.26705	1.36537	NA	NA	1.31529	0.0491607	0.0862701
MAGEB2	O15479	250	1	GEEHSVFGEPWKLITKDLVQEKYLEYKQVPS	1.76173	1.694	NA	NA	1.72753	0.0338609	0.0228136
YKT6	O15498	173	1	ESLLERGEKLDDLVSKSEVLGTQSKAFYKTA	0.892055	1.01809	NA	NA	0.952993	0.0630195	0.599131
DHX15	O43143	230	0.999284	QEVGYSIRFEDCSSAKTILKYMTDGMLLREA	1.10924	NA	NA	1.03992	1.07402	0.0346585	0.27015
DHX15	O43143	488	0.999992	AGRTRPGKCFRLYTEKAYKTEMQDNTYPEIL	1.26736	1.20229	NA	NA	1.23439	0.0325353	0.0792616
RNMT	O43148	428	0.987495	KRMQALEPYPANESSKLVSEKVDDYEHAAKY	0.93108	0.902364	NA	NA	0.91661	0.0143579	0.113309
ZZEF1	O43149	2491	0.999998	APLHILRAIYELQMKKTDYFFLEVQKRFDGD	1.01466	0.931688	NA	NA	0.972291	0.0414874	0.62917
ZZEF1	O43149	2501	1	ELQMKKTDYFFLEVQKRFDGDELTTDERIRS	0.725182	0.812977	1.06845	1.18765	0.930019	0.107941	0.573284
PHGDH	O43175	289	1	DHENVISCPHLGASTKEAQSRCGEEIAVQFV	0.930886	0.772475	NA	NA	0.847989	0.0792054	0.327719
PHGDH	O43175	351	1	AEALGTLMRAWAGSPKGTIQVITQGTSLKNA	1.1415	1.00198	0.993077	NA	1.04337	0.0480599	0.445142
PHGDH	O43175	384	1	CLSPAVIVGLLKEASKQADVNLVNAKLLVKE	1.21165	1.20915	0.723373	0.792465	0.957305	0.131381	0.770536
PHGDH	O43175	394	0.99992	LKEASKQADVNLVNAKLLVKEAGLNVTTSHS	1.47966	1.4551	NA	NA	1.46733	0.0122802	0.0138926
PHGDH	O43175	21	1	LRKVLISDSLDPCCRKILQDGGLQVVEKQNL	1.02077	1.03447	NA	0.721093	0.913158	0.102252	0.52228
PHGDH	O43175	58	0.999999	AELQDCEGLIVRSATKVTADVINAAEKLQVV	1.17649	1.17649	NA	0.860571	1.06004	0.105307	0.63219
PSMD3	O43242	38	0.998313	EQEPPPPPAPQDVEMKEEAATGGGSTGEADG	0.48667	0.498079	NA	NA	0.492341	0.00570493	0.0104094
PSMD3	O43242	54	1	EEAATGGGSTGEADGKTAAAAAEHSQRELDT	0.956002	1.41667	1.34079	1.33152	1.24698	0.10352	0.0907054
PSMD3	O43242	455	0.999998	KAIRDGVIEASINHEKGYVQSKEMIDIYSTR	0.815626	0.773453	0.80072	0.777811	0.791717	0.00991439	0.000333805
PSMD3	O43242	296	1	NNNEWARYLYYTGRIKAIQLEYSEARRTMTN	1.02601	1.13636	NA	0.785173	0.970983	0.103686	0.814373
PSMD3	O43242	440	1	KLQLDSPEDAEFIVAKAIRDGVIEASINHEK	0.594369	0.618944	NA	NA	0.606532	0.0122872	0.0257777
PSMD3	O43242	273	1	YLHYSLYDQAEKLVSKSVFPEQANNNEWARY	1.00079	0.897163	NA	NA	0.947559	0.0518114	0.504607
PSMD3	O43242	503	1	NMSVKAMRFPPKSYNKDLESAEERREREQQD	0.78715	0.814203	0.675341	0.673854	0.734886	0.0368136	0.00855886
PSMD3	O43242	223	1	AKCYYYHARVYEFLDKLDVVRSFLHARLRTA	0.861336	0.981842	NA	NA	0.919617	0.0602532	0.422236
HNRNPR	Q2L7G6	262	1	KKKNRGFCFLEYEDHKSAAQARRRLMSGKVK	0.98101	1.20483	NA	NA	1.08717	0.11191	0.565273
HNRNPR	Q2L7G6	321	0.999999	FVRNLATTVTEEILEKSFSEFGKLERVKKLK	0.902052	0.892106	NA	NA	0.897065	0.00497286	0.0324599
HNRNPR	Q2L7G6	328	1	TVTEEILEKSFSEFGKLERVKKLKDYAFVHF	0.784668	1.20999	NA	NA	0.974394	0.212663	0.924106
HNRNPR	Q2L7G6	103	1	LSHVQNKSAFLCGVMKTYRQREKQGSKVQES	0.923351	0.857691	NA	NA	0.889916	0.03283	0.19499
TXNL1	O43396	102	0.977458	RIDQYQGADAVGLEEKIKQHLENDPGSNEDT	1.17785	1.19925	NA	NA	1.1885	0.0106992	0.0331556
TXNL1	O43396	104	1	DQYQGADAVGLEEKIKQHLENDPGSNEDTDI	0.962177	0.8603	NA	NA	0.909814	0.0509385	0.340312
TXNL1	O43396	181	0.999999	LITVAFNQPVKLYSMKFQGPDNGQGPKYVKI	1.16058	1.0259	NA	NA	1.09117	0.0673393	0.391733
TXNL1	O43396	5	1	___________MVGVKPVGSDPDFQPELSGA	1.01943	1.08128	NA	NA	1.0499	0.0309244	0.346301
TPD52L2	O43399	128	1	LGEWNEKVTQSDLYKKTQETLSQAGQKTSAA	0.865649	0.78636	0.532207	0.528414	0.661461	0.0868839	0.0492766
TPD52L2	O43399	90	1	GELKRRLGLSTLGELKQNLSRSWHDVQVSSA	1.45339	0.849343	NA	NA	1.11105	0.302021	0.762138
TPD52L2	O43399	165	1	AISRKLGDMRNSATFKSFEDRVGTIKSKVVG	0.928394	1.15814	NA	NA	1.03693	0.114875	0.798245
TPD52L2	O43399	108	0.997723	LSRSWHDVQVSSAYVKTSEKLGEWNEKVTQS	0.867766	0.85367	0.449507	0.486296	0.634355	0.113681	0.0823121
TPD52L2	O43399	112	0.999981	WHDVQVSSAYVKTSEKLGEWNEKVTQSDLYK	0.765738	0.842321	NA	NA	0.803117	0.0382915	0.136266
EMC8	O43402-2	110	1	ANERVKDASPNQVAEKVASRIAEGFSDTALI	1.05544	0.858882	NA	NA	0.952103	0.0982793	0.716996
EMC8	O43402-2	100	1	HSYVIAGYYQANERVKDASPNQVAEKVASRI	0.808653	0.793009	NA	NA	0.800793	0.00782191	0.0279727
LAMTOR5	O43504	14	1	__MEATLEQHLEDTMKNPSIVGVLCTDSQGL	0.991508	1.19739	NA	NA	1.0896	0.10294	0.530118
XPOT	O43592	732	0.916623	EEVLPFIPSASEHMLKDCEAKDLQEFIPLIN	1.17653	1.15498	NA	NA	1.1657	0.0107744	0.0383304
XPOT	O43592	172	1	DVVHTSEEARRNTLIKDTMREQCIPNLVESW	0.829976	0.909562	NA	NA	0.868858	0.0397932	0.200441
TSPAN6	O43657	131	1	HEIKNSFKNNYEKALKQYNSTGDYRSHAVDK	1.22067	0.339954	NA	NA	0.644183	0.44036	0.616343
ACTN4	O43707	779	0.999975	QEQMQEFRASFNHFDKDHGGALGPEEFKACL	0.685236	0.817379	NA	NA	0.748397	0.0660713	0.188009
ACTN4	O43707	760	1	RTINEVENQILTRDAKGISQEQMQEFRASFN	0.883341	0.94864	NA	NA	0.915409	0.0326495	0.24413
ACTN4	O43707	214	1	NALIHRHRPELIEYDKLRKDDPVTNLNNAFE	0.982943	0.799166	NA	NA	0.886304	0.0918886	0.451242
ACTN4	O43707	521	0.999947	GSLTHSRREALEKTEKQLEAIDQLHLEYAKR	0.858817	0.543201	NA	NA	0.683016	0.157808	0.344405
ACTN4	O43707	632	1	QIINSKWEKVQQLVPKRDHALLEEQSKQQSN	0.860732	0.866692	NA	NA	0.863707	0.0029802	0.0149891
HTATSF1	Q5H919	199	1	GLCCYLKRESVELALKLLDEDEIRGYKLHVE	1.05523	1.17131	NA	1.02917	1.08351	0.0436902	0.180211
HTATSF1	Q5H919	190	1	DNQGNLKGDGLCCYLKRESVELALKLLDEDE	1.00252	1.09582	1.92314	1.40032	1.3115	0.207415	0.159955
HTATSF1	O43719	483	1	EEGCPKRGFEGSCSQKESEEGNPVRGSEEDS	0.946027	0.85245	NA	NA	0.89802	0.0467884	0.287052
HTATSF1	O43719	104	1	VEDVHARTAEEPPQEKAPEPTDARKKGEKRK	0.946712	1.02962	NA	NA	0.987296	0.0414539	0.811771
STX6	O43752	139	1	LGDSGSQNWSTGTTDKYGRLDRELQRANSHF	1.05479	1.05347	NA	NA	1.05413	0.000664357	0.00761079
SGTA	O43765	137	1	PANAVYFCNRAAAYSKLGNYAGAVQDCERAI	0.76183	0.745986	0.907799	1.00686	0.84896	0.0621916	0.107194
SGTA	O43765	160	1	VQDCERAICIDPAYSKAYGRMGLALSSLNKH	0.67165	0.660255	0.776286	0.718572	0.705239	0.0264083	0.0024896
SGTA	O43765	184	0.999999	LSSLNKHVEAVAYYKKALELDPDNETYKSNL	0.585025	NA	0.671869	NA	0.626945	0.0434219	0.093679
SGTA	O43765	200	0.99999	ALELDPDNETYKSNLKIAELKLREAPSPTGG	0.922404	0.959882	0.691028	0.853168	0.849997	0.0594582	0.113107
NUDT21	O43809	23	1	RSQTGWPRGVTQFGNKYIQQTKPLTLERTIN	1.04842	1.09701	NA	NA	1.07244	0.0242969	0.199429
NUDT21	O43809	29	1	PRGVTQFGNKYIQQTKPLTLERTINLYPLTN	0.98756	0.967569	NA	0.769002	0.902383	0.0697599	0.32869
NUDT21	O43809	182	0.99986	KPKEHKKLFLVQLQEKALFAVPKNYKLVAAP	1.5403	NA	1.02795	0.816142	1.08922	0.214963	0.690439
RAD21	O60216	72	1	GHLLLGVVRIYHRKAKYLLADCNEAFIKIKM	1.18523	1.34912	NA	NA	1.26452	0.0819472	0.1714
RAD21	O60216	358	0.814144	DYSDIVTTLDLAPPTKKLMMWKETGGVEKLF	0.802935	0.742583	NA	NA	0.77217	0.0301761	0.0954775
RAD21	O60216	371	1	PTKKLMMWKETGGVEKLFSLPAQPLWNNRLL	0.745186	0.79775	NA	NA	0.77102	0.0262818	0.0829613
RAD21	O60216	364	1	TTLDLAPPTKKLMMWKETGGVEKLFSLPAQP	0.794658	1.07378	1.15783	1.86055	1.16438	0.226651	0.451072
MED14	O60244	176	1	LTTGSYPRLPTCIRDKIIPPDPITKIEKQAT	1.07688	1.00728	NA	NA	1.0415	0.0347989	0.437871
MED14	O60244	188	1	IRDKIIPPDPITKIEKQATLHQLNQILRHRL	0.947096	0.919709	NA	NA	0.933302	0.0136932	0.133327
SMARCA5	O60264	814	0.92822	KVPRNPELPNAAQAQKEEQLKIDEAESLNDE	0.937171	0.756189	NA	NA	0.84183	0.0904908	0.354755
SMARCA5	O60264	929	1	RISIKKALDTKIGRYKAPFHQLRISYGTNKG	0.878142	0.788514	NA	NA	0.832122	0.0448136	0.181394
PPL	O60437	400	1	GQQVVPLKYRRETPLKPIPVEALCDFEGEQG	0.714363	0.834892	NA	NA	0.772279	0.0602646	0.186525
PPL	O60437	596	0.999973	GTTPLLRTRVEDTNRKYEHLLQLLDLAQEKV	1.32266	1.03684	NA	NA	1.17106	0.142905	0.418084
PPL	O60437	383	0.999998	EKVLDKYEDVVQGLQKRGQQVVPLKYRRETP	0.85949	0.979317	NA	NA	0.917449	0.0599134	0.412679
PPL	K7EKI8	80	1	PEHRDVTLQKVLDSEKLLYVLEADAAIAKHM	0.918653	0.874122	NA	0.891662	0.894626	0.0129511	0.0164034
PPL	O60437	492	1	AAGSKRTLQQRYEVLKTENPGDASDLQGRQL	0.704464	0.678855	NA	NA	0.691541	0.0128042	0.0319299
MPZL2	O60487	189	0.999998	LFQHYRKKRWAERAHKVVEIKSKEEERLNQE	1.07033	1.02644	NA	NA	1.04815	0.021941	0.266576
MPZL2	O60487	194	1	RKKRWAERAHKVVEIKSKEEERLNQEKKVSV	0.741522	0.754279	NA	NA	0.747873	0.00637854	0.0186838
MPZL2	O60487	206	1	VEIKSKEEERLNQEKKVSVYLEDTD______	0.95754	0.922443	NA	NA	0.939828	0.0175481	0.186045
MPZL2	O60487	196	1	KRWAERAHKVVEIKSKEEERLNQEKKVSVYL	0.944688	0.75191	NA	NA	0.842805	0.096389	0.374607
ACSL4	O60488-2	8	0.842965	________MAKRIKAKPTSDKPGSPYRSVTH	0.768702	0.766035	NA	NA	0.767367	0.00133342	0.0041777
ACSL4	O60488-2	13	0.999899	___MAKRIKAKPTSDKPGSPYRSVTHFDSLA	0.537552	0.562231	NA	NA	0.549753	0.0123392	0.02387
ACSL4	O60488-2	620	1	EAEILKEIREAANAMKLERFEIPIKVRLSPE	0.807324	0.828293	0.513935	0.498455	0.643341	0.0901123	0.0501155
ACSL4	O60488-2	629	1	EAANAMKLERFEIPIKVRLSPEPWTPETGLV	1.21313	1.12055	NA	0.512788	0.886664	0.21965	0.704275
ACSL4	O60488-2	319	0.999976	PLTLSDQSSKIKKGSKGDCTVLKPTLMAAVP	0.88764	0.831447	NA	NA	0.859084	0.0280967	0.134996
ACSL4	O60488-2	190	0.999878	LLDISCVKHIIYVDNKAINKAEYPEGFEIHS	1.25089	1.13816	NA	NA	1.19319	0.0563625	0.166298
ACSL4	O60488-2	313	0.996292	RIGYSSPLTLSDQSSKIKKGSKGDCTVLKPT	1.20368	1.18558	NA	0.786416	1.0392	0.136172	0.808605
ACSL4	O60488-2	342	0.999422	PTLMAAVPEIMDRIYKNVMSKVQEMNYIQKT	1.18749	NA	NA	0.483143	0.757448	0.352174	0.647681
ACSL4	O60488-2	372	1	TLFKIGYDYKLEQIKKGYDAPLCNLLLFKKV	1.09475	1.15682	NA	NA	1.12535	0.0310342	0.146024
ACSL4	O60488-2	459	1	TGRVGAPLICCEIKLKDWQEGGYTINDKPNP	0.832286	0.802166	NA	0.874904	0.835922	0.0211007	0.0191311
ACSL4	O60488-2	182	0.998568	LESKLKTALLDISCVKHIIYVDNKAINKAEY	1.48423	1.42615	1.49847	1.13965	1.37887	0.0839605	0.0154959
ACSL4	O60488-2	546	0.999956	KDLVKLQAGEYVSLGKVEAALKNCPLIDNIC	1.50305	1.51347	1.19557	1.30599	1.37282	0.0776986	0.0116224
ACSL4	O60488-2	552	0.999998	QAGEYVSLGKVEAALKNCPLIDNICAFAKSD	1.367	1.14084	NA	NA	1.24881	0.113077	0.246052
ACSL4	O60488-2	495	1	IGGQNISMGYFKNEEKTAEDYSVDENGQRWF	0.914363	0.974536	NA	0.670228	0.842131	0.0930432	0.275632
ACSL4	O60488-2	661	1	DAFKLKRKELRNHYLKDIERMYGGK______	1.1798	1.17146	0.969866	0.893432	1.04611	0.0721596	0.562572
ACSL4	O60488-2	580	1	KSDQSYVISFVVPNQKRLTLLAQQKGVEGTW	0.699675	0.753093	0.388041	0.513179	0.569145	0.0843147	0.0342833
ACSL4	O60488-2	360	0.999958	MSKVQEMNYIQKTLFKIGYDYKLEQIKKGYD	1.00738	0.996575	NA	0.582705	0.836342	0.139792	0.426905
ACSL4	O60488-2	457	0.999356	YTTGRVGAPLICCEIKLKDWQEGGYTINDKP	1.15232	1.06478	0.73135	0.812943	0.924175	0.100136	0.518123
ACSL4	O60488-2	107	0.810745	RRVNNFGSGLTALGLKPKNTIAIFCETRAEW	0.944077	0.787884	0.828017	NA	0.850818	0.0468312	0.0957536
ADCY9	O60503	564	0.991724	KVIERLGQSVVADQLKGLKTYLISGQRAKES	NA	NA	1.23447	1.13558	1.184	0.0494453	0.154273
ADCY9	O60503	699	1	KLTNSQTSLCEILQEKGRWAGVSLDQSALLP	NA	NA	0.918536	0.971271	0.944536	0.0263677	0.289624
SYNCRIP	O60506-3	363	1	TVTEEILEKAFSQFGKLERVKKLKDYAFIHF	0.786592	0.775807	NA	0.653547	0.736083	0.0426646	0.0358109
SYNCRIP	O60506-3	221	1	AFVTFCTKEAAQEAVKLYNNHEIRSGKHIGV	0.863657	0.797973	NA	0.691926	0.781262	0.0500288	0.062638
SYNCRIP	O60506-3	297	1	KKKNRGFCFLEYEDHKTAAQARRRLMSGKVK	1.24174	0.983577	NA	NA	1.10515	0.129082	0.548596
SYNCRIP	O60506	371	1	KAFSQFGKLERVKKLKDYAFIHFDERDGAVK	0.875864	0.76117	NA	NA	0.816506	0.0573473	0.212163
PLIN3	O60664-3	128	1	PTEKVLADTKELVSSKVSGAQEMVSSAKDTV	1.02283	0.707552	NA	NA	0.850708	0.157638	0.541479
PLIN3	O60664	140	1	VSSKVSGAQEMVSSAKDTVATQLSEAVDATR	0.914435	1.16007	NA	NA	1.02996	0.122817	0.845179
PLIN3	K7EQF4	65	1	KESYPHIKTVCDAAEKGVRTLTAAAVSGAQP	0.999111	0.967727	0.980103	0.787982	0.929584	0.0490097	0.27964
PLIN3	O60664	122	1	LPILQQPTEKVLADTKELVSSKVSGAQEMVS	1.20943	1.08619	NA	NA	1.14615	0.0616226	0.238909
RAD1	O60671-3	46	0.976035	LKAIHFREHATCFATKNGIKVTVENAKCVQA	NA	NA	1.12051	1.022	1.07012	0.0492569	0.379709
KPNA6	O60684	9	1	_______METMASPGKDNYRMKSYKNNALNP	1.11875	1.13327	NA	0.887178	1.03998	0.0797218	0.670908
UGDH	O60701-3	10	1	______MGKGRAADLKYIEACARRIVQNSNG	0.97839	1.00212	0.841786	0.971031	0.946164	0.0361292	0.256104
CTNND1	O60716-29	246	0.859487	LVDALIFIVQAEIGQKDSDSKLVENCVCLLR	1.00703	1.08332	NA	NA	1.04447	0.0381457	0.444449
CTNND1	O60716-29	569	1	PDREEIQMSNMGSNTKSLDNNYSTPNERGDH	0.765901	0.925767	NA	NA	0.842049	0.0799327	0.320773
CTNND1	O60716-29	194	1	IIPHSGWEREPNEDCKPRHIEWESVLTNTAG	0.814199	0.787196	NA	NA	0.800584	0.0135019	0.0481786
CTNND1	O60716-29	32	1	AQHERGSLASLDSLRKGGPPPPNWRQPELPE	0.632436	0.624184	NA	NA	0.628296	0.00412626	0.00899554
CTNND1	O60716-29	381	1	RWTYGRYIRSALRQEKALSAIADLLTNEHER	1.09668	1.15436	NA	NA	1.12515	0.0288443	0.136271
CCDC22	O60826	402	1	SRAVELLPDGTANLAKLQLVVENSAQRVIHL	0.857822	0.796411	NA	NA	0.826546	0.0307056	0.122581
DKC1	O60832	39	0.996443	EEDVAEIQHAEEFLIKPESKVAKLDTSQWPL	1.02322	0.924572	NA	NA	0.972645	0.0493224	0.68125
DNAJA2	O60884	39	0.99998	LKKAYRKLAKEYHPDKNPNAGDKFKEISFAY	0.846717	0.878051	0.886375	NA	0.870212	0.0120736	0.00992517
DNAJA2	O60884	255	1	APGVEPGDIVLLLQEKEHEVFQRDGNDLHMT	0.574332	0.680321	NA	NA	0.625084	0.0529944	0.113511
DNAJA2	O60884	33	1	GASENELKKAYRKLAKEYHPDKNPNAGDKFK	0.755798	0.767658	NA	NA	0.761705	0.00593013	0.0182034
DNAJA2	O60884	152	0.999978	LSKNVLCSACSGQGGKSGAVQKCSACRGRGV	0.969713	0.954947	0.981207	0.964808	0.967623	0.00545824	0.0100137
DNAJA2	O60884	134	0.999998	PLKVSLEDLYNGKTTKLQLSKNVLCSACSGQ	0.945973	0.992759	NA	NA	0.969084	0.0233927	0.417167
DNAJA2	O60884	302	1	KHLDGRQIVVKYPPGKVIEPGCVRVVRGEGM	0.773559	0.77944	NA	NA	0.776494	0.0029406	0.00952976
TBL1X	O60907-2	289	1	LGQHKGPIFALKWNRKGNYILSAGVDKTTII	1.01748	1.01563	NA	1.09444	1.04188	0.0259657	0.237466
PFDN1	D6RGG5	10	0.983991	______MAAPVDLELKKVYSSVQGSNSQSAV	0.798019	0.875798	NA	NA	0.836004	0.0388894	0.161702
ATP9A	O75110-2	326	1	QSQDPPAQKGPTLTTKVRRTMSSRVHEAVKA	0.922511	0.871828	NA	1.32095	1.02038	0.142015	0.891003
ATP9A	O75110-2	48	1	GGEARPRTVWLGHPEKRDQRYPRNVINNQKY	1.07257	1.11169	NA	1.88043	1.30885	0.263009	0.276281
CPNE3	E5RG68	158	0.969038	FEMEARKLDNKDLFGKSDPYLEFHKQTSDGN	1.09394	0.953138	NA	NA	1.02111	0.0704002	0.812529
DNAJC13	O75165	594	0.999942	KGAGLVMKAIIEEGDKEIATKMQELALSEGA	0.764871	0.899445	NA	NA	0.829433	0.0672867	0.260308
DNAJC13	O75165	741	1	WRDRMGIAQKENINQKPVVLRKRRQRIKIEA	0.787998	0.637422	NA	NA	0.708722	0.0752882	0.190193
DNAJC13	O75165	848	1	RLLLEEDENEESGSIKRSYEFFNELYHRFLL	0.860931	0.843224	0.735945	0.846708	0.820111	0.028841	0.0121198
DNAJB6	O75190-2	47	1	PDKNPENKEEAERKFKQVAEAYEVLSDAKKR	0.972713	0.971673	0.657516	NA	0.853369	0.104893	0.347928
DNAJB6	O75190-2	60	0.833069	KFKQVAEAYEVLSDAKKRDIYDKYGKEGLNG	1.02812	0.967678	NA	0.417532	0.746141	0.19424	0.419963
DNAJB6	O75190-2	20	0.915601	YEVLGVQRHASPEDIKKAYRKLALKWHPDKN	0.949654	0.909306	NA	NA	0.929261	0.0201736	0.18314
DNAJB6	O75190-2	29	1	ASPEDIKKAYRKLALKWHPDKNPENKEEAER	0.815903	0.64872	NA	NA	0.727525	0.0835913	0.220215
DNAJB6	O75190-2	34	0.999983	IKKAYRKLALKWHPDKNPENKEEAERKFKQV	0.950717	0.850269	NA	NA	0.899091	0.0502237	0.30771
ATP6V1G1	O75348	75	0.999999	AAALGSRGSCSTEVEKETQEKMTILQTYFRQ	1.08147	0.930052	NA	NA	1.00291	0.0757066	0.975519
VPS4B	O75351	147	1	KWSDVAGLEGAKEALKEAVILPIKFPHLFTG	1.04295	0.854543	NA	NA	0.944059	0.0942042	0.666426
VPS4B	O75351	227	1	SEKLVKNLFQLARENKPSIIFIDEIDSLCGS	1.02821	1.13094	NA	NA	1.07835	0.0513674	0.358457
H2AFY	O75367-2	123	0.999998	NIHPELLAKKRGSKGKLEAIITPPPAKKAKS	0.780073	0.789985	NA	0.753536	0.774377	0.0108806	0.00303552
H2AFY	O75367-2	116	0.966619	ASGGVLPNIHPELLAKKRGSKGKLEAIITPP	0.86987	0.914895	0.934914	0.971929	0.922164	0.0212611	0.0394006
FLNB	O75369-2	1733	1	LGFKPFDLVIPFAVRKGEITGEVHMPSGKTA	0.931887	0.875335	NA	0.953045	0.919497	0.0231957	0.0809395
FLNB	O75369-2	16	1	MPATEKDLAEDAPWKKIQQNTFTRWCNEHLK	3.85404	3.94162	NA	NA	3.89758	0.0437868	0.00525722
FLNB	O75369-2	987	1	GGQGKLDVTILSPSRKVVPCLVTPVTGRENS	0.453696	0.483164	NA	NA	0.468198	0.014734	0.0263807
FLNB	O75369-2	2126	1	SPSGRVTEAEIVPMGKNSHCVRFVPQEMGVH	1.04071	0.736127	NA	NA	0.875267	0.15229	0.582451
FLNB	O75369-2	2444	0.994386	SVKYGGPNHIVGSPFKAKVTGQRLVSPGSAN	1.62391	1.72219	NA	NA	1.67233	0.049143	0.0363363
SEC22B	O75396	178	0.89549	LSALDSKANNLSSLSKKYRQDAKYLNMHSTY	1.32444	1.33014	NA	NA	1.32729	0.00284765	0.00482388
SEC22B	O75396	169	0.999903	EEVLQRGEALSALDSKANNLSSLSKKYRQDA	1.29236	1.47641	0.781539	1.09311	1.12993	0.1487	0.439497
PAGE1	O75459	112	1	EGPEPEADSQEQVHPKTGCERGDGPDVQELG	0.71073	0.702423	0.871023	0.806717	0.769598	0.0404182	0.014944
PAGE1	O75459	93	1	GPDTKRVCLRNEEQMKLPAEGPEPEADSQEQ	0.887134	0.897547	NA	NA	0.892325	0.00520619	0.0325745
PAGE1	O75459	82	1	VQPKTGCELGDGPDTKRVCLRNEEQMKLPAE	1.06417	1.00907	0.90334	0.958133	0.981867	0.0344362	0.638038
PSIP1	O75475	424	1	SQVIMEKSTMLYNKFKNMFLVGEGDSVITQV	0.929616	1.37989	NA	NA	1.13259	0.225135	0.641897
PSIP1	O75475	364	1	DSRLQRIHAEIKNSLKIDNLDVNRCIEALDE	0.96623	1.01637	NA	NA	0.990981	0.0250684	0.78104
HSBP1	O75506	69	0.998411	DLMTQAGVEELESENKIPATQKS________	0.898735	0.813189	0.774211	1.06816	0.881718	0.0652658	0.17465
EED	O75530-3	284	0.996996	RMMNAIKESYDYNPNKTNRPFISQKIHFPDF	0.912204	0.820204	NA	NA	0.864982	0.0459998	0.223625
BANF1	O75531	64	1	FLVLKKDEDLFREWLKDTCGANAKQSRDCFG	1.02275	0.964908	NA	NA	0.993406	0.0289191	0.857716
SF3B1	O75533	793	1	QSPDEEMKKIVLKVVKQCCGTDGVEANYIKT	1.16359	1.20099	NA	NA	1.18214	0.0186973	0.0599955
SNRNP200	O75643	284	0.84153	QRQLSRFYDDAIVSQKKADEVLEILKTASDD	0.927251	1.03952	NA	NA	0.981783	0.0561358	0.801844
SNRNP200	O75643	1431	1	LKLLGKGNIIISTPEKWDILSRRWKQRKNVQ	1.09814	1.02764	NA	NA	1.0623	0.0352517	0.319601
SNRNP200	O75643	770	1	GSASTEVLRTEAEQCKNLELKDLLPYGFAIH	0.851741	0.813801	0.871194	0.899444	0.858477	0.0179817	0.00540151
SNRNP200	O75643	479	1	VEKLPKYAQAGFEGFKTLNRIQSKLYRAALE	1.35649	1.10851	NA	NA	1.22625	0.123985	0.292561
TIPRL	O75663-2	128	1	TTDYKGTLLGESLKLKVVPTTDHIDTEKLKA	0.987212	1.1181	0.867807	0.802037	0.936218	0.0696036	0.433388
NUP155	O75694-2	707	1	PENGNPQQMQQELQRKFHEAQLSEKISLQAI	1.1412	1.21149	NA	NA	1.17582	0.0351434	0.116155
NUP155	O75694-2	681	1	SQFAGGPLGNPNTTAKVQQRLIGFMRPENGN	0.894921	0.62552	NA	NA	0.748192	0.1347	0.352078
RP2	O75695	273	1	VGKGFFLVQTKEVSMKAEDAQRVFREKAPDF	1.18256	1.14647	1.07858	0.906034	1.07287	0.061369	0.322277
RP2	O75695	260	1	YTIANARKLIDEMVGKGFFLVQTKEVSMKAE	1.05163	0.919059	0.992689	0.985775	0.986165	0.0271212	0.648467
PALM	O75781-2	333	0.816855	AGPEATTSDPQDLDMKKHRCKCCSIM_____	0.907136	0.891565	NA	NA	0.899317	0.00778565	0.0518202
RNASEH2A	O75792	267	1	VIWEDSASENQEGLRKITSYFLNEGSQARPR	0.998748	0.97566	NA	NA	0.987137	0.0115442	0.467672
CDC123	O75794	308	0.999999	EVTVQPSPYLSYRLPKDFVDLSTGEDAHKLI	0.748028	0.779558	NA	NA	0.76363	0.0157648	0.0486378
ZMPSTE24	O75844	66	1	VPPELGQIMDSETFEKSRLYQLDKSTFSFWS	0.706473	0.713602	NA	NA	0.710029	0.00356468	0.00933244
IDH1	O75874	381	1	TIEAGFMTKDLAACIKGLPNVQRSDYLNTFE	0.85073	0.869442	NA	NA	0.860035	0.00935622	0.0458515
IDH1	O75874	260	0.999994	WYEHRLIDDMVAQAMKSEGGFIWACKNYDGD	0.902928	0.806113	NA	NA	0.853149	0.0484072	0.21833
STAM2	O75886	182	0.997183	DEDIAKAIELSLQEQKQQHTETKSLYPSSEI	1.13095	1.16087	1.18588	1.05483	1.13204	0.0284139	0.0165428
STAM2	O75886	189	1	IELSLQEQKQQHTETKSLYPSSEIQLNNKVA	1.11888	1.06736	NA	NA	1.09282	0.0257614	0.16525
STAM2	O75886	134	0.998631	EFQKDPQFSLISATIKSMKEEGITFPPAGSQ	1.05404	1.09267	0.966499	1.04078	1.03747	0.0264024	0.248738
STAM2	O75886	202	1	ETKSLYPSSEIQLNNKVARKVRALYDFEAVE	1.05742	1.02569	NA	NA	1.04143	0.0158636	0.228505
DHRS3	Q5SUY4	23	1	FICDVGNREEVYQTAKAVREKVGDITILVNN	0.886475	0.907861	1.19253	1.12663	1.01973	0.0770617	0.811419
DHRS3	Q5SUY4	57	0.999999	VHGKSLMDSDDDALLKSQHINTLGQFWTTKA	1.22887	1.17934	1.43746	1.22811	1.26472	0.0575187	0.0126543
ARL6IP5	O75915	151	1	HASLRLRNLKNKLENKMEGIGLKRTPMGIVL	1.00166	0.792051	NA	NA	0.890712	0.104806	0.504538
ARL6IP5	O75915	158	1	NLKNKLENKMEGIGLKRTPMGIVLDALEQQE	0.995043	1.02898	NA	NA	1.01187	0.0169694	0.609637
DNAJC8	O75937	127	1	DQEQKKRALDVIQAGKEYVEHTVKERKKQLK	1.11263	1.23086	NA	NA	1.17025	0.0591144	0.197831
DNAJC8	O75937	135	1	LDVIQAGKEYVEHTVKERKKQLKKEGKPTIV	1.07631	1.07921	1.70209	1.13494	1.22391	0.151919	0.165217
DNAJC8	O75937	40	1	SEVKQIEKRDSVLTSKNQIERLTRPGSSYFN	1.65499	1.57838	NA	NA	1.61623	0.0383048	0.0313987
CPD	O75976-2	1110	1	DEYEDEIRMMSTGSKKSLLSHEFQDETDTEE	1.20909	1.33081	NA	NA	1.26849	0.0608574	0.126675
SNCG	O76070	12	1	____MDVFKKGFSIAKEGVVGAVEKTKQGVT	1.09316	1.18341	NA	NA	1.13739	0.0451269	0.190278
SNCG	O76070	58	0.937568	KTKENVVQSVTSVAEKTKEQANAVSEAVVSS	1.31093	1.01788	NA	NA	1.15515	0.146522	0.458382
CIAO1	O76071	2	1	______________MKDSLVLLGRVPAHPDS	0.870727	0.909574	NA	NA	0.889939	0.0194236	0.117791
SRP72	O76094-2	322	0.999999	HPENAAEIKLTMAQLKISQGNISKACLILRS	0.983457	1.13086	NA	NA	1.05458	0.0736989	0.585832
MTA2	O94776	71	1	NSLADSNAREFEEESKQPGVSEQQRHQLKHR	0.890314	0.884158	NA	NA	0.887231	0.00307808	0.0184539
MTA2	O94776	152	1	QKTLLADQGEIRVGCKYQAEIPDRLVEGESD	0.85789	0.940791	NA	NA	0.898385	0.04145	0.258754
TOMM70A	O94826	170	1	FYQNRAAAFEQLQKWKEVAQDCTKAVELNPK	1.16793	1.41579	NA	NA	1.2859	0.123932	0.232677
TOMM70A	O94826	275	0.932968	YFSSFTDDIISQPMLKGEKSDEDKDKEGEAL	0.917107	1.04861	NA	NA	0.980657	0.0657517	0.819406
UBXN7	O94888	84	1	VRPHTEEEVRAPIPQKQEILVEPEPLFGAPK	0.78869	0.853157	0.670061	0.65852	0.738167	0.047151	0.0170847
UBXN7	O94888	99	1	KQEILVEPEPLFGAPKRRRPARSIFDGFRDF	0.632467	0.771603	0.73008	0.81023	0.732998	0.0382228	0.0102115
UBXN7	O94888	309	1	IRASLQETHFDSTQTKQDSRSDEESESELFS	1.09506	1.06906	NA	NA	1.08198	0.0130011	0.0963395
UBXN7	O94888	194	1	ACQCLNRDVWSNEAVKNIIREHFIFWQVYHD	0.952387	0.942263	NA	NA	0.947311	0.00506182	0.0626426
UBXN7	O94888	158	1	RPPIDLMHKGSFETAKECGQMQNKWLMINIQ	1.02034	1.04084	NA	NA	1.03054	0.0102512	0.203324
UBXN7	O94888	134	1	IRQEQELRNGGAIDKKLTTLADLFRPPIDLM	0.765837	0.777535	NA	NA	0.771664	0.00584909	0.0186109
UBXN7	O94888	440	1	EQITLPEQAKLLALVKHVQSKGYPNERFELL	1.06586	0.98105	NA	NA	1.02258	0.0424073	0.68551
UBXN7	O94888	221	1	VYHDSEEGQRYIQFYKLGDFPYVSILDPRTG	1.31197	1.27726	NA	1.15672	1.24684	0.0470455	0.0288462
PRPF6	O94906-2	585	1	FPSKKSVWLRAAYFEKNHGTRESLEALLQRA	1.11948	1.2436	NA	NA	1.1799	0.0620595	0.195885
PRPF6	O94906-2	616	0.913092	VAHCPKAEVLWLMGAKSKWLAGDVPAARSIL	1.34764	0.930098	NA	NA	1.11957	0.20877	0.651687
HEXIM1	O94992	289	1	YHTESLQNMSKQELIKEYLELEKCLSRMEDE	1.16147	1.34703	NA	NA	1.25081	0.0927826	0.203583
MFN2	O95140	154	1	TDGHEAFLLTEGSEEKRSAKTVNQLAHALHQ	0.819471	0.88234	NA	NA	0.850325	0.0314347	0.142681
UBE4B	O95155-3	313	1	YPLMALGELCETKFGKTHPVCNLVASLRLWL	0.865826	0.793369	NA	NA	0.828806	0.0362285	0.145563
UBE4B	O95155-3	457	1	MLNFLWVLQQLSTKIKLETVDPTYIFHPRCR	0.760108	0.72086	NA	NA	0.740224	0.0196242	0.0559573
UBE4B	O95155-3	813	1	ESLKRIHEVQEEMKNKEQWDQLPRDQQQARQ	0.696618	0.763541	NA	NA	0.729312	0.0334611	0.0918578
UBE4B	O95155-3	556	1	LNRTVEDLKNNESQWKDSPLATRHREMLKRC	0.874968	0.964812	NA	NA	0.918793	0.0449223	0.333191
UBE4B	O95155-3	898	0.999005	LCGPKCRDLKVENPEKYGFEPKKLLDQLTDI	0.818342	1.01798	NA	NA	0.912717	0.0998165	0.556426
ZFPL1	O95159	234	1	DDDRTPGLHGDCDDDKYRRRPALGWLARLLR	0.922856	0.828296	NA	NA	0.874299	0.0472799	0.243536
ZRANB2	O95218-2	54	0.999995	TTEAKMMKAGGTEIGKTLAEKSRGLFSANDW	1.20766	1.07792	NA	NA	1.14095	0.06487	0.259045
VAPB	O95292	147	0.999997	PHDVEINKIISTTASKTETPIVSKSLSSSLD	1.01318	0.968822	NA	NA	0.990752	0.0221783	0.749521
VAPB	O95292	155	1	IISTTASKTETPIVSKSLSSSLDDTEVKKVM	0.909333	0.863802	NA	NA	0.886275	0.0227655	0.133447
MPZL1	O95297-4	89	1	RDYTGCSTSESLSPVKQAPRKSPSDTEGLVK	0.912087	0.900784	NA	NA	0.906418	0.00565155	0.0403441
MPZL1	O95297-4	133	1	AQLDHSGGHHSDKINKSESVVYADIRKN___	1.11481	1.11376	NA	NA	1.11429	0.00052703	0.00278246
MPZL1	O95297-4	94	1	CSTSESLSPVKQAPRKSPSDTEGLVKSLPSG	0.992285	0.965743	NA	NA	0.978924	0.0132711	0.360815
SMC2	O95347	1025	0.848469	NDKSKILTTIEDLDQKKNQALNIAWQKVNKD	0.809441	0.845244	NA	NA	0.827149	0.0179011	0.0722839
IPO7	O95373	724	0.999994	LSDTKYLEMIYSMCKKVLTGVAGEDAECHAA	0.720053	0.934707	NA	NA	0.82039	0.107327	0.370916
IPO7	O95373	283	1	LARLFERYGSPGNVSKEYNEFAEVFLKAFAV	1.18575	1.08386	NA	NA	1.13366	0.0509445	0.218913
ARIH2	O95376	299	0.999999	SETANYISAHTKDCPKCNICIEKNGGCNHMQ	0.530463	0.792247	NA	NA	0.648273	0.130892	0.275897
ARIH2	O95376	364	1	IVNQSQQAQAREALKKYLFYFERWENHNKSL	0.56252	0.529019	NA	NA	0.545512	0.0167505	0.0322234
ARIH2	O95376	460	1	YQQAQLEAEIENLSWKVERADSYDRGDLENQ	1.05442	1.08564	NA	NA	1.06992	0.015609	0.135348
ARIH2	O95376	377	1	LKKYLFYFERWENHNKSLQLEAQTYQRIHEK	0.615385	0.657488	0.768609	0.961817	0.739534	0.0774003	0.0558303
ARIH2	O95376	279	1	YHAPTDCATIRKWLTKCADDSETANYISAHT	0.518246	0.508154	NA	NA	0.513175	0.00504613	0.0093825
ARIH2	O95376	344	1	DWKTHGSEYYECSRYKENPDIVNQSQQAQAR	0.406365	0.441758	NA	NA	0.423692	0.0176964	0.03093
PSMG1	O95456-2	11	1	_____MAATFFGEVVKAPCRAGTEDEEEEEE	0.665355	0.712772	NA	0.58097	0.650708	0.0385438	0.0189845
PSMG1	O95456-2	243	1	AFKPILSTRSLKGLVKNIPQSTEILKKLMTT	0.821225	1.11814	NA	NA	0.958252	0.14846	0.828357
PSMG1	O95456-2	254	1	KGLVKNIPQSTEILKKLMTTNEIQSNIYT__	1.0448	NA	NA	1.38772	1.20411	0.171463	0.415359
TDP2	O95551	192	1	GYFTAIMLKKSRVKLKSQEIIPFPSTKMMRN	1.03639	1.0356	NA	NA	1.03599	0.000391522	0.00680355
TDP2	O95551	82	1	EESALERRPETISEPKTYVDLTNEETTDSTT	0.848486	0.911015	NA	NA	0.879195	0.0312644	0.171522
TDP2	O95551	341	1	EGHIIPRSLDLLGLEKLDCGRFPSDHWGLLC	1.03272	1.06463	NA	NA	1.04855	0.0159532	0.19768
ACSL3	O95573	673	0.997649	VLKVLSEAAISASLEKFEIPVKIRLSPEPWT	0.958828	0.841435	NA	NA	0.898216	0.0586965	0.347928
CDS2	O95674	19	0.993452	LRQRVAHEPVAPPEDKESESEAKVDGETASD	0.920733	0.934419	NA	NA	0.927551	0.00684307	0.0622501
HERC2	O95714	3141	0.995518	GEYGRLGHGDNTTQLKPKMVKVLLGHRVIQV	1.51175	1.64065	NA	NA	1.57488	0.0644488	0.0571913
HERC2	O95714	990	1	EANASTFHRSRTPLDKDLINTGICESSGKQC	1.36089	1.4305	NA	0.895321	1.20346	0.167998	0.338804
PTBP3	O95758-7	162	1	QNIYNACCTLRIDFSKLTSLNVKYNNDKSRD	1.33952	1.28515	NA	NA	1.31205	0.0271889	0.0484765
PTBP3	O95758-7	169	0.993261	CTLRIDFSKLTSLNVKYNNDKSRDFTRLDLP	1.5638	1.59462	NA	NA	1.57914	0.0154112	0.0135964
BAG2	O95816	189	1	LETLLRNIENSDKAIKLLEHSKGAGSKTLQQ	1.08218	0.905724	0.835975	0.714955	0.874866	0.0767177	0.218867
BAG2	O95816	195	1	NIENSDKAIKLLEHSKGAGSKTLQQNAESRF	1.21357	1.10846	0.743799	NA	1.00018	0.142343	0.999138
BAG2	O95816	5	1	___________MAQAKINAKANEGRFCRSSS	1.23746	1.19073	0.879555	0.928689	1.04742	0.0905455	0.628392
BAG2	O95816	200	1	DKAIKLLEHSKGAGSKTLQQNAESRFN____	1.04673	1.0323	0.814527	0.890844	0.940993	0.0562144	0.387989
BAG2	O95816	123	0.999851	ESLKHATRIIDEVVNKFLDDLGNAKSHLMSL	1.08734	1.32327	NA	NA	1.19952	0.117965	0.315075
BAG2	O95816	186	0.999884	KRRLETLLRNIENSDKAIKLLEHSKGAGSKT	1.08791	1.06307	0.994437	0.947565	1.02173	0.0320481	0.544227
BAG2	O95816	111	1	VSVETIRNPQQQESLKHATRIIDEVVNKFLD	0.954085	0.958528	0.794027	0.783722	0.868555	0.0483877	0.0852127
AIFM1	O95831-3	108	0.999996	ERISGLGLTPEQKQKKAALSASEGEEVPQDK	1.10384	1.00225	NA	NA	1.05182	0.0507961	0.485523
BCL10	O95999	146	1	NNLSRSNSDESNFSEKLRASTVMYHPEGESS	0.890727	NA	1.63368	1.24129	1.21785	0.214587	0.377817
WHSC1	D6R9V2	292	0.999863	FEKSLVAFEGEGQFEKLCQESAKQAPTKAEK	0.759789	0.884807	NA	NA	0.819919	0.062509	0.233189
LDHA	P00338	5	1	___________MATLKDQLIYNLLKEEQTPQ	1.37782	1.51553	0.604351	0.685648	0.964466	0.233715	0.887724
LDHA	P00338	232	1	DLGTDKDKEQWKEVHKQVVESAYEVIKLKGY	1.15914	1.14127	0.747472	0.697106	0.911181	0.12401	0.54108
LDHA	P00338	243	0.974017	KEVHKQVVESAYEVIKLKGYTSWAIGLSVAD	1.28118	0.918304	0.774574	NA	0.969511	0.150735	0.853443
LDHA	P00338	126	0.999969	QRNVNIFKFIIPNVVKYSPNCKLLIVSNPVD	0.761642	0.660095	0.534054	0.50414	0.606559	0.0594276	0.0135573
LDHA	P00338	81	0.999993	QHGSLFLRTPKIVSGKDYNVTANSKLVIITA	0.82148	0.882508	0.603545	0.461092	0.670198	0.097554	0.0751851
LDHA	P00338	318	1	LVKVTLTSEEEARLKKSADTLWGIQKELQF_	1.00405	0.946776	NA	0.646977	0.850416	0.110721	0.360549
LDHA	P00338	328	1	EARLKKSADTLWGIQKELQF___________	1.0248	1.09843	NA	NA	1.06098	0.0368147	0.337483
LDHA	P00338	59	1	LADELALVDVIEDKLKGEMMDLQHGSLFLRT	0.793489	0.873523	0.297454	0.484439	0.562171	0.134333	0.103201
LDHA	P00338	118	0.99969	GESRLNLVQRNVNIFKFIIPNVVKYSPNCKL	1.08976	1.05466	NA	NA	1.07206	0.0175532	0.14711
LDHA	P00338	222	0.989715	AGVSLKTLHPDLGTDKDKEQWKEVHKQVVES	0.835094	0.888788	0.624574	0.607327	0.728425	0.0719383	0.0479565
LDHA	P00338	76	1	EMMDLQHGSLFLRTPKIVSGKDYNVTANSKL	1.04408	1.02784	0.734585	NA	0.923779	0.100569	0.560796
LDHA	P00338	278	0.975061	IMKNLRRVHPVSTMIKGLYGIKDDVFLSVPC	0.764944	0.782925	NA	NA	0.773882	0.0089908	0.0288329
CYB5R3	P00387-2	173	0.999999	GTGITPMLQVIRAIMKDPDDHTVCHLLFANQ	0.757527	NA	0.768233	NA	0.762861	0.00535273	0.0164989
CYB5R3	P00387-2	97	0.999691	FVDLVIKVYFKDTHPKFPAGGKMSQYLESMQ	0.959507	0.964589	1.13522	NA	1.01661	0.0577414	0.793446
CYB5R3	B1AHF3	140	0.949241	LLVYQGKGKFAIRPDKKSNPIIR________	0.834252	0.851127	NA	NA	0.842647	0.00843731	0.0371891
SOD1	P00441	137	1	EKADDLGKGGNEESTKTGNAGSRLACGVIGI	1.11226	0.924791	NA	NA	1.0142	0.0937341	0.903465
SOD1	P00441	92	1	DEERHVGDLGNVTADKDGVADVSIEDSVISL	1.16693	0.972663	NA	NA	1.06538	0.0971348	0.613095
PNP	P00491	179	1	DAYDRTMRQRALSTWKQMGEQRELQEGTYVM	1.08267	1.04088	0.784386	NA	0.959714	0.0932461	0.724626
PNP	P00491	265	0.999683	ESLEKANHEEVLAAGKQAAQKLEQFVSILMA	0.84014	1.06574	0.620719	0.819869	0.821599	0.0910128	0.173705
PNP	P00491	95	1	MMQGRFHMYEGYPLWKVTFPVRVFHLLGVDT	1.35102	1.25497	NA	NA	1.30211	0.0480262	0.0883562
PNP	P00491	22	1	YEDYKNTAEWLLSHTKHRPQVAIICGSGLGG	0.962143	0.944062	0.874944	1.10746	0.968583	0.0488588	0.562357
PNP	P00491	254	1	SLITNKVIMDYESLEKANHEEVLAAGKQAAQ	1.02487	0.968266	NA	NA	0.996164	0.0282993	0.914377
PGK1	P00558	48	0.999968	QITNNQRIKAAVPSIKFCLDNGAKSVVLMSH	0.672782	0.682503	0.628385	0.848471	0.703413	0.0482709	0.0123918
PGK1	P00558	146	1	KGKDASGNKVKAEPAKIEAFRASLSKLGDVY	0.868839	0.848447	NA	0.688961	0.797847	0.0568662	0.0920011
PGK1	P00558	184	0.999769	AHRAHSSMVGVNLPQKAGGFLMKKELNYFAK	1.04581	1.05075	NA	NA	1.04828	0.00246718	0.0317536
PGK1	P00558	216	0.998141	LESPERPFLAILGGAKVADKIQLINNMLDKV	0.67721	0.727081	0.536973	0.439783	0.583948	0.0656145	0.0182578
PGK1	P00558	220	1	ERPFLAILGGAKVADKIQLINNMLDKVNEMI	0.95015	0.990458	0.726462	0.823593	0.86624	0.0603204	0.135301
PGK1	P00558	361	1	EAFARGTKALMDEVVKATSRGCITIIGGGDT	0.862755	0.835479	NA	0.828714	0.842188	0.0104045	0.00508121
PGK1	P00558	156	1	KAEPAKIEAFRASLSKLGDVYVNDAFGTAHR	1.17602	1.04987	NA	NA	1.11116	0.0630766	0.314361
PGK1	P00558	106	1	KDVLFLKDCVGPEVEKACANPAAGSVILLEN	0.852454	0.894217	0.70006	0.625555	0.760114	0.0632254	0.0466722
PGK1	P00558	97	0.999999	AVELKSLLGKDVLFLKDCVGPEVEKACANPA	0.841868	0.703242	0.910621	0.878519	0.829582	0.045654	0.0472377
PGK1	P00558	199	0.999286	KAGGFLMKKELNYFAKALESPERPFLAILGG	1.27819	1.2959	NA	NA	1.28702	0.00885656	0.0173575
PGK1	P00558	131	0.919394	VILLENLRFHVEEEGKGKDASGNKVKAEPAK	1.06595	1.33312	NA	1.03298	1.13649	0.0950307	0.252117
PGK1	P00558	382	0.999984	CITIIGGGDTATCCAKWNTEDKVSHVSTGGG	0.574748	0.576193	0.877384	0.926372	0.720286	0.0947553	0.0859816
PGK1	P00558	388	0.999994	GGDTATCCAKWNTEDKVSHVSTGGGASLELL	0.749507	0.883051	NA	NA	0.813544	0.0667721	0.240751
PGK1	P00558	353	1	GPVGVFEWEAFARGTKALMDEVVKATSRGCI	1.01746	0.927292	NA	0.701116	0.871314	0.094092	0.343489
PGK1	P00558	291	0.998749	NGVKITLPVDFVTADKFDENAKTGQATVASG	1.23486	1.17623	0.75681	0.783431	0.963329	0.126382	0.792365
PGK1	P00558	192	1	VGVNLPQKAGGFLMKKELNYFAKALESPERP	3.35969	3.32121	NA	NA	3.34039	0.0192419	0.0030405
PGK1	P00558	323	1	PAGWMGLDCGPESSKKYAEAVTRAKQIVWNG	0.566018	0.555485	NA	NA	0.560727	0.00526649	0.0103344
PGK1	P00558	11	0.999994	_____MSLSNKLTLDKLDVKGKRVVMRVDFN	1.99968	1.83658	NA	NA	1.9164	0.0815541	0.0415796
PGK1	P00558	15	0.904609	_MSLSNKLTLDKLDVKGKRVVMRVDFNVPMK	0.995213	1.00134	NA	NA	0.998271	0.00306289	0.673141
PGK1	P00558	91	0.999981	YSLEPVAVELKSLLGKDVLFLKDCVGPEVEK	1.14935	1.17423	NA	0.934492	1.08042	0.0761057	0.399402
PGK1	P00558	6	0.999999	__________MSLSNKLTLDKLDVKGKRVVM	2.43576	2.5122	NA	NA	2.47369	0.0382203	0.0108588
PGK1	P00558	75	1	LMSHLGRPDGVPMPDKYSLEPVAVELKSLLG	0.719015	0.720006	NA	0.574993	0.667696	0.0481736	0.0325738
PGK1	P00558	86	0.99246	PMPDKYSLEPVAVELKSLLGKDVLFLKDCVG	0.922463	1.00454	NA	NA	0.962629	0.0410406	0.535726
PGK1	P00558	30	1	KGKRVVMRVDFNVPMKNNQITNNQRIKAAVP	0.803142	0.893911	NA	NA	0.847312	0.0453846	0.198966
PGK1	P00558	264	0.999561	NNMEIGTSLFDEEGAKIVKDLMSKAEKNGVK	0.929559	0.99631	0.661552	0.658792	0.797069	0.0884573	0.130586
ASS1	P00966	112	0.999963	CIARKQVEIAQREGAKYVSHGATGKGNDQVR	1.25522	NA	NA	1.07405	1.16111	0.0905824	0.306147
ASS1	P00966	121	1	AQREGAKYVSHGATGKGNDQVRFELSCYSLA	0.976941	1.00653	0.727841	0.752871	0.856767	0.0729963	0.166166
ASS1	P00966	340	1	FWHSPECEFVRHCIAKSQERVEGKVQVSVLK	0.884673	NA	0.654371	0.645908	0.720432	0.0782159	0.0857531
ASS1	P00966	101	1	RYLLGTSLARPCIARKQVEIAQREGAKYVSH	1.0267	1.34253	NA	0.97254	1.10262	0.115368	0.430385
NRAS	P01111	128	1	LVGNKCDLPTRTVDTKQAHELAKSYGIPFIE	0.827399	0.835798	0.905413	0.853783	0.855072	0.0174929	0.00444064
KRAS	P01116-2	88	1	RTGEGFLCVFAINNTKSFEDIHHYREQIKRV	0.758906	0.837753	NA	NA	0.797355	0.0394235	0.136794
KRAS	P01116-2	128	1	LVGNKCDLPSRTVDTKQAQDLARSYGIPFIE	0.745608	0.753425	0.686513	0.573214	0.685692	0.0415989	0.00942036
HLA-A	Q09160	340	1	AVVAAVMWRKKSSVRKGGSYSQAASSDSAQG	1.27341	1.24829	NA	NA	1.26079	0.0125624	0.0273554
HLA-A	Q09160	364	1	SSDSAQGSDVSLTACKV______________	1.01337	1.02504	NA	NA	1.01919	0.00583707	0.186338
HLA-A	Q09160	200	1	EGECVDGLRRYLENGKETLQRTDPPKTHMTH	1.173	0.749158	NA	NA	0.937422	0.211919	0.821336
LMNA	P02545	260	0.884228	LQELRAQHEDQVEQYKKELEKTYSAKLDNAR	0.825395	0.814703	NA	NA	0.820032	0.00534639	0.0209113
LMNA	P02545	261	0.931097	QELRAQHEDQVEQYKKELEKTYSAKLDNARQ	0.75737	0.996988	0.981207	0.880283	0.89866	0.0552799	0.190358
LMNA	P02545	265	0.999963	AQHEDQVEQYKKELEKTYSAKLDNARQSAER	0.936352	NA	0.910764	0.979252	0.941701	0.0199802	0.104616
LMNA	P02545-2	155	1	LLNSKEAALSTALSEKRTLEGELHDLRGQVA	0.764034	0.772882	NA	NA	0.768445	0.00442395	0.0139128
LMNA	P02545	208	1	AENRLQTMKEELDFQKNIYSEELRETKRRHE	0.887039	0.835853	0.994955	0.915694	0.906581	0.033247	0.0737419
LMNA	P02545	270	1	QVEQYKKELEKTYSAKLDNARQSAERNSNLV	0.946348	0.872684	0.927276	0.904447	0.912274	0.0158482	0.0133728
LMNA	P02545	78	1	ITESEEVVSREVSGIKAAYEAELGDARKTLD	0.933678	0.826807	NA	NA	0.878619	0.0534356	0.279547
LMNA	P02545	171	1	RTLEGELHDLRGQVAKLEAALGEAKKQLQDE	0.963197	0.94663	0.807086	0.833489	0.884971	0.0393804	0.0710677
LMNA	P02545	180	0.837401	LRGQVAKLEAALGEAKKQLQDEMLRRVDAEN	0.953407	0.849633	0.968962	0.902114	0.917317	0.0270433	0.0626132
LMNA	P02545	311	0.999996	RIRIDSLSAQLSQLQKQLAAKEAKLRDLEDS	0.946348	0.987858	NA	NA	0.96688	0.0207549	0.361207
LMNA	P02545	420	1	HSSQTQGGGSVTKKRKLESTESRSSFSQHAR	0.925697	0.959996	NA	NA	0.94269	0.0171498	0.190348
LMNA	P02545	181	1	RGQVAKLEAALGEAKKQLQDEMLRRVDAENR	0.843185	0.899605	1.64051	0.60074	0.929844	0.224401	0.750733
LMNA	P02545	90	1	SGIKAAYEAELGDARKTLDSVAKERARLQLE	0.904904	0.894409	NA	0.90183	0.90037	0.0031151	0.00108744
LMNA	P02545	97	1	EAELGDARKTLDSVAKERARLQLELSKVREE	0.845623	0.846724	0.869404	0.944283	0.87561	0.0232465	0.014456
LMNA	P02545	135	1	NTKKEGDLIAAQARLKDLEALLNSKEAALST	0.981551	0.975998	0.916955	0.906728	0.944706	0.0194674	0.0701744
LMNA	P02545	144	0.999712	AAQARLKDLEALLNSKEAALSTALSEKRTLE	0.756834	0.787105	0.90389	0.731083	0.792098	0.0381457	0.0153074
LMNA	P02545	32	1	SSTPLSPTRITRLQEKEDLQELNDRLAVYID	0.782012	0.802786	0.922631	0.903606	0.85056	0.0353198	0.0299351
LMNA	P02545	108	1	DSVAKERARLQLELSKVREEFKELKARNTKK	0.737029	0.688479	NA	1.07335	0.816657	0.121014	0.280083
LMNA	P02545	201	0.999999	EMLRRVDAENRLQTMKEELDFQKNIYSEELR	0.890578	0.916915	1.17194	0.865379	0.953956	0.0710304	0.546842
LMNA	P02545	233	1	TKRRHETRLVEIDNGKQREFESRLADALQEL	0.893665	0.888893	0.69089	0.752735	0.801713	0.0505327	0.0402154
LMNA	P02545	457	1	VEEVDEEGKFVRLRNKSNEDQSMGNWQIKRQ	0.854302	0.833613	NA	NA	0.843894	0.0103445	0.0458968
LMNA	P02545	450	1	RTSGRVAVEEVDEEGKFVRLRNKSNEDQSMG	0.924906	0.899915	NA	NA	0.912325	0.0124953	0.0943236
LMNA	P02545	117	0.923247	LQLELSKVREEFKELKARNTKKEGDLIAAQA	0.855986	NA	NA	0.792266	0.82351	0.0318601	0.12517
TFRC	P02786	53	0.999788	MKLAVDEEENADNNTKANVTKPKRCSGSICY	1.15549	1.1949	0.829796	0.857294	0.995518	0.0962395	0.965687
TFRC	F8WBE5	58	0.910579	DEEENADNNTKANVTKPKRCSGSICYGTIAV	1.18598	1.49131	NA	NA	1.32991	0.152665	0.243199
TFRC	P02786	39	1	SLARQVDGDNSHVEMKLAVDEEENADNNTKA	1.02013	1.03463	0.868709	0.770806	0.916886	0.0632494	0.303981
ALDOA	P04075	330	1	GGKKENLKAAQEEYVKRALANSLACQGKYTP	0.760607	0.740152	0.788298	0.917826	0.798883	0.0399392	0.0184861
ALDOA	P04075	99	0.999496	LYQKADDGRPFPQVIKSKGGVVGIKVDKGVV	2.58808	2.60103	1.05353	NA	1.92127	0.513688	0.161805
ALDOA	P04075	342	1	EYVKRALANSLACQGKYTPSGQAGAAASESL	0.823828	0.823145	1.29841	1.07095	0.985423	0.114137	0.903005
ALDOA	P04075	312	0.995084	ALTFSYGRALQASALKAWGGKKENLKAAQEE	0.98861	0.980697	NA	NA	0.984646	0.0039564	0.161743
ALDOA	P04075	230	0.996829	KALSDHHIYLEGTLLKPNMVTPGHACTQKFS	1.34548	0.944101	NA	NA	1.12706	0.20069	0.621891
ALDOA	P04075	153	1	YKKDGADFAKWRCVLKIGEHTPSALAIMENA	1.11625	1.11982	0.988984	0.925439	1.03422	0.0482105	0.525709
ALDOA	P04075	147	1	SERCAQYKKDGADFAKWRCVLKIGEHTPSAL	1.12819	1.08954	NA	NA	1.10869	0.0193231	0.106522
ALDOA	P04075	322	1	QASALKAWGGKKENLKAAQEEYVKRALANSL	0.978189	1.04773	0.814397	0.786395	0.900093	0.0632415	0.22798
ALDOA	P04075	111	1	QVIKSKGGVVGIKVDKGVVPLAGTNGETTTQ	1.14012	1.05334	NA	1.01194	1.06715	0.0377656	0.204774
ALDOA	P04075	42	1	GKGILAADESTGSIAKRLQSIGTENTEENRR	0.932384	0.982441	0.825805	0.82654	0.889223	0.0392397	0.0749473
ALDOA	P04075	28	1	KKELSDIAHRIVAPGKGILAADESTGSIAKR	1.0567	1.06425	0.844473	0.86299	0.951475	0.0598219	0.486108
ALDOA	P04075	14	1	__MPYQYPALTPEQKKELSDIAHRIVAPGKG	1.07791	1.06874	NA	NA	1.07332	0.00458861	0.0384202
[truncated: 4,565 more rows]
