# Supplementary material for: Proteome-wide analysis of USP14 substrates revealed its role in hepatosteatosis via stabilization of FASN
Source: Nat Commun. 2018 Nov 13;9:4770. doi: 10.1038/s41467-018-07185-y (PMC6233205; doi:10.1038/s41467-018-07185-y)
Supplement: Supplementary file 6 — Dataset 3 [file 41467_2018_7185_MOESM6_ESM.xlsx]

## Sheet: a_ClueGO Results
a. List of Gene Ontology analysis and KEGG analysis result of significantly up-regulated and down-regulated proteins
GOID	GOTerm	Ontology Source	Term PValue	Term PValue Corrected with Benjamini-Hochberg	% Associated Genes	Nr. Genes	Associated Genes Found
GO:0004115	p53 signaling pathway	KEGG_10.02.2016	0.003	0.0048	5.7971	4	[APAF1, SERPINB5, TNFRSF10B, TP53I3]
GO:0000270	Cysteine and methionine metabolism	KEGG_10.02.2016	0.0069	0.0087	6.66667	3	[BCAT2, GCLM, MPST]
GO:0000330	Arginine and proline metabolism	KEGG_10.02.2016	0.0092	0.011	6	3	[ALDH1B1, CKB, GAMT]
GO:0000520	Amino sugar and nucleotide sugar metabolism	KEGG_10.02.2016	0.0082	0.01	6.25	3	[GMDS, PGM3, UGDH]
GO:0000040	Pentose and glucuronate interconversions	KEGG_10.02.2016	0.0036	0.0055	8.33333	3	[AKR1B1, ALDH1B1, UGDH]
GO:0000561	Glycerolipid metabolism	KEGG_10.02.2016	0.014	0.015	5.08475	3	[AKR1B1, ALDH1B1, DGKA]
GO:0000564	Glycerophospholipid metabolism	KEGG_10.02.2016	0.0093	0.011	4.21053	4	[DGKA, LYPLA1, PLD3, PTDSS2]
GO:0000061	Fatty acid biosynthesis	KEGG_10.02.2016	0.00017	0.00061	23.0769	3	[ACACA, ACSL4, FASN]
GO:0003320	PPAR signaling pathway	KEGG_10.02.2016	0.003	0.0048	5.7971	4	[ACSL4, SCD, SLC27A2, UBC]
GO:0000280	Valine, leucine and isoleucine degradation	KEGG_10.02.2016	0.0082	0.01	6.25	3	[ALDH1B1, BCAT2, HSD17B10]
GO:0004976	Bile secretion	KEGG_10.02.2016	0.0033	0.0051	5.6338	4	[ABCC2, ABCC4, GNAS, SLC4A2]
GO:0000511	Other glycan degradation	KEGG_10.02.2016	0.00047	0.0013	16.6667	3	[FUCA1, FUCA2, NEU1]
GO:0000480	Glutathione metabolism	KEGG_10.02.2016	0.01	0.012	5.76923	3	[GCLM, GPX8, GSTM3]
GO:0000590	Arachidonic acid metabolism	KEGG_10.02.2016	0.016	0.017	4.83871	3	[GPX8, PTGES, PTGS1]
GO:0032182	ubiquitin-like protein binding	GO_MolecularFunction-GOA_09.02.2016_16h18	0.004	0.0059	4.13223	5	[BRAP, FSCN1, OTUD7A, OTUD7B, SIRT2]
GO:0043130	ubiquitin binding	GO_MolecularFunction-GOA_09.02.2016_16h18	0.002	0.0036	4.85437	5	[BRAP, FSCN1, OTUD7A, OTUD7B, SIRT2]
GO:0004843	thiol-dependent ubiquitin-specific protease activity	GO_MolecularFunction-GOA_09.02.2016_16h18	0.0044	0.0063	5.19481	4	[OTUD4, OTUD7A, OTUD7B, USP14]
GO:0016835	carbon-oxygen lyase activity	GO_MolecularFunction-GOA_09.02.2016_16h18	7.2e-05	0.00033	7.40741	6	[CA5B, FASN, GMDS, MARCKSL1, PCBD1, PTS]
GO:0016790	thiolester hydrolase activity	GO_MolecularFunction-GOA_09.02.2016_16h18	0.0028	0.0046	9.09091	3	[FASN, LYPLA1, THEM4]
GO:0016229	steroid dehydrogenase activity	GO_MolecularFunction-GOA_09.02.2016_16h18	0.0023	0.0041	9.67742	3	[AKR1C1, AKR1C2, HSD17B10]
GO:0016614	oxidoreductase activity, acting on CH-OH group of donors	GO_MolecularFunction-GOA_09.02.2016_16h18	2.9e-05	0.0002	5.71429	8	[ABCC4, AKR1B1, AKR1C1, AKR1C2, DHRS3, FASN, HSD17B10, UGDH]
GO:0016627	oxidoreductase activity, acting on the CH-CH group of donors	GO_MolecularFunction-GOA_09.02.2016_16h18	0.013	0.014	5.26316	3	[AKR1C1, AKR1C2, FASN]
GO:0016616	oxidoreductase activity, acting on the CH-OH group of donors, NAD or NADP as acceptor	GO_MolecularFunction-GOA_09.02.2016_16h18	1e-05	9.9e-05	6.61157	8	[ABCC4, AKR1B1, AKR1C1, AKR1C2, DHRS3, FASN, HSD17B10, UGDH]
GO:0016628	oxidoreductase activity, acting on the CH-CH group of donors, NAD or NADP as acceptor	GO_MolecularFunction-GOA_09.02.2016_16h18	0.00099	0.0023	13.0435	3	[AKR1C1, AKR1C2, FASN]
GO:0016655	oxidoreductase activity, acting on NAD(P)H, quinone or similar compound as acceptor	GO_MolecularFunction-GOA_09.02.2016_16h18	0.017	0.018	4.7619	3	[AKR1C1, AKR1C2, TP53I3]
GO:0033764	steroid dehydrogenase activity, acting on the CH-OH group of donors, NAD or NADP as acceptor	GO_MolecularFunction-GOA_09.02.2016_16h18	0.0015	0.0031	11.1111	3	[AKR1C1, AKR1C2, HSD17B10]
GO:0004033	aldo-keto reductase (NADP) activity	GO_MolecularFunction-GOA_09.02.2016_16h18	4.1e-05	0.00023	17.3913	4	[AKR1B1, AKR1C1, AKR1C2, DHRS3]
GO:0033293	monocarboxylic acid binding	GO_MolecularFunction-GOA_09.02.2016_16h18	0.027	0.027	4	3	[AKR1C1, AKR1C2, PODXL]
GO:0008106	alcohol dehydrogenase (NADP+) activity	GO_MolecularFunction-GOA_09.02.2016_16h18	5e-06	6.4e-05	28.5714	4	[AKR1B1, AKR1C1, AKR1C2, DHRS3]
GO:0004032	alditol:NADP+ 1-oxidoreductase activity	GO_MolecularFunction-GOA_09.02.2016_16h18	3.4e-05	0.00022	37.5	3	[AKR1B1, AKR1C1, AKR1C2]
GO:0016763	transferase activity, transferring pentosyl groups	GO_MolecularFunction-GOA_09.02.2016_16h18	0.016	0.017	4.83871	3	[PPAT, SIRT2, UPP1]
GO:0016836	hydro-lyase activity	GO_MolecularFunction-GOA_09.02.2016_16h18	0.00016	0.00062	8.33333	5	[CA5B, FASN, GMDS, MARCKSL1, PCBD1]
GO:0050661	NADP binding	GO_MolecularFunction-GOA_09.02.2016_16h18	0.011	0.013	5.45455	3	[FASN, GMDS, TP53I3]
GO:0016879	ligase activity, forming carbon-nitrogen bonds	GO_MolecularFunction-GOA_09.02.2016_16h18	0.0024	0.0041	6.15385	4	[ACACA, GCLM, PODXL, PRNP]
GO:0043295	glutathione binding	GO_MolecularFunction-GOA_09.02.2016_16h18	0.00013	0.00052	25	3	[GSTM3, PRNP, PTGES]
GO:1900750	oligopeptide binding	GO_MolecularFunction-GOA_09.02.2016_16h18	0.00017	0.00061	23.0769	3	[GSTM3, PRNP, PTGES]
GO:0005507	copper ion binding	GO_MolecularFunction-GOA_09.02.2016_16h18	0.015	0.016	5	3	[ATP7A, COX11, PRNP]
GO:0051287	NAD binding	GO_MolecularFunction-GOA_09.02.2016_16h18	0.018	0.018	4.6875	3	[HSD17B10, SIRT2, UGDH]
GO:0005080	protein kinase C binding	GO_MolecularFunction-GOA_09.02.2016_16h18	0.011	0.012	5.55556	3	[PDLIM5, PKN1, PRKCDBP]
GO:0005902	microvillus	GO_CellularComponent-GOA_09.02.2016_16h18	0.00057	0.0015	6.41026	5	[AKR1B1, CNP, FSCN1, KIF13B, PODXL]
GO:0097542	ciliary tip	GO_CellularComponent-GOA_09.02.2016_16h18	0.0064	0.0083	6.81818	3	[DYNLL2, DYNLRB1, DYNLRB2]
GO:0030286	dynein complex	GO_CellularComponent-GOA_09.02.2016_16h18	0.006	0.008	6.97674	3	[DYNLL2, DYNLRB1, DYNLRB2]
GO:0005905	coated pit	GO_CellularComponent-GOA_09.02.2016_16h18	0.021	0.021	4.41176	3	[F3, HIP1R, VLDLR]
GO:0045178	basal part of cell	GO_CellularComponent-GOA_09.02.2016_16h18	0.0019	0.0036	6.55738	4	[DST, F3, HOMER3, ITGA1]
GO:0022625	cytosolic large ribosomal subunit	GO_CellularComponent-GOA_09.02.2016_16h18	0.017	0.018	4.7619	3	[RPL22L1, UBA52, ZCCHC17]
GO:0030120	vesicle coat	GO_CellularComponent-GOA_09.02.2016_16h18	0.0082	0.01	6.25	3	[EPN2, F3, SEC24D]
GO:0032587	ruffle membrane	GO_CellularComponent-GOA_09.02.2016_16h18	0.008	0.0098	4.3956	4	[CIB1, PKN1, TESC, THEM4]
GO:0043209	myelin sheath	GO_CellularComponent-GOA_09.02.2016_16h18	1e-06	2.7e-05	5.64103	11	[AKR1B1, CKB, CNP, EEF1A2, FSCN1, RPS27A, SIRT2, STXBP1, UBA52, UBB, UBC]
GO:0043491	protein kinase B signaling	GO_BiologicalProcess-GOA_09.02.2016_16h18	0.0005	0.0014	4.34783	7	[AKR1C2, CIB1, F3, FGF2, PRKCDBP, SIRT2, THEM4]
GO:0007528	neuromuscular junction development	GO_BiologicalProcess-GOA_09.02.2016_16h18	0.0092	0.011	6	3	[COL4A1, COL4A5, PKN1]
GO:0044243	multicellular organismal catabolic process	GO_BiologicalProcess-GOA_09.02.2016_16h18	0.0068	0.0087	4.5977	4	[ADAM15, COL17A1, COL4A1, COL4A5]
GO:0022617	extracellular matrix disassembly	GO_BiologicalProcess-GOA_09.02.2016_16h18	0.0016	0.0032	4.13793	6	[ADAM15, COL17A1, COL4A1, COL4A5, FBN2, FSCN1]
GO:0030574	collagen catabolic process	GO_BiologicalProcess-GOA_09.02.2016_16h18	0.0053	0.0072	4.93827	4	[ADAM15, COL17A1, COL4A1, COL4A5]
GO:0071108	protein K48-linked deubiquitination	GO_BiologicalProcess-GOA_09.02.2016_16h18	0.0012	0.0027	12	3	[OTUD4, OTUD7A, OTUD7B]
GO:0001776	leukocyte homeostasis	GO_BiologicalProcess-GOA_09.02.2016_16h18	0.0083	0.01	4.34783	4	[BAK1, FASN, LGALS9, PKN1]
GO:0060135	maternal process involved in female pregnancy	GO_BiologicalProcess-GOA_09.02.2016_16h18	0.004	0.0059	5.33333	4	[AKR1B1, FASN, LGALS9, PPAT]
GO:0002260	lymphocyte homeostasis	GO_BiologicalProcess-GOA_09.02.2016_16h18	0.004	0.0059	5.33333	4	[BAK1, FASN, LGALS9, PKN1]
GO:0010939	regulation of necrotic cell death	GO_BiologicalProcess-GOA_09.02.2016_16h18	5e-07	1.5e-05	17.1429	6	[FASN, RPS27A, TNFRSF10B, UBA52, UBB, UBC]
GO:0070664	negative regulation of leukocyte proliferation	GO_BiologicalProcess-GOA_09.02.2016_16h18	0.025	0.025	4.10959	3	[LGALS9, PKN1, PRNP]
GO:0032945	negative regulation of mononuclear cell proliferation	GO_BiologicalProcess-GOA_09.02.2016_16h18	0.021	0.022	4.34783	3	[LGALS9, PKN1, PRNP]
GO:0050672	negative regulation of lymphocyte proliferation	GO_BiologicalProcess-GOA_09.02.2016_16h18	0.021	0.022	4.34783	3	[LGALS9, PKN1, PRNP]
GO:0070059	intrinsic apoptotic signaling pathway in response to endoplasmic reticulum stress	GO_BiologicalProcess-GOA_09.02.2016_16h18	0.016	0.017	4.83871	3	[APAF1, BAK1, TNFRSF10B]
GO:0070227	lymphocyte apoptotic process	GO_BiologicalProcess-GOA_09.02.2016_16h18	0.0055	0.0074	4.87805	4	[BAK1, FASN, LGALS9, PKN1]
GO:2001267	regulation of cysteine-type endopeptidase activity involved in apoptotic signaling pathway	GO_BiologicalProcess-GOA_09.02.2016_16h18	0.0026	0.0043	9.375	3	[FASN, LGALS9, TNFRSF10B]
GO:0043280	positive regulation of cysteine-type endopeptidase activity involved in apoptotic process	GO_BiologicalProcess-GOA_09.02.2016_16h18	0.00097	0.0023	4.58015	6	[APAF1, BAK1, F3, FASN, LGALS9, TNFRSF10B]
GO:2001056	positive regulation of cysteine-type endopeptidase activity	GO_BiologicalProcess-GOA_09.02.2016_16h18	0.0014	0.0029	4.25532	6	[APAF1, BAK1, F3, FASN, LGALS9, TNFRSF10B]
GO:2001269	positive regulation of cysteine-type endopeptidase activity involved in apoptotic signaling pathway	GO_BiologicalProcess-GOA_09.02.2016_16h18	0.0015	0.0031	11.1111	3	[FASN, LGALS9, TNFRSF10B]
GO:0006919	activation of cysteine-type endopeptidase activity involved in apoptotic process	GO_BiologicalProcess-GOA_09.02.2016_16h18	0.0017	0.0034	5	5	[APAF1, BAK1, F3, FASN, TNFRSF10B]
GO:0097202	activation of cysteine-type endopeptidase activity	GO_BiologicalProcess-GOA_09.02.2016_16h18	0.0023	0.0041	4.6729	5	[APAF1, BAK1, F3, FASN, TNFRSF10B]
GO:0090559	regulation of membrane permeability	GO_BiologicalProcess-GOA_09.02.2016_16h18	0.00076	0.0019	6.0241	5	[BAK1, CNP, DYNLL2, F11R, THEM4]
GO:0046902	regulation of mitochondrial membrane permeability	GO_BiologicalProcess-GOA_09.02.2016_16h18	0.0042	0.0061	5.26316	4	[BAK1, CNP, DYNLL2, THEM4]
GO:1902108	regulation of mitochondrial membrane permeability involved in apoptotic process	GO_BiologicalProcess-GOA_09.02.2016_16h18	0.016	0.017	4.83871	3	[BAK1, DYNLL2, THEM4]
GO:1902743	regulation of lamellipodium organization	GO_BiologicalProcess-GOA_09.02.2016_16h18	0.0049	0.0068	7.5	3	[FSCN1, RREB1, SSH3]
GO:1903825	organic acid transmembrane transport	GO_BiologicalProcess-GOA_09.02.2016_16h18	0.0096	0.011	4.16667	4	[ACACA, SLC16A3, SLC6A9, SLC7A1]
GO:2000243	positive regulation of reproductive process	GO_BiologicalProcess-GOA_09.02.2016_16h18	0.013	0.014	5.26316	3	[AKR1B1, CIB1, SIRT2]
GO:1904375	regulation of protein localization to cell periphery	GO_BiologicalProcess-GOA_09.02.2016_16h18	0.021	0.022	4.34783	3	[AKR1B1, CIB1, LYPLA1]
GO:1903076	regulation of protein localization to plasma membrane	GO_BiologicalProcess-GOA_09.02.2016_16h18	0.021	0.022	4.34783	3	[AKR1B1, CIB1, LYPLA1]
GO:0090003	regulation of establishment of protein localization to plasma membrane	GO_BiologicalProcess-GOA_09.02.2016_16h18	0.01	0.012	5.66038	3	[AKR1B1, CIB1, LYPLA1]
GO:2001057	reactive nitrogen species metabolic process	GO_BiologicalProcess-GOA_09.02.2016_16h18	0.0093	0.011	4.21053	4	[DDAH2, GCHFR, LYPLA1, PTS]
GO:0046209	nitric oxide metabolic process	GO_BiologicalProcess-GOA_09.02.2016_16h18	0.008	0.0098	4.3956	4	[DDAH2, GCHFR, LYPLA1, PTS]
GO:0051341	regulation of oxidoreductase activity	GO_BiologicalProcess-GOA_09.02.2016_16h18	0.0019	0.0035	4.90196	5	[ATP7A, DDAH2, GCHFR, LYPLA1, PTS]
GO:0032768	regulation of monooxygenase activity	GO_BiologicalProcess-GOA_09.02.2016_16h18	0.0028	0.0046	5.88235	4	[DDAH2, GCHFR, LYPLA1, PTS]
GO:0050999	regulation of nitric-oxide synthase activity	GO_BiologicalProcess-GOA_09.02.2016_16h18	0.0013	0.0027	7.27273	4	[DDAH2, GCHFR, LYPLA1, PTS]
GO:0009225	nucleotide-sugar metabolic process	GO_BiologicalProcess-GOA_09.02.2016_16h18	0.0031	0.0049	8.82353	3	[GMDS, PGM3, UGDH]
GO:0009226	nucleotide-sugar biosynthetic process	GO_BiologicalProcess-GOA_09.02.2016_16h18	0.00047	0.0013	16.6667	3	[GMDS, PGM3, UGDH]
GO:0035383	thioester metabolic process	GO_BiologicalProcess-GOA_09.02.2016_16h18	0.0013	0.0027	5.31915	5	[ACACA, ACSL4, FASN, SCD, THEM4]
GO:0051188	cofactor biosynthetic process	GO_BiologicalProcess-GOA_09.02.2016_16h18	0.00065	0.0017	4.16667	7	[ACACA, ACSL4, FASN, PCBD1, PTS, SCD, THEM4]
GO:0006637	acyl-CoA metabolic process	GO_BiologicalProcess-GOA_09.02.2016_16h18	0.0013	0.0027	5.31915	5	[ACACA, ACSL4, FASN, SCD, THEM4]
GO:0035384	thioester biosynthetic process	GO_BiologicalProcess-GOA_09.02.2016_16h18	0.00024	0.00081	7.69231	5	[ACACA, ACSL4, FASN, SCD, THEM4]
GO:0009108	coenzyme biosynthetic process	GO_BiologicalProcess-GOA_09.02.2016_16h18	0.00021	0.00073	5	7	[ACACA, ACSL4, FASN, PCBD1, PTS, SCD, THEM4]
GO:0046460	neutral lipid biosynthetic process	GO_BiologicalProcess-GOA_09.02.2016_16h18	0.0011	0.0024	5.55556	5	[ACACA, ACSL4, FASN, SCD, THEM4]
GO:0035337	fatty-acyl-CoA metabolic process	GO_BiologicalProcess-GOA_09.02.2016_16h18	7.7e-05	0.00034	9.80392	5	[ACACA, ACSL4, FASN, SCD, THEM4]
GO:0071616	acyl-CoA biosynthetic process	GO_BiologicalProcess-GOA_09.02.2016_16h18	0.00024	0.00081	7.69231	5	[ACACA, ACSL4, FASN, SCD, THEM4]
GO:0046463	acylglycerol biosynthetic process	GO_BiologicalProcess-GOA_09.02.2016_16h18	0.0011	0.0024	5.55556	5	[ACACA, ACSL4, FASN, SCD, THEM4]
GO:0035336	long-chain fatty-acyl-CoA metabolic process	GO_BiologicalProcess-GOA_09.02.2016_16h18	4.2e-05	0.00022	11.1111	5	[ACACA, ACSL4, FASN, SCD, THEM4]
GO:0046949	fatty-acyl-CoA biosynthetic process	GO_BiologicalProcess-GOA_09.02.2016_16h18	3.3e-05	0.00022	11.6279	5	[ACACA, ACSL4, FASN, SCD, THEM4]
GO:0019432	triglyceride biosynthetic process	GO_BiologicalProcess-GOA_09.02.2016_16h18	0.001	0.0022	5.68182	5	[ACACA, ACSL4, FASN, SCD, THEM4]
GO:0015908	fatty acid transport	GO_BiologicalProcess-GOA_09.02.2016_16h18	0.001	0.0022	5.68182	5	[ABCC2, ABCC4, ACACA, ACSL4, SLC27A2]
GO:0035338	long-chain fatty-acyl-CoA biosynthetic process	GO_BiologicalProcess-GOA_09.02.2016_16h18	2.6e-05	0.00019	12.1951	5	[ACACA, ACSL4, FASN, SCD, THEM4]
GO:0009063	cellular amino acid catabolic process	GO_BiologicalProcess-GOA_09.02.2016_16h18	0.0013	0.0027	4.31655	6	[BCAT2, DDAH2, GPT2, HSD17B10, PCBD1, PPAT]
GO:1901606	alpha-amino acid catabolic process	GO_BiologicalProcess-GOA_09.02.2016_16h18	0.003	0.0047	4.42478	5	[BCAT2, DDAH2, GPT2, PCBD1, PPAT]
GO:0051289	protein homotetramerization	GO_BiologicalProcess-GOA_09.02.2016_16h18	0.0031	0.0049	5.71429	4	[ACACA, HSD17B10, PCBD1, PPAT]
GO:0015893	drug transport	GO_BiologicalProcess-GOA_09.02.2016_16h18	0.0019	0.0036	10.3448	3	[ABCC2, MFSD10, TMEM30A]
GO:1901571	fatty acid derivative transport	GO_BiologicalProcess-GOA_09.02.2016_16h18	0.0077	0.0095	6.38298	3	[ABCC2, ABCC4, ACSL4]
GO:0071715	icosanoid transport	GO_BiologicalProcess-GOA_09.02.2016_16h18	0.0077	0.0095	6.38298	3	[ABCC2, ABCC4, ACSL4]
GO:0015718	monocarboxylic acid transport	GO_BiologicalProcess-GOA_09.02.2016_16h18	9.5e-05	0.00038	4.84848	8	[ABCC2, ABCC4, ACACA, ACSL4, AKR1C1, PKN1, SLC16A3, SLC27A2]
GO:0015732	prostaglandin transport	GO_BiologicalProcess-GOA_09.02.2016_16h18	0.00099	0.0023	13.0435	3	[ABCC2, ABCC4, ACSL4]
GO:0019748	secondary metabolic process	GO_BiologicalProcess-GOA_09.02.2016_16h18	0.017	0.018	4.7619	3	[AKR1B1, AKR1C1, AKR1C2]
GO:0030638	polyketide metabolic process	GO_BiologicalProcess-GOA_09.02.2016_16h18	5.1e-05	0.00025	33.3333	3	[AKR1B1, AKR1C1, AKR1C2]
GO:0071229	cellular response to acid chemical	GO_BiologicalProcess-GOA_09.02.2016_16h18	0.00027	0.00085	4.16667	8	[ACACA, AKR1C1, AKR1C2, COL4A1, FASN, GNAS, TESC, UBR1]
GO:0008207	C21-steroid hormone metabolic process	GO_BiologicalProcess-GOA_09.02.2016_16h18	0.0042	0.0061	7.89474	3	[AKR1B1, AKR1C1, AKR1C2]
GO:0016137	glycoside metabolic process	GO_BiologicalProcess-GOA_09.02.2016_16h18	1.8e-07	9.4e-06	31.25	5	[AKR1B1, AKR1C1, AKR1C2, FUCA1, FUCA2]
GO:1901658	glycosyl compound catabolic process	GO_BiologicalProcess-GOA_09.02.2016_16h18	0.0064	0.0083	6.81818	3	[FUCA1, FUCA2, UPP1]
GO:1901661	quinone metabolic process	GO_BiologicalProcess-GOA_09.02.2016_16h18	0.0021	0.0038	10	3	[AKR1B1, AKR1C1, AKR1C2]
GO:0044598	doxorubicin metabolic process	GO_BiologicalProcess-GOA_09.02.2016_16h18	3.4e-05	0.00022	37.5	3	[AKR1B1, AKR1C1, AKR1C2]
GO:0030647	aminoglycoside antibiotic metabolic process	GO_BiologicalProcess-GOA_09.02.2016_16h18	5.1e-05	0.00025	33.3333	3	[AKR1B1, AKR1C1, AKR1C2]
GO:0044597	daunorubicin metabolic process	GO_BiologicalProcess-GOA_09.02.2016_16h18	3.4e-05	0.00022	37.5	3	[AKR1B1, AKR1C1, AKR1C2]
GO:0045669	positive regulation of osteoblast differentiation	GO_BiologicalProcess-GOA_09.02.2016_16h18	0.018	0.019	4.61538	3	[FBN2, FGF2, GNAS]
GO:0042558	pteridine-containing compound metabolic process	GO_BiologicalProcess-GOA_09.02.2016_16h18	0.0036	0.0055	8.33333	3	[PCBD1, PTS, SLC25A32]
GO:0033627	cell adhesion mediated by integrin	GO_BiologicalProcess-GOA_09.02.2016_16h18	0.012	0.013	5.35714	3	[CIB1, PODXL, TESC]
GO:0033628	regulation of cell adhesion mediated by integrin	GO_BiologicalProcess-GOA_09.02.2016_16h18	0.0056	0.0075	7.14286	3	[CIB1, PODXL, TESC]
GO:0002576	platelet degranulation	GO_BiologicalProcess-GOA_09.02.2016_16h18	0.01	0.012	4.0404	4	[ABCC4, F3, PIKFYVE, STXBP1]
GO:0098754	detoxification	GO_BiologicalProcess-GOA_09.02.2016_16h18	0.0012	0.0026	5.43478	5	[ATP7A, GPX8, GSTM3, PTGS1, TXNRD1]
GO:1901685	glutathione derivative metabolic process	GO_BiologicalProcess-GOA_09.02.2016_16h18	0.0028	0.0046	9.09091	3	[GCLM, GSTM3, PRNP]
GO:1990748	cellular detoxification	GO_BiologicalProcess-GOA_09.02.2016_16h18	0.001	0.0023	5.61798	5	[ATP7A, GPX8, GSTM3, PTGS1, TXNRD1]
GO:0042398	cellular modified amino acid biosynthetic process	GO_BiologicalProcess-GOA_09.02.2016_16h18	0.0014	0.0029	7.01754	4	[GAMT, GCLM, PRNP, PTDSS2]
GO:0046688	response to copper ion	GO_BiologicalProcess-GOA_09.02.2016_16h18	0.0028	0.0046	9.09091	3	[ATP7A, PRNP, PTGS1]
GO:0070542	response to fatty acid	GO_BiologicalProcess-GOA_09.02.2016_16h18	0.008	0.0098	4.3956	4	[ACACA, AKR1C2, GNAS, PTGS1]
GO:0098869	cellular oxidant detoxification	GO_BiologicalProcess-GOA_09.02.2016_16h18	0.0066	0.0084	4.65116	4	[ATP7A, GPX8, PTGS1, TXNRD1]
GO:1901687	glutathione derivative biosynthetic process	GO_BiologicalProcess-GOA_09.02.2016_16h18	0.0028	0.0046	9.09091	3	[GCLM, GSTM3, PRNP]
GO:0006749	glutathione metabolic process	GO_BiologicalProcess-GOA_09.02.2016_16h18	0.023	0.024	4.22535	3	[GCLM, GSTM3, PRNP]
GO:0006692	prostanoid metabolic process	GO_BiologicalProcess-GOA_09.02.2016_16h18	0.0046	0.0064	7.69231	3	[AKR1C2, PTGES, PTGS1]
GO:0006636	unsaturated fatty acid biosynthetic process	GO_BiologicalProcess-GOA_09.02.2016_16h18	0.026	0.026	4.05405	3	[PTGES, PTGS1, SCD]
GO:0006693	prostaglandin metabolic process	GO_BiologicalProcess-GOA_09.02.2016_16h18	0.0046	0.0064	7.69231	3	[AKR1C2, PTGES, PTGS1]
GO:0048857	neural nucleus development	GO_BiologicalProcess-GOA_09.02.2016_16h18	0.00068	0.0018	6.17284	5	[CKB, CNP, FGF2, NDRG2, SIRT2]
GO:0030901	midbrain development	GO_BiologicalProcess-GOA_09.02.2016_16h18	0.0018	0.0035	4.9505	5	[CKB, CNP, FGF2, NDRG2, SIRT2]
GO:0021762	substantia nigra development	GO_BiologicalProcess-GOA_09.02.2016_16h18	0.00013	0.00051	8.77193	5	[CKB, CNP, FGF2, NDRG2, SIRT2]
GO:0000187	activation of MAPK activity	GO_BiologicalProcess-GOA_09.02.2016_16h18	0.0004	0.0012	4.51613	7	[FGF2, ITGA1, PKN1, RPS27A, UBA52, UBB, UBC]
GO:0035666	TRIF-dependent toll-like receptor signaling pathway	GO_BiologicalProcess-GOA_09.02.2016_16h18	0.0063	0.0082	4.70588	4	[RPS27A, UBA52, UBB, UBC]
GO:0044766	multi-organism transport	GO_BiologicalProcess-GOA_09.02.2016_16h18	2.3e-05	0.00018	12.5	5	[CAV2, RPS27A, UBA52, UBB, UBC]
GO:0002474	antigen processing and presentation of peptide antigen via MHC class I	GO_BiologicalProcess-GOA_09.02.2016_16h18	0.00044	0.0013	5.30973	6	[IFI30, RPS27A, SEC24D, UBA52, UBB, UBC]
GO:0042769	DNA damage response, detection of DNA damage	GO_BiologicalProcess-GOA_09.02.2016_16h18	0.00046	0.0013	9.52381	4	[RPS27A, UBA52, UBB, UBC]
GO:0051881	regulation of mitochondrial membrane potential	GO_BiologicalProcess-GOA_09.02.2016_16h18	0.015	0.016	4.91803	3	[BAK1, GCLM, UBB]
GO:0070265	necrotic cell death	GO_BiologicalProcess-GOA_09.02.2016_16h18	4e-07	1.5e-05	12.963	7	[FASN, RPS27A, SIRT2, TNFRSF10B, UBA52, UBB, UBC]
GO:0071453	cellular response to oxygen levels	GO_BiologicalProcess-GOA_09.02.2016_16h18	1.3e-05	0.00011	5.45455	9	[BACH1, CREBBP, FASN, RPS27A, SIRT2, UBA52, UBB, UBC, VLDLR]
GO:0006112	energy reserve metabolic process	GO_BiologicalProcess-GOA_09.02.2016_16h18	4e-05	0.00022	4.7619	9	[ACACA, FASN, GNAS, GNG10, RPS27A, STXBP1, UBA52, UBB, UBC]
GO:0010992	ubiquitin homeostasis	GO_BiologicalProcess-GOA_09.02.2016_16h18	7.2e-05	0.00033	30	3	[RPS27A, UBB, UBC]
GO:0034637	cellular carbohydrate biosynthetic process	GO_BiologicalProcess-GOA_09.02.2016_16h18	0.00094	0.0022	5.74713	5	[AKR1B1, RPS27A, UBA52, UBB, UBC]
GO:0046794	transport of virus	GO_BiologicalProcess-GOA_09.02.2016_16h18	2e-05	0.00016	12.8205	5	[CAV2, RPS27A, UBA52, UBB, UBC]
GO:1902583	multi-organism intracellular transport	GO_BiologicalProcess-GOA_09.02.2016_16h18	0.00025	0.00082	11.1111	4	[RPS27A, UBA52, UBB, UBC]
GO:0019068	virion assembly	GO_BiologicalProcess-GOA_09.02.2016_16h18	3.3e-05	0.00022	11.6279	5	[PODXL, RPS27A, UBA52, UBB, UBC]
GO:0032480	negative regulation of type I interferon production	GO_BiologicalProcess-GOA_09.02.2016_16h18	0.00071	0.0018	8.51064	4	[RPS27A, UBA52, UBB, UBC]
GO:0032481	positive regulation of type I interferon production	GO_BiologicalProcess-GOA_09.02.2016_16h18	0.001	0.0023	5.61798	5	[CREBBP, RPS27A, UBA52, UBB, UBC]
GO:0036294	cellular response to decreased oxygen levels	GO_BiologicalProcess-GOA_09.02.2016_16h18	8.3e-06	8.5e-05	5.80645	9	[BACH1, CREBBP, FASN, RPS27A, SIRT2, UBA52, UBB, UBC, VLDLR]
GO:0042590	antigen processing and presentation of exogenous peptide antigen via MHC class I	GO_BiologicalProcess-GOA_09.02.2016_16h18	0.00072	0.0018	6.09756	5	[IFI30, RPS27A, UBA52, UBB, UBC]
GO:0044042	glucan metabolic process	GO_BiologicalProcess-GOA_09.02.2016_16h18	0.0074	0.0092	4.49438	4	[RPS27A, UBA52, UBB, UBC]
GO:0051351	positive regulation of ligase activity	GO_BiologicalProcess-GOA_09.02.2016_16h18	0.0022	0.004	4.71698	5	[GCLM, RPS27A, UBA52, UBB, UBC]
GO:0071456	cellular response to hypoxia	GO_BiologicalProcess-GOA_09.02.2016_16h18	5.7e-06	6.7e-05	6.08108	9	[BACH1, CREBBP, FASN, RPS27A, SIRT2, UBA52, UBB, UBC, VLDLR]
GO:0090288	negative regulation of cellular response to growth factor stimulus	GO_BiologicalProcess-GOA_09.02.2016_16h18	3.8e-05	0.00022	5.51724	8	[CAV2, CTDSPL2, FBN2, PEG10, RPS27A, UBA52, UBB, UBC]
GO:0097300	programmed necrotic cell death	GO_BiologicalProcess-GOA_09.02.2016_16h18	9.3e-08	7.1e-06	15.9091	7	[FASN, RPS27A, SIRT2, TNFRSF10B, UBA52, UBB, UBC]
GO:1903844	regulation of cellular response to transforming growth factor beta stimulus	GO_BiologicalProcess-GOA_09.02.2016_16h18	7.9e-05	0.00033	5.88235	7	[CAV2, FBN2, PEG10, RPS27A, UBA52, UBB, UBC]
GO:0000271	polysaccharide biosynthetic process	GO_BiologicalProcess-GOA_09.02.2016_16h18	0.0055	0.0074	4.87805	4	[RPS27A, UBA52, UBB, UBC]
GO:0005977	glycogen metabolic process	GO_BiologicalProcess-GOA_09.02.2016_16h18	0.0071	0.0089	4.54545	4	[RPS27A, UBA52, UBB, UBC]
GO:0006073	cellular glucan metabolic process	GO_BiologicalProcess-GOA_09.02.2016_16h18	0.0074	0.0092	4.49438	4	[RPS27A, UBA52, UBB, UBC]
GO:0007220	Notch receptor processing	GO_BiologicalProcess-GOA_09.02.2016_16h18	3.4e-05	0.00021	18.1818	4	[RPS27A, UBA52, UBB, UBC]
GO:0019082	viral protein processing	GO_BiologicalProcess-GOA_09.02.2016_16h18	2.5e-06	3.8e-05	33.3333	4	[RPS27A, UBA52, UBB, UBC]
GO:0033692	cellular polysaccharide biosynthetic process	GO_BiologicalProcess-GOA_09.02.2016_16h18	0.0035	0.0053	5.55556	4	[RPS27A, UBA52, UBB, UBC]
GO:0035872	nucleotide-binding domain, leucine rich repeat containing receptor signaling pathway	GO_BiologicalProcess-GOA_09.02.2016_16h18	0.0012	0.0026	7.40741	4	[RPS27A, UBA52, UBB, UBC]
GO:0038061	NIK/NF-kappaB signaling	GO_BiologicalProcess-GOA_09.02.2016_16h18	0.00047	0.0013	5.26316	6	[CREBBP, RPS27A, TNFRSF10B, UBA52, UBB, UBC]
GO:0075733	intracellular transport of virus	GO_BiologicalProcess-GOA_09.02.2016_16h18	0.00025	0.00082	11.1111	4	[RPS27A, UBA52, UBB, UBC]
GO:0002479	antigen processing and presentation of exogenous peptide antigen via MHC class I, TAP-dependent	GO_BiologicalProcess-GOA_09.02.2016_16h18	0.0046	0.0064	5.12821	4	[RPS27A, UBA52, UBB, UBC]
GO:0043122	regulation of I-kappaB kinase/NF-kappaB signaling	GO_BiologicalProcess-GOA_09.02.2016_16h18	4.5e-05	0.00023	4.1841	10	[LGALS9, OTUD7A, OTUD7B, RPS27A, SLC44A2, TMED4, TNFRSF10B, UBA52, UBB, UBC]
GO:0070266	necroptotic process	GO_BiologicalProcess-GOA_09.02.2016_16h18	3.2e-08	4.9e-06	18.4211	7	[FASN, RPS27A, SIRT2, TNFRSF10B, UBA52, UBB, UBC]
GO:0072395	signal transduction involved in cell cycle checkpoint	GO_BiologicalProcess-GOA_09.02.2016_16h18	0.004	0.0059	5.33333	4	[RPS27A, UBA52, UBB, UBC]
GO:1903845	negative regulation of cellular response to transforming growth factor beta stimulus	GO_BiologicalProcess-GOA_09.02.2016_16h18	7.6e-06	8.3e-05	8.43373	7	[CAV2, FBN2, PEG10, RPS27A, UBA52, UBB, UBC]
GO:0006301	postreplication repair	GO_BiologicalProcess-GOA_09.02.2016_16h18	0.0028	0.0046	5.88235	4	[RPS27A, UBA52, UBB, UBC]
GO:0036297	interstrand cross-link repair	GO_BiologicalProcess-GOA_09.02.2016_16h18	6.3e-05	0.0003	10.2041	5	[FSCN1, RPS27A, UBA52, UBB, UBC]
GO:1901184	regulation of ERBB signaling pathway	GO_BiologicalProcess-GOA_09.02.2016_16h18	8.8e-05	0.00037	7.14286	6	[ITGA1, RNF126, RPS27A, UBA52, UBB, UBC]
GO:0009250	glucan biosynthetic process	GO_BiologicalProcess-GOA_09.02.2016_16h18	0.0014	0.0029	7.01754	4	[RPS27A, UBA52, UBB, UBC]
GO:0010803	regulation of tumor necrosis factor-mediated signaling pathway	GO_BiologicalProcess-GOA_09.02.2016_16h18	0.0012	0.0026	7.40741	4	[RPS27A, UBA52, UBB, UBC]
GO:0019985	translesion synthesis	GO_BiologicalProcess-GOA_09.02.2016_16h18	0.0014	0.0029	7.01754	4	[RPS27A, UBA52, UBB, UBC]
GO:0043123	positive regulation of I-kappaB kinase/NF-kappaB signaling	GO_BiologicalProcess-GOA_09.02.2016_16h18	0.00018	0.00066	4.3956	8	[LGALS9, RPS27A, SLC44A2, TMED4, TNFRSF10B, UBA52, UBB, UBC]
GO:0071158	positive regulation of cell cycle arrest	GO_BiologicalProcess-GOA_09.02.2016_16h18	0.01	0.012	4.08163	4	[RPS27A, UBA52, UBB, UBC]
GO:0090101	negative regulation of transmembrane receptor protein serine/threonine kinase signaling pathway	GO_BiologicalProcess-GOA_09.02.2016_16h18	1.1e-05	0.0001	6.50407	8	[CAV2, CTDSPL2, FBN2, PEG10, RPS27A, UBA52, UBB, UBC]
GO:0005978	glycogen biosynthetic process	GO_BiologicalProcess-GOA_09.02.2016_16h18	0.0014	0.0029	7.01754	4	[RPS27A, UBA52, UBB, UBC]
GO:0006297	nucleotide-excision repair, DNA gap filling	GO_BiologicalProcess-GOA_09.02.2016_16h18	0.00016	0.0006	12.5	4	[RPS27A, UBA52, UBB, UBC]
GO:0017015	regulation of transforming growth factor beta receptor signaling pathway	GO_BiologicalProcess-GOA_09.02.2016_16h18	7.9e-05	0.00033	5.88235	7	[CAV2, FBN2, PEG10, RPS27A, UBA52, UBB, UBC]
GO:0033683	nucleotide-excision repair, DNA incision	GO_BiologicalProcess-GOA_09.02.2016_16h18	4.2e-05	0.00022	11.1111	5	[FSCN1, RPS27A, UBA52, UBB, UBC]
GO:0044783	G1 DNA damage checkpoint	GO_BiologicalProcess-GOA_09.02.2016_16h18	0.0053	0.0072	4.93827	4	[RPS27A, UBA52, UBB, UBC]
GO:0072401	signal transduction involved in DNA integrity checkpoint	GO_BiologicalProcess-GOA_09.02.2016_16h18	0.0038	0.0057	5.40541	4	[RPS27A, UBA52, UBB, UBC]
GO:0072413	signal transduction involved in mitotic cell cycle checkpoint	GO_BiologicalProcess-GOA_09.02.2016_16h18	0.0035	0.0053	5.55556	4	[RPS27A, UBA52, UBB, UBC]
GO:1901185	negative regulation of ERBB signaling pathway	GO_BiologicalProcess-GOA_09.02.2016_16h18	2e-06	3.5e-05	13.6364	6	[ITGA1, RNF126, RPS27A, UBA52, UBB, UBC]
GO:1902807	negative regulation of cell cycle G1/S phase transition	GO_BiologicalProcess-GOA_09.02.2016_16h18	0.0027	0.0046	4.5045	5	[FHL1, RPS27A, UBA52, UBB, UBC]
GO:0000715	nucleotide-excision repair, DNA damage recognition	GO_BiologicalProcess-GOA_09.02.2016_16h18	4.1e-05	0.00023	17.3913	4	[RPS27A, UBA52, UBB, UBC]
GO:0006283	transcription-coupled nucleotide-excision repair	GO_BiologicalProcess-GOA_09.02.2016_16h18	0.0053	0.0072	4.93827	4	[RPS27A, UBA52, UBB, UBC]
GO:0070911	global genome nucleotide-excision repair	GO_BiologicalProcess-GOA_09.02.2016_16h18	0.0031	0.0049	5.71429	4	[RPS27A, UBA52, UBB, UBC]
GO:0042058	regulation of epidermal growth factor receptor signaling pathway	GO_BiologicalProcess-GOA_09.02.2016_16h18	7.2e-05	0.00033	7.40741	6	[ITGA1, RNF126, RPS27A, UBA52, UBB, UBC]
GO:0030512	negative regulation of transforming growth factor beta receptor signaling pathway	GO_BiologicalProcess-GOA_09.02.2016_16h18	7.6e-06	8.3e-05	8.43373	7	[CAV2, FBN2, PEG10, RPS27A, UBA52, UBB, UBC]
GO:0042276	error-prone translesion synthesis	GO_BiologicalProcess-GOA_09.02.2016_16h18	4.1e-05	0.00023	17.3913	4	[RPS27A, UBA52, UBB, UBC]
GO:0070987	error-free translesion synthesis	GO_BiologicalProcess-GOA_09.02.2016_16h18	4.1e-05	0.00023	17.3913	4	[RPS27A, UBA52, UBB, UBC]
GO:2000134	negative regulation of G1/S transition of mitotic cell cycle	GO_BiologicalProcess-GOA_09.02.2016_16h18	0.0024	0.0041	4.62963	5	[FHL1, RPS27A, UBA52, UBB, UBC]
GO:0002220	innate immune response activating cell surface receptor signaling pathway	GO_BiologicalProcess-GOA_09.02.2016_16h18	0.00086	0.0021	4.6875	6	[CREBBP, PKN1, RPS27A, UBA52, UBB, UBC]
GO:0043620	regulation of DNA-templated transcription in response to stress	GO_BiologicalProcess-GOA_09.02.2016_16h18	3.2e-06	4.4e-05	9.58904	7	[BACH1, CREBBP, RPS27A, SIRT2, UBA52, UBB, UBC]
GO:0042059	negative regulation of epidermal growth factor receptor signaling pathway	GO_BiologicalProcess-GOA_09.02.2016_16h18	1.7e-06	3.9e-05	13.9535	6	[ITGA1, RNF126, RPS27A, UBA52, UBB, UBC]
GO:0044819	mitotic G1/S transition checkpoint	GO_BiologicalProcess-GOA_09.02.2016_16h18	0.0053	0.0072	4.93827	4	[RPS27A, UBA52, UBB, UBC]
GO:0072422	signal transduction involved in DNA damage checkpoint	GO_BiologicalProcess-GOA_09.02.2016_16h18	0.0038	0.0057	5.40541	4	[RPS27A, UBA52, UBB, UBC]
GO:1902403	signal transduction involved in mitotic DNA integrity checkpoint	GO_BiologicalProcess-GOA_09.02.2016_16h18	0.0035	0.0053	5.55556	4	[RPS27A, UBA52, UBB, UBC]
GO:0002753	cytoplasmic pattern recognition receptor signaling pathway	GO_BiologicalProcess-GOA_09.02.2016_16h18	0.0013	0.0027	7.27273	4	[RPS27A, UBA52, UBB, UBC]
GO:0031571	mitotic G1 DNA damage checkpoint	GO_BiologicalProcess-GOA_09.02.2016_16h18	0.0051	0.0069	5	4	[RPS27A, UBA52, UBB, UBC]
GO:1902402	signal transduction involved in mitotic DNA damage checkpoint	GO_BiologicalProcess-GOA_09.02.2016_16h18	0.0035	0.0053	5.55556	4	[RPS27A, UBA52, UBB, UBC]
GO:0002223	stimulatory C-type lectin receptor signaling pathway	GO_BiologicalProcess-GOA_09.02.2016_16h18	0.00076	0.0019	4.8	6	[CREBBP, PKN1, RPS27A, UBA52, UBB, UBC]
GO:0043618	regulation of transcription from RNA polymerase II promoter in response to stress	GO_BiologicalProcess-GOA_09.02.2016_16h18	1.9e-06	3.8e-05	10.2941	7	[BACH1, CREBBP, RPS27A, SIRT2, UBA52, UBB, UBC]
GO:0031145	anaphase-promoting complex-dependent proteasomal ubiquitin-dependent protein catabolic process	GO_BiologicalProcess-GOA_09.02.2016_16h18	0.0068	0.0087	4.5977	4	[RPS27A, UBA52, UBB, UBC]
GO:0051436	negative regulation of ubiquitin-protein ligase activity involved in mitotic cell cycle	GO_BiologicalProcess-GOA_09.02.2016_16h18	0.0096	0.011	4.16667	4	[RPS27A, UBA52, UBB, UBC]
GO:0061418	regulation of transcription from RNA polymerase II promoter in response to hypoxia	GO_BiologicalProcess-GOA_09.02.2016_16h18	3.2e-08	4.9e-06	18.4211	7	[BACH1, CREBBP, RPS27A, SIRT2, UBA52, UBB, UBC]
GO:1902400	intracellular signal transduction involved in G1 DNA damage checkpoint	GO_BiologicalProcess-GOA_09.02.2016_16h18	0.0031	0.0049	5.71429	4	[RPS27A, UBA52, UBB, UBC]
GO:2000058	regulation of protein ubiquitination involved in ubiquitin-dependent protein catabolic process	GO_BiologicalProcess-GOA_09.02.2016_16h18	0.011	0.012	4	4	[RPS27A, UBA52, UBB, UBC]
GO:0070423	nucleotide-binding oligomerization domain containing signaling pathway	GO_BiologicalProcess-GOA_09.02.2016_16h18	0.00025	0.00082	11.1111	4	[RPS27A, UBA52, UBB, UBC]
GO:0051092	positive regulation of NF-kappaB transcription factor activity	GO_BiologicalProcess-GOA_09.02.2016_16h18	0.00019	0.00065	5.10949	7	[AKR1B1, CIB1, LGALS9, RPS27A, UBA52, UBB, UBC]
GO:0006977	DNA damage response, signal transduction by p53 class mediator resulting in cell cycle arrest	GO_BiologicalProcess-GOA_09.02.2016_16h18	0.003	0.0048	5.7971	4	[RPS27A, UBA52, UBB, UBC]
GO:0051437	positive regulation of ubiquitin-protein ligase activity involved in regulation of mitotic cell cycle transition	GO_BiologicalProcess-GOA_09.02.2016_16h18	0.004	0.0059	5.33333	4	[RPS27A, UBA52, UBB, UBC]
GO:0072431	signal transduction involved in mitotic G1 DNA damage checkpoint	GO_BiologicalProcess-GOA_09.02.2016_16h18	0.0031	0.0049	5.71429	4	[RPS27A, UBA52, UBB, UBC]
GO:2000060	positive regulation of protein ubiquitination involved in ubiquitin-dependent protein catabolic process	GO_BiologicalProcess-GOA_09.02.2016_16h18	0.008	0.0098	4.3956	4	[RPS27A, UBA52, UBB, UBC]
GO:0002755	MyD88-dependent toll-like receptor signaling pathway	GO_BiologicalProcess-GOA_09.02.2016_16h18	0.008	0.0098	4.3956	4	[RPS27A, UBA52, UBB, UBC]
GO:0002756	MyD88-independent toll-like receptor signaling pathway	GO_BiologicalProcess-GOA_09.02.2016_16h18	0.0071	0.0089	4.54545	4	[RPS27A, UBA52, UBB, UBC]
GO:0034134	toll-like receptor 2 signaling pathway	GO_BiologicalProcess-GOA_09.02.2016_16h18	0.001	0.0022	5.68182	5	[LGALS9, RPS27A, UBA52, UBB, UBC]
GO:0034146	toll-like receptor 5 signaling pathway	GO_BiologicalProcess-GOA_09.02.2016_16h18	0.0036	0.0055	5.47945	4	[RPS27A, UBA52, UBB, UBC]
GO:0034162	toll-like receptor 9 signaling pathway	GO_BiologicalProcess-GOA_09.02.2016_16h18	0.0055	0.0074	4.87805	4	[RPS27A, UBA52, UBB, UBC]
GO:0034166	toll-like receptor 10 signaling pathway	GO_BiologicalProcess-GOA_09.02.2016_16h18	0.0035	0.0053	5.55556	4	[RPS27A, UBA52, UBB, UBC]
GO:0038123	toll-like receptor TLR1:TLR2 signaling pathway	GO_BiologicalProcess-GOA_09.02.2016_16h18	0.0051	0.0069	5	4	[RPS27A, UBA52, UBB, UBC]
GO:0038124	toll-like receptor TLR6:TLR2 signaling pathway	GO_BiologicalProcess-GOA_09.02.2016_16h18	0.0051	0.0069	5	4	[RPS27A, UBA52, UBB, UBC]
GO:0034694	response to prostaglandin	GO_BiologicalProcess-GOA_09.02.2016_16h18	0.0036	0.0055	8.33333	3	[ACACA, AKR1C2, GNAS]
GO:0071230	cellular response to amino acid stimulus	GO_BiologicalProcess-GOA_09.02.2016_16h18	0.013	0.015	5.17241	3	[COL4A1, FASN, UBR1]
GO:0071398	cellular response to fatty acid	GO_BiologicalProcess-GOA_09.02.2016_16h18	0.011	0.013	5.45455	3	[ACACA, AKR1C2, GNAS]
GO:0071379	cellular response to prostaglandin stimulus	GO_BiologicalProcess-GOA_09.02.2016_16h18	0.0012	0.0027	12	3	[ACACA, AKR1C2, GNAS]

## Sheet: b_MCODE clusters
b. List of MCODE clusters of up-regulated and down-regulated proteins
MCODE App Results
Parameters:
Network Scoring:
Include Loops: false Degree Cutoff: 2
Cluster Finding:
Node Score Cutoff: 0.2 Haircut: true Fluff: false K-Core: 2 Max. Depth from Seed: 100
Cluster	Score (Density*#Nodes)	Nodes	Edges	Node IDs
1	7.8	11	39	RPS27A, RNF126, UBA52, UBR1, LTN1, UBC, FGF2, F11R, UBB, HIP1R, EPN2
2	3.143	8	11	FASN, ACACA, ACSL4, SCD, ITGA1, COL4A1, COL17A1, COL4A5
3	3	3	3	DYNLRB1, DYNLL2, DYNLRB2
