# Supplementary material for: Proteome-wide analysis of USP14 substrates revealed its role in hepatosteatosis via stabilization of FASN
Source: Nat Commun. 2018 Nov 13;9:4770. doi: 10.1038/s41467-018-07185-y (PMC6233205; doi:10.1038/s41467-018-07185-y)
Supplement: Supplementary file 7 — Dataset 4 [file 41467_2018_7185_MOESM7_ESM.xlsx]

## Sheet: 4_ClueGO Results
List of Gene Ontology analysis and KEGG analysis result of significantly up-regulated ubiquitin sites
GOID	GOTerm	Ontology Source	Term PValue	Term PValue Corrected with Benjamini-Hochberg	% Associated Genes	Nr. Genes	Associated Genes Found
GO:0003050	Proteasome	KEGG_10.02.2016	2.4e-07	1.2e-06	18.1818	8	[PSMB1, PSMC1, PSMC2, PSMC3, PSMC4, PSMC6, PSMD2, PSMD7]
GO:0004110	Cell cycle	KEGG_10.02.2016	4.1e-08	2.9e-07	10.4839	13	[CDK1, CDK2, CHEK1, CUL1, MCM2, MCM3, MCM5, MCM6, MCM7, RBX1, SMAD4, SMC3, YWHAH]
GO:0003030	DNA replication	KEGG_10.02.2016	8.5e-07	3.7e-06	19.4444	7	[MCM2, MCM3, MCM5, MCM6, MCM7, RFC1, SSBP1]
GO:0004120	Ubiquitin mediated proteolysis	KEGG_10.02.2016	0.00021	0.00048	6.56934	9	[CUL1, CUL5, DDB1, PML, RBX1, UBA1, UBE2D3, UBE2L3, UBE2M]
GO:0004151	PI3K-Akt signaling pathway	KEGG_10.02.2016	0.00061	0.0011	4.10557	14	[CDK2, EGFR, GNG11, GNG5, GYS1, HSP90AA1, HSP90B1, IKBKG, ITGB4, ITGB5, KITLG, PPP2R2A, RAC1, YWHAH]
GO:0000010	Glycolysis / Gluconeogenesis	KEGG_10.02.2016	0.0031	0.0048	7.46269	5	[ALDOC, ENO1, PGK1, PKM, TPI1]
GO:0004066	HIF-1 signaling pathway	KEGG_10.02.2016	0.018	0.021	4.85437	5	[EGFR, ENO1, PGK1, RBX1, SLC2A1]
GO:0004071	Sphingolipid signaling pathway	KEGG_10.02.2016	0.033	0.036	4.16667	5	[ABCC1, GNA13, PLCB4, PPP2R2A, RAC1]
GO:0004310	Wnt signaling pathway	KEGG_10.02.2016	0.019	0.022	4.22535	6	[CUL1, PLCB4, RAC1, RBX1, SMAD4, VANGL1]
GO:0004978	Mineral absorption	KEGG_10.02.2016	0.04	0.042	5.88235	3	[ATP1B3, ATP7A, SLC30A1]
GO:0005169	Epstein-Barr virus infection	KEGG_10.02.2016	1e-05	3.4e-05	6.43564	13	[CDK1, CDK2, HLA-A, IKBKG, PSMC1, PSMC2, PSMC3, PSMC4, PSMC6, PSMD2, PSMD7, XPO1, YWHAH]
GO:0005100	Bacterial invasion of epithelial cells	KEGG_10.02.2016	0.028	0.031	5.12821	4	[ACTB, CAV1, CLTC, RAC1]
GO:0005205	Proteoglycans in cancer	KEGG_10.02.2016	0.00094	0.0016	4.92611	10	[ACTB, CAV1, EGFR, FLNB, IQGAP1, ITGB5, MSN, RAC1, RDX, SDC4]
GO:0003010	Ribosome	KEGG_10.02.2016	0.00021	0.00048	6.56934	9	[RPL10A, RPL11, RPL19, RPL30, RPL4, RPL6, RPL7, RPL9, RPS15]
GO:0003420	Nucleotide excision repair	KEGG_10.02.2016	0.032	0.035	6.38298	3	[DDB1, RBX1, RFC1]
GO:0004114	Oocyte meiosis	KEGG_10.02.2016	0.01	0.012	4.87805	6	[CDK1, CDK2, CUL1, RBX1, SMC3, YWHAH]
GO:0005203	Viral carcinogenesis	KEGG_10.02.2016	0.001	0.0018	4.87805	10	[CDK1, CDK2, CHEK1, DDB1, HLA-A, IKBKG, PKM, PSMC1, RAC1, YWHAH]
GO:0004520	Adherens junction	KEGG_10.02.2016	0.0048	0.0068	6.75676	5	[ACTB, EGFR, IQGAP1, RAC1, SMAD4]
GO:0005132	Salmonella infection	KEGG_10.02.2016	0.039	0.041	4.65116	4	[ACTB, FLNB, MYH9, RAC1]
GO:0004970	Salivary secretion	KEGG_10.02.2016	0.01	0.013	5.61798	5	[ATP1B3, ATP2B4, KCNN4, PLCB4, SLC12A2]
GO:0004972	Pancreatic secretion	KEGG_10.02.2016	0.014	0.017	5.20833	5	[ATP1B3, ATP2B4, PLCB4, RAC1, SLC12A2]
GO:0002010	ABC transporters	KEGG_10.02.2016	0.00047	0.00094	11.3636	5	[ABCB6, ABCC1, ABCC2, ABCC4, ABCG2]
GO:0004976	Bile secretion	KEGG_10.02.2016	0.004	0.0059	7.04225	5	[ABCC2, ABCC4, ABCG2, ATP1B3, SLC2A1]
GO:0005120	Epithelial cell signaling in Helicobacter pylori infection	KEGG_10.02.2016	0.018	0.021	5.88235	4	[EGFR, F11R, IKBKG, RAC1]
GO:0005212	Pancreatic cancer	KEGG_10.02.2016	0.016	0.019	6.06061	4	[EGFR, IKBKG, RAC1, SMAD4]
GO:0004130	SNARE interactions in vesicular transport	KEGG_10.02.2016	0.0015	0.0026	11.7647	4	[BET1, SEC22B, SNAP23, VAMP8]
GO:0005410	Hypertrophic cardiomyopathy (HCM)	KEGG_10.02.2016	0.0079	0.01	6.0241	5	[ACTB, DMD, ITGB4, ITGB5, TPM4]
GO:0005412	Arrhythmogenic right ventricular cardiomyopathy (ARVC)	KEGG_10.02.2016	0.0048	0.0068	6.75676	5	[ACTB, DMD, ITGB4, ITGB5, PKP2]
GO:0005414	Dilated cardiomyopathy	KEGG_10.02.2016	0.011	0.013	5.55556	5	[ACTB, DMD, ITGB4, ITGB5, TPM4]
GO:0005416	Viral myocarditis	KEGG_10.02.2016	0.00023	0.00053	10.1695	6	[ACTB, CAV1, DMD, EIF4G1, HLA-A, RAC1]
GO:0000030	Pentose phosphate pathway	KEGG_10.02.2016	0.0089	0.011	10.3448	3	[ALDOC, RPIA, TKT]
GO:0005215	Prostate cancer	KEGG_10.02.2016	0.01	0.013	5.61798	5	[CDK2, EGFR, HSP90AA1, HSP90B1, IKBKG]
GO:0000562	Inositol phosphate metabolism	KEGG_10.02.2016	0.004	0.0059	7.04225	5	[OCRL, PI4K2A, PIP5K1C, PLCB4, TPI1]
GO:0003008	Ribosome biogenesis in eukaryotes	KEGG_10.02.2016	0.01	0.013	5.61798	5	[NOP56, NXF3, SBDS, UTP6, XPO1]
GO:0003015	mRNA surveillance pathway	KEGG_10.02.2016	0.046	0.048	4.3956	4	[CPSF2, MSI2, NXF3, PPP2R2A]
GO:0004072	Phospholipase D signaling pathway	KEGG_10.02.2016	0.02	0.023	4.16667	6	[ARF6, EGFR, GNA13, KITLG, PIP5K1C, PLCB4]
GO:0004611	Platelet activation	KEGG_10.02.2016	0.035	0.038	4.09836	5	[ACTB, GNA13, PLCB4, SNAP23, VAMP8]
GO:0005200	Pathways in cancer	KEGG_10.02.2016	0.00031	0.00066	4.03023	16	[CDK2, EDNRB, EGFR, GNA13, GNG11, GNG5, HSP90AA1, HSP90B1, IKBKG, KITLG, PLCB4, PML, RAC1, RBX1, SLC2A1, SMAD4]
GO:0004810	Regulation of actin cytoskeleton	KEGG_10.02.2016	9e-05	0.00022	5.60748	12	[ACTB, CYFIP1, EGFR, GNA13, IQGAP1, ITGB4, ITGB5, MSN, MYH9, PIP5K1C, RAC1, RDX]
GO:0004530	Tight junction	KEGG_10.02.2016	0.0011	0.0019	5.7554	8	[ACTB, CASK, EXOC4, F11R, MPP5, MYH9, PPP2R2A, YBX3]
GO:0004911	Insulin secretion	KEGG_10.02.2016	0.037	0.04	4.70588	4	[ATP1B3, KCNN4, PLCB4, SLC2A1]
GO:0004961	Endocrine and other factor-regulated calcium reabsorption	KEGG_10.02.2016	0.032	0.035	6.38298	3	[ATP1B3, CLTC, PLCB4]
GO:0004922	Glucagon signaling pathway	KEGG_10.02.2016	0.00077	0.0014	6.93069	7	[GYS1, PKM, PLCB4, PPP4C, PRMT1, SIK1, SLC2A1]
GO:0031490	chromatin DNA binding	GO_MolecularFunction-GOA_09.02.2016_16h18	0.00031	0.00066	8.04598	7	[ACTB, EZH2, HIST1H1B, HIST1H1C, HIST1H1E, HMGN2, SMARCE1]
GO:0030332	cyclin binding	GO_MolecularFunction-GOA_09.02.2016_16h18	0.003	0.0046	15	3	[CDK1, CDK2, MDFIC]
GO:0016879	ligase activity, forming carbon-nitrogen bonds	GO_MolecularFunction-GOA_09.02.2016_16h18	0.0027	0.0042	7.69231	5	[GART, MTHFD1, NADSYN1, PAICS, UBE2M]
GO:0016887	ATPase activity	GO_MolecularFunction-GOA_09.02.2016_16h18	1.1e-09	2e-08	5.93407	27	[ABCB6, ABCC1, ABCC2, ABCC4, ABCG2, ATP1B3, ATP2B4, ATP2C1, ATP7A, HSP90AA1, KIF23, MCM6, MCM7, MYH9, MYO1B, MYO1C, PSMC1, PSMC2, PSMC3, PSMC4, PSMC6, RAD18, RFC1, TOP1, TOP2A, WRNIP1, XRCC5]
GO:0042625	ATPase coupled ion transmembrane transporter activity	GO_MolecularFunction-GOA_09.02.2016_16h18	0.012	0.014	6.66667	4	[ATP1B3, ATP2B4, ATP2C1, ATP7A]
GO:0046915	transition metal ion transmembrane transporter activity	GO_MolecularFunction-GOA_09.02.2016_16h18	0.018	0.021	7.89474	3	[ATP2C1, ATP7A, SLC30A1]
GO:0015662	ATPase activity, coupled to transmembrane movement of ions, phosphorylative mechanism	GO_MolecularFunction-GOA_09.02.2016_16h18	0.0012	0.0021	12.5	4	[ATP1B3, ATP2B4, ATP2C1, ATP7A]
GO:0019829	cation-transporting ATPase activity	GO_MolecularFunction-GOA_09.02.2016_16h18	0.011	0.014	6.77966	4	[ATP1B3, ATP2B4, ATP2C1, ATP7A]
GO:0016248	channel inhibitor activity	GO_MolecularFunction-GOA_09.02.2016_16h18	0.021	0.024	7.5	3	[CAV1, SLC30A1, VAMP8]
GO:0008200	ion channel inhibitor activity	GO_MolecularFunction-GOA_09.02.2016_16h18	0.02	0.022	7.69231	3	[CAV1, SLC30A1, VAMP8]
GO:0017048	Rho GTPase binding	GO_MolecularFunction-GOA_09.02.2016_16h18	9.2e-05	0.00023	8.33333	8	[AKAP13, CAV1, CDC42EP1, CDC42EP4, CYFIP1, IQGAP1, OCRL, YBX3]
GO:0002020	protease binding	GO_MolecularFunction-GOA_09.02.2016_16h18	0.034	0.037	4.13223	5	[ANXA2, FASN, FLOT1, FLOT2, SRI]
GO:0017025	TBP-class protein binding	GO_MolecularFunction-GOA_09.02.2016_16h18	4.5e-07	2.2e-06	28.5714	6	[CAND1, PSMC1, PSMC2, PSMC3, PSMC4, PSMC6]
GO:0031491	nucleosome binding	GO_MolecularFunction-GOA_09.02.2016_16h18	0.034	0.036	6.25	3	[ACTB, HMGN2, SMARCE1]
GO:0043566	structure-specific DNA binding	GO_MolecularFunction-GOA_09.02.2016_16h18	0.00013	0.00032	6.97674	9	[ACTB, EZH2, FSCN1, HIST1H1B, HIST1H1C, HIST1H1E, HMGN2, RAD18, SMARCE1]
GO:0031492	nucleosomal DNA binding	GO_MolecularFunction-GOA_09.02.2016_16h18	0.011	0.014	9.375	3	[ACTB, HMGN2, SMARCE1]
GO:0017080	sodium channel regulator activity	GO_MolecularFunction-GOA_09.02.2016_16h18	0.013	0.016	8.82353	3	[ATP2B4, PKP2, YWHAH]
GO:0035173	histone kinase activity	GO_MolecularFunction-GOA_09.02.2016_16h18	0.0026	0.004	15.7895	3	[CDK1, CDK2, CHEK1]
GO:0031267	small GTPase binding	GO_MolecularFunction-GOA_09.02.2016_16h18	5.5e-07	2.5e-06	6.36704	17	[AKAP13, ANKFY1, ANXA2, CAV1, CDC42EP1, CDC42EP4, CIB1, CYFIP1, ERRFI1, EXOC4, IQGAP1, MYO1C, OCRL, RAC1, TNPO1, XPO1, YBX3]
GO:0017016	Ras GTPase binding	GO_MolecularFunction-GOA_09.02.2016_16h18	9.6e-07	4.1e-06	6.47773	16	[AKAP13, ANKFY1, ANXA2, CAV1, CDC42EP1, CDC42EP4, CIB1, CYFIP1, EXOC4, IQGAP1, MYO1C, OCRL, RAC1, TNPO1, XPO1, YBX3]
GO:0003697	single-stranded DNA binding	GO_MolecularFunction-GOA_09.02.2016_16h18	0.02	0.023	4.7619	5	[CHMP1B, MCM6, MCM7, SSBP1, YBX3]
GO:0003688	DNA replication origin binding	GO_MolecularFunction-GOA_09.02.2016_16h18	0.00049	0.00097	27.2727	3	[MCM2, MCM5, MCM7]
GO:0004386	helicase activity	GO_MolecularFunction-GOA_09.02.2016_16h18	0.011	0.014	4.26829	7	[CHMP1B, MCM2, MCM3, MCM5, MCM6, MCM7, XRCC5]
GO:0003678	DNA helicase activity	GO_MolecularFunction-GOA_09.02.2016_16h18	2.6e-05	7.7e-05	11.8644	7	[CHMP1B, MCM2, MCM3, MCM5, MCM6, MCM7, XRCC5]
GO:0042393	histone binding	GO_MolecularFunction-GOA_09.02.2016_16h18	0.011	0.013	4.29448	7	[GLYR1, HAT1, MCM2, MCM7, MYSM1, PHIP, UIMC1]
GO:0016835	carbon-oxygen lyase activity	GO_MolecularFunction-GOA_09.02.2016_16h18	0.0071	0.0096	6.17284	5	[ABCC1, ENO1, FASN, HSD17B4, XRCC5]
GO:0016836	hydro-lyase activity	GO_MolecularFunction-GOA_09.02.2016_16h18	0.012	0.014	6.66667	4	[ABCC1, ENO1, FASN, HSD17B4]
GO:0016817	hydrolase activity, acting on acid anhydrides	GO_MolecularFunction-GOA_09.02.2016_16h18	7.3e-11	1.9e-09	4.7619	40	[ABCB6, ABCC1, ABCC2, ABCC4, ABCG2, ARF6, ATP1B3, ATP2B4, ATP2C1, ATP7A, CHMP1B, DUT, GNA13, GNG11, GNG5, HSP90AA1, KIF23, MCM2, MCM3, MCM5, MCM6, MCM7, MYH9, MYO1B, MYO1C, PSMC1, PSMC2, PSMC3, PSMC4, PSMC6, RAC1, RAD18, RFC1, RHOD, SMC3, TOP1, TOP2A, TUFM, WRNIP1, XRCC5]
GO:0016820	hydrolase activity, acting on acid anhydrides, catalyzing transmembrane movement of substances	GO_MolecularFunction-GOA_09.02.2016_16h18	4.8e-05	0.00013	7.9646	9	[ABCB6, ABCC1, ABCC2, ABCC4, ABCG2, ATP1B3, ATP2B4, ATP2C1, ATP7A]
GO:0015399	primary active transmembrane transporter activity	GO_MolecularFunction-GOA_09.02.2016_16h18	7.2e-05	0.00018	7.56302	9	[ABCB6, ABCC1, ABCC2, ABCC4, ABCG2, ATP1B3, ATP2B4, ATP2C1, ATP7A]
GO:0016818	hydrolase activity, acting on acid anhydrides, in phosphorus-containing anhydrides	GO_MolecularFunction-GOA_09.02.2016_16h18	6.5e-11	1.7e-09	4.77897	40	[ABCB6, ABCC1, ABCC2, ABCC4, ABCG2, ARF6, ATP1B3, ATP2B4, ATP2C1, ATP7A, CHMP1B, DUT, GNA13, GNG11, GNG5, HSP90AA1, KIF23, MCM2, MCM3, MCM5, MCM6, MCM7, MYH9, MYO1B, MYO1C, PSMC1, PSMC2, PSMC3, PSMC4, PSMC6, RAC1, RAD18, RFC1, RHOD, SMC3, TOP1, TOP2A, TUFM, WRNIP1, XRCC5]
GO:0015405	P-P-bond-hydrolysis-driven transmembrane transporter activity	GO_MolecularFunction-GOA_09.02.2016_16h18	7.2e-05	0.00018	7.56302	9	[ABCB6, ABCC1, ABCC2, ABCC4, ABCG2, ATP1B3, ATP2B4, ATP2C1, ATP7A]
GO:0016462	pyrophosphatase activity	GO_MolecularFunction-GOA_09.02.2016_16h18	6.1e-11	1.8e-09	4.79042	40	[ABCB6, ABCC1, ABCC2, ABCC4, ABCG2, ARF6, ATP1B3, ATP2B4, ATP2C1, ATP7A, CHMP1B, DUT, GNA13, GNG11, GNG5, HSP90AA1, KIF23, MCM2, MCM3, MCM5, MCM6, MCM7, MYH9, MYO1B, MYO1C, PSMC1, PSMC2, PSMC3, PSMC4, PSMC6, RAC1, RAD18, RFC1, RHOD, SMC3, TOP1, TOP2A, TUFM, WRNIP1, XRCC5]
GO:0017111	nucleoside-triphosphatase activity	GO_MolecularFunction-GOA_09.02.2016_16h18	4.3e-11	1.3e-09	4.94297	39	[ABCB6, ABCC1, ABCC2, ABCC4, ABCG2, ARF6, ATP1B3, ATP2B4, ATP2C1, ATP7A, CHMP1B, GNA13, GNG11, GNG5, HSP90AA1, KIF23, MCM2, MCM3, MCM5, MCM6, MCM7, MYH9, MYO1B, MYO1C, PSMC1, PSMC2, PSMC3, PSMC4, PSMC6, RAC1, RAD18, RFC1, RHOD, SMC3, TOP1, TOP2A, TUFM, WRNIP1, XRCC5]
GO:0042626	ATPase activity, coupled to transmembrane movement of substances	GO_MolecularFunction-GOA_09.02.2016_16h18	3.9e-05	0.00011	8.18182	9	[ABCB6, ABCC1, ABCC2, ABCC4, ABCG2, ATP1B3, ATP2B4, ATP2C1, ATP7A]
GO:0042623	ATPase activity, coupled	GO_MolecularFunction-GOA_09.02.2016_16h18	1.9e-10	4.4e-09	7.22892	24	[ABCB6, ABCC1, ABCC2, ABCC4, ABCG2, ATP1B3, ATP2B4, ATP2C1, ATP7A, MCM6, MCM7, MYH9, MYO1B, MYO1C, PSMC1, PSMC2, PSMC3, PSMC4, PSMC6, RAD18, RFC1, TOP1, TOP2A, XRCC5]
GO:0022804	active transmembrane transporter activity	GO_MolecularFunction-GOA_09.02.2016_16h18	6.9e-08	4.4e-07	6	21	[ABCB6, ABCC1, ABCC2, ABCC4, ABCG2, ATP1B3, ATP2B4, ATP2C1, ATP7A, SLC12A2, SLC12A4, SLC20A1, SLC22A5, SLC3A2, SLC4A7, SLC5A3, SLC6A6, SLC6A9, SLC7A11, SLC7A2, SLC9A6]
GO:0044325	ion channel binding	GO_MolecularFunction-GOA_09.02.2016_16h18	0.008	0.01	5.12821	6	[CAV1, CIB1, PKP2, SRI, TCAF1, YWHAH]
GO:0003723	RNA binding	GO_MolecularFunction-GOA_09.02.2016_16h18	1.2e-19	1.5e-17	4.61165	76	[AARS, AHNAK, ANXA2, CARHSP1, CDC42EP4, CLTC, CPSF2, DUT, EIF4G1, ENO1, EPRS, EZH2, FAM208A, FASN, FLNB, FSCN1, HDGF, HIST1H1B, HIST1H1C, HIST1H1E, HLA-A, HMGN2, HSP90AA1, HSP90B1, KRT18, LTA4H, MATR3, MKI67, MSI2, MSN, MYH9, NOP56, NXF3, PKM, PLEC, PPIA, PPIL4, PRDX1, PRMT1, PSMC1, PSMD2, PTBP1, PTBP3, PTRF, RBM14, RDX, RPL10A, RPL11, RPL19, RPL30, RPL4, RPL6, RPL7, RPL9, RPS15, SBDS, SLC3A2, SM…
GO:0044822	poly(A) RNA binding	GO_MolecularFunction-GOA_09.02.2016_16h18	1.8e-19	1.9e-17	5.3068	64	[AHNAK, ANXA2, CARHSP1, CDC42EP4, CLTC, DUT, EIF4G1, ENO1, FAM208A, FASN, FLNB, FSCN1, HDGF, HIST1H1B, HIST1H1C, HIST1H1E, HLA-A, HMGN2, HSP90AA1, KRT18, LTA4H, MATR3, MKI67, MSI2, MYH9, NOP56, NXF3, PKM, PLEC, PPIA, PPIL4, PRDX1, PRMT1, PSMC1, PSMD2, PTBP1, PTBP3, PTRF, RBM14, RDX, RPL10A, RPL11, RPL19, RPL30, RPL4, RPL6, RPL7, RPS15, SBDS, SLC3A2, SRP14, SSBP1, TNPO1, TOP1, TOP2A, TRIM28, TUFM,…
GO:0015291	secondary active transmembrane transporter activity	GO_MolecularFunction-GOA_09.02.2016_16h18	0.00013	0.00033	5.35714	12	[SLC12A2, SLC12A4, SLC20A1, SLC22A5, SLC3A2, SLC4A7, SLC5A3, SLC6A6, SLC6A9, SLC7A11, SLC7A2, SLC9A6]
GO:0008509	anion transmembrane transporter activity	GO_MolecularFunction-GOA_09.02.2016_16h18	0.00026	0.00057	4.71014	13	[ABCC2, ANO6, CLIC4, SLC12A2, SLC12A4, SLC20A1, SLC22A5, SLC35B2, SLC3A2, SLC4A7, SLC6A9, SLC7A11, SLC7A2]
GO:0015293	symporter activity	GO_MolecularFunction-GOA_09.02.2016_16h18	0.00093	0.0016	5.92593	8	[SLC12A2, SLC12A4, SLC20A1, SLC22A5, SLC4A7, SLC5A3, SLC6A6, SLC6A9]
GO:0099516	ion antiporter activity	GO_MolecularFunction-GOA_09.02.2016_16h18	0.0014	0.0024	8.92857	5	[SLC22A5, SLC3A2, SLC4A7, SLC7A11, SLC9A6]
GO:0015081	sodium ion transmembrane transporter activity	GO_MolecularFunction-GOA_09.02.2016_16h18	0.00085	0.0015	6.01504	8	[ATP1B3, SLC20A1, SLC3A2, SLC4A7, SLC5A3, SLC6A6, SLC6A9, SLC9A6]
GO:0000149	SNARE binding	GO_MolecularFunction-GOA_09.02.2016_16h18	0.013	0.016	4.58015	6	[BET1, CAV1, SEC22B, SNAP23, TMED9, VAMP8]
GO:0005484	SNAP receptor activity	GO_MolecularFunction-GOA_09.02.2016_16h18	0.02	0.022	7.69231	3	[SEC22B, SNAP23, VAMP8]
GO:0019905	syntaxin binding	GO_MolecularFunction-GOA_09.02.2016_16h18	0.014	0.017	5.20833	5	[BET1, CAV1, SEC22B, SNAP23, TMED9]
GO:0047485	protein N-terminus binding	GO_MolecularFunction-GOA_09.02.2016_16h18	0.022	0.025	4.62963	5	[ARF6, EXOC4, FLNB, MORF4L1, SMARCE1]
GO:1901981	phosphatidylinositol phosphate binding	GO_MolecularFunction-GOA_09.02.2016_16h18	0.0074	0.0099	5.21739	6	[ANKFY1, ANXA2, IQGAP1, MYO1B, PLEKHA1, PTGES2]
GO:0048365	Rac GTPase binding	GO_MolecularFunction-GOA_09.02.2016_16h18	0.0064	0.0087	8	4	[CAV1, CYFIP1, IQGAP1, OCRL]
GO:0015103	inorganic anion transmembrane transporter activity	GO_MolecularFunction-GOA_09.02.2016_16h18	0.0068	0.0092	5.30973	6	[ANO6, CLIC4, SLC12A2, SLC12A4, SLC20A1, SLC4A7]
GO:0015108	chloride transmembrane transporter activity	GO_MolecularFunction-GOA_09.02.2016_16h18	0.045	0.047	4.44444	4	[ANO6, CLIC4, SLC12A2, SLC12A4]
GO:1901682	sulfur compound transmembrane transporter activity	GO_MolecularFunction-GOA_09.02.2016_16h18	0.0072	0.0097	11.1111	3	[SLC35B2, SLC6A6, SLC7A11]
GO:0005342	organic acid transmembrane transporter activity	GO_MolecularFunction-GOA_09.02.2016_16h18	0.016	0.018	4.41176	6	[SLC22A5, SLC3A2, SLC6A6, SLC6A9, SLC7A11, SLC7A2]
GO:0008514	organic anion transmembrane transporter activity	GO_MolecularFunction-GOA_09.02.2016_16h18	0.0039	0.0058	4.70588	8	[ABCC2, SLC22A5, SLC35B2, SLC3A2, SLC4A7, SLC6A9, SLC7A11, SLC7A2]
GO:0015171	amino acid transmembrane transporter activity	GO_MolecularFunction-GOA_09.02.2016_16h18	0.028	0.031	5.12821	4	[SLC3A2, SLC6A9, SLC7A11, SLC7A2]
GO:0015175	neutral amino acid transmembrane transporter activity	GO_MolecularFunction-GOA_09.02.2016_16h18	0.012	0.015	9.09091	3	[SLC3A2, SLC6A9, SLC7A11]
GO:0015179	L-amino acid transmembrane transporter activity	GO_MolecularFunction-GOA_09.02.2016_16h18	0.046	0.048	5.55556	3	[SLC6A9, SLC7A11, SLC7A2]
GO:0015370	solute:sodium symporter activity	GO_MolecularFunction-GOA_09.02.2016_16h18	0.0059	0.0081	8.16327	4	[SLC20A1, SLC5A3, SLC6A6, SLC6A9]
GO:0050998	nitric-oxide synthase binding	GO_MolecularFunction-GOA_09.02.2016_16h18	0.00015	0.00036	21.0526	4	[ACTB, ATP2B4, CAV1, DMD]
GO:0051117	ATPase binding	GO_MolecularFunction-GOA_09.02.2016_16h18	0.031	0.034	5	4	[ATP1B3, CAV1, CHMP4B, RDX]
GO:0030235	nitric-oxide synthase regulator activity	GO_MolecularFunction-GOA_09.02.2016_16h18	0.00025	0.00056	33.3333	3	[ATP2B4, EGFR, HSP90AA1]
GO:0032947	protein complex scaffold	GO_MolecularFunction-GOA_09.02.2016_16h18	0.027	0.03	5.19481	4	[AKAP13, CAV1, LAMTOR1, PKP2]
GO:0003779	actin binding	GO_MolecularFunction-GOA_09.02.2016_16h18	5.4e-05	0.00015	4.32692	18	[CNN2, COBLL1, CYFIP1, DMD, EGFR, FLNB, FSCN1, LASP1, LIMCH1, MSN, MYH9, MYO1B, MYO1C, PLEC, RDX, TMOD3, TPM4, YWHAH]
GO:0051015	actin filament binding	GO_MolecularFunction-GOA_09.02.2016_16h18	0.011	0.014	4.7619	6	[CYFIP1, EGFR, FSCN1, LASP1, MYH9, MYO1B]
GO:0005080	protein kinase C binding	GO_MolecularFunction-GOA_09.02.2016_16h18	0.0084	0.01	7.40741	4	[PKP2, PRKCDBP, SDC4, TOP2A]
GO:0032182	ubiquitin-like protein binding	GO_MolecularFunction-GOA_09.02.2016_16h18	8.2e-05	0.0002	7.43802	9	[FSCN1, IKBKG, NPLOC4, PARP10, PML, RAD18, TOP2A, UBXN7, UIMC1]
GO:0043130	ubiquitin binding	GO_MolecularFunction-GOA_09.02.2016_16h18	0.00015	0.00035	7.76699	8	[FSCN1, IKBKG, NPLOC4, PARP10, RAD18, TOP2A, UBXN7, UIMC1]
GO:0031593	polyubiquitin binding	GO_MolecularFunction-GOA_09.02.2016_16h18	0.004	0.0058	9.09091	4	[IKBKG, PARP10, RAD18, UIMC1]
GO:0070530	K63-linked polyubiquitin binding	GO_MolecularFunction-GOA_09.02.2016_16h18	0.0026	0.004	15.7895	3	[IKBKG, PARP10, UIMC1]
GO:0015297	antiporter activity	GO_MolecularFunction-GOA_09.02.2016_16h18	0.0013	0.0023	7.31707	6	[SLC22A5, SLC3A2, SLC4A7, SLC7A11, SLC7A2, SLC9A6]
GO:0015298	solute:cation antiporter activity	GO_MolecularFunction-GOA_09.02.2016_16h18	0.0089	0.011	10.3448	3	[SLC22A5, SLC3A2, SLC9A6]
GO:0015491	cation:cation antiporter activity	GO_MolecularFunction-GOA_09.02.2016_16h18	0.0046	0.0065	13.0435	3	[SLC22A5, SLC3A2, SLC9A6]
GO:0005547	phosphatidylinositol-3,4,5-trisphosphate binding	GO_MolecularFunction-GOA_09.02.2016_16h18	0.016	0.018	8.33333	3	[IQGAP1, MYO1B, PTGES2]
GO:1902936	phosphatidylinositol bisphosphate binding	GO_MolecularFunction-GOA_09.02.2016_16h18	0.024	0.027	5.40541	4	[ANXA2, MYO1B, PLEKHA1, PTGES2]
GO:0015294	solute:cation symporter activity	GO_MolecularFunction-GOA_09.02.2016_16h18	0.00041	0.00084	7.69231	7	[SLC12A2, SLC12A4, SLC20A1, SLC4A7, SLC5A3, SLC6A6, SLC6A9]
GO:0015296	anion:cation symporter activity	GO_MolecularFunction-GOA_09.02.2016_16h18	0.001	0.0018	9.61539	5	[SLC12A2, SLC12A4, SLC20A1, SLC4A7, SLC6A9]
GO:0044548	S100 protein binding	GO_MolecularFunction-GOA_09.02.2016_16h18	0.00083	0.0015	23.0769	3	[AHNAK, ANXA2, IQGAP1]
GO:0001076	transcription factor activity, RNA polymerase II transcription factor binding	GO_MolecularFunction-GOA_09.02.2016_16h18	0.018	0.021	4.25532	6	[HDGF, NR3C1, RBM14, SMAD4, TRIM28, ZNF451]
GO:0015232	heme transporter activity	GO_MolecularFunction-GOA_09.02.2016_16h18	0.00049	0.00097	27.2727	3	[ABCB6, ABCG2, PRMT1]
GO:0044389	ubiquitin-like protein ligase binding	GO_MolecularFunction-GOA_09.02.2016_16h18	3.2e-08	2.5e-07	6.90909	19	[CCDC50, CUL1, CUL5, EGFR, HM13, IKBKG, NPLOC4, PML, PRDX6, RAD18, RBX1, SCAMP3, TPI1, TRIM28, TXNIP, UBE2L3, UBE2M, UBXN7, XRCC5]
GO:0031625	ubiquitin protein ligase binding	GO_MolecularFunction-GOA_09.02.2016_16h18	2.5e-08	2.2e-07	7.01107	19	[CCDC50, CUL1, CUL5, EGFR, HM13, IKBKG, NPLOC4, PML, PRDX6, RAD18, RBX1, SCAMP3, TPI1, TRIM28, TXNIP, UBE2L3, UBE2M, UBXN7, XRCC5]
GO:0005516	calmodulin binding	GO_MolecularFunction-GOA_09.02.2016_16h18	0.0022	0.0035	4.73684	9	[ATP2B4, CASK, CNN2, IQGAP1, KCNN4, MYH9, MYO1B, MYO1C, TNPO1]
GO:0016614	oxidoreductase activity, acting on CH-OH group of donors	GO_MolecularFunction-GOA_09.02.2016_16h18	0.0049	0.0069	5	7	[ABCC4, AKR1C3, DHRS3, FASN, GLYR1, HSD17B4, PHGDH]
GO:0016616	oxidoreductase activity, acting on the CH-OH group of donors, NAD or NADP as acceptor	GO_MolecularFunction-GOA_09.02.2016_16h18	0.0022	0.0035	5.78512	7	[ABCC4, AKR1C3, DHRS3, FASN, GLYR1, HSD17B4, PHGDH]
GO:0051020	GTPase binding	GO_MolecularFunction-GOA_09.02.2016_16h18	1.5e-08	1.4e-07	6.87285	20	[AKAP13, ANKFY1, ANXA2, CAV1, CDC42EP1, CDC42EP4, CIB1, CYFIP1, ENO1, EPRS, ERRFI1, EXOC4, HSP90AA1, IQGAP1, MYO1C, OCRL, RAC1, TNPO1, XPO1, YBX3]
GO:0019843	rRNA binding	GO_MolecularFunction-GOA_09.02.2016_16h18	0.014	0.017	6.34921	4	[PTRF, RPL11, RPL9, SBDS]
GO:0019899	enzyme binding	GO_MolecularFunction-GOA_09.02.2016_16h18	2.1e-17	1.6e-15	4.21754	76	[ACTB, AKAP13, ANKFY1, ANXA2, ARF6, ATP1B3, ATP2B4, CARHSP1, CAV1, CCDC50, CDC42EP1, CDC42EP4, CDC73, CHMP4B, CIB1, CLTC, CSPG4, CUL1, CUL5, CYFIP1, DMD, EGFR, ENO1, EPRS, ERRFI1, EXOC4, FANCD2, FANCI, FASN, FLOT1, FLOT2, GYS1, HIST1H1B, HM13, HSP90AA1, HSP90B1, IKBKG, IQGAP1, KCNN4, MCM2, MSN, MYO1C, NOP56, NPLOC4, OCRL, PKP2, PLCB4, PLSCR1, PML, PPP2R2A, PRDX6, PRKCDBP, PRMT1, RAC1, RAD18, RBX1…
GO:0019902	phosphatase binding	GO_MolecularFunction-GOA_09.02.2016_16h18	0.014	0.017	4.06977	7	[ATP2B4, CARHSP1, EGFR, HSP90B1, IQGAP1, KCNN4, PPP2R2A]
GO:0019903	protein phosphatase binding	GO_MolecularFunction-GOA_09.02.2016_16h18	0.013	0.015	4.61538	6	[ATP2B4, EGFR, HSP90B1, IQGAP1, KCNN4, PPP2R2A]
GO:0016875	ligase activity, forming carbon-oxygen bonds	GO_MolecularFunction-GOA_09.02.2016_16h18	0.0064	0.0087	8	4	[AARS, EPRS, GART, HARS]
GO:0016876	ligase activity, forming aminoacyl-tRNA and related compounds	GO_MolecularFunction-GOA_09.02.2016_16h18	0.0064	0.0087	8	4	[AARS, EPRS, GART, HARS]
GO:0004812	aminoacyl-tRNA ligase activity	GO_MolecularFunction-GOA_09.02.2016_16h18	0.0064	0.0087	8	4	[AARS, EPRS, GART, HARS]
GO:0030165	PDZ domain binding	GO_MolecularFunction-GOA_09.02.2016_16h18	0.0039	0.0058	5.94059	6	[ATP2B4, EXOC4, F11R, GNG5, PLEKHA1, SLC22A5]
GO:0005798	Golgi-associated vesicle	GO_CellularComponent-GOA_09.02.2016_16h18	0.037	0.04	4.70588	4	[ATP7A, CLTC, OCRL, TMED9]
GO:0005802	trans-Golgi network	GO_CellularComponent-GOA_09.02.2016_16h18	0.0019	0.003	4.83871	9	[AP1M1, ATP2C1, ATP7A, CLTC, MYO1B, OCRL, PTGES2, RAC1, TMEM165]
GO:0030140	trans-Golgi network transport vesicle	GO_CellularComponent-GOA_09.02.2016_16h18	0.0089	0.011	10.3448	3	[ATP7A, CLTC, TMED9]
GO:0030117	membrane coat	GO_CellularComponent-GOA_09.02.2016_16h18	0.012	0.015	5.37634	5	[AP1M1, CHMP1B, CHMP4B, CLTC, EGFR]
GO:0030118	clathrin coat	GO_CellularComponent-GOA_09.02.2016_16h18	0.029	0.031	6.66667	3	[AP1M1, CLTC, EGFR]
GO:0030666	endocytic vesicle membrane	GO_CellularComponent-GOA_09.02.2016_16h18	0.0094	0.012	4.43038	7	[AP1M1, CAV1, CLTC, EGFR, HLA-A, OCRL, UBB]
GO:0030139	endocytic vesicle	GO_CellularComponent-GOA_09.02.2016_16h18	0.00075	0.0013	4.44444	12	[AP1M1, ARF6, CAV1, CLTC, EGFR, FLOT2, HLA-A, HSP90AA1, HSP90B1, ITGB5, OCRL, UBB]
GO:0031901	early endosome membrane	GO_CellularComponent-GOA_09.02.2016_16h18	9.8e-06	3.1e-05	8.54701	10	[APLP2, CAV1, EGFR, HLA-A, OCRL, PML, RAC1, SLC9A6, TMEM165, VAMP8]
GO:0030136	clathrin-coated vesicle	GO_CellularComponent-GOA_09.02.2016_16h18	0.012	0.015	4.21687	7	[AP1M1, ATP7A, CLTC, EGFR, NUMB, OCRL, TMED9]
GO:0030669	clathrin-coated endocytic vesicle membrane	GO_CellularComponent-GOA_09.02.2016_16h18	0.04	0.042	5.88235	3	[AP1M1, CLTC, EGFR]
GO:0045334	clathrin-coated endocytic vesicle	GO_CellularComponent-GOA_09.02.2016_16h18	0.019	0.022	5.7971	4	[AP1M1, CLTC, EGFR, OCRL]
GO:0030667	secretory granule membrane	GO_CellularComponent-GOA_09.02.2016_16h18	0.0051	0.0071	6.66667	5	[ABCC4, CAV1, FLOT2, SRI, VAMP8]
GO:0031254	cell trailing edge	GO_CellularComponent-GOA_09.02.2016_16h18	8.1e-07	3.6e-06	38.4615	5	[FLOT1, FLOT2, MSN, MYH9, PIP5K1C]
GO:0001931	uropod	GO_CellularComponent-GOA_09.02.2016_16h18	8.1e-07	3.6e-06	38.4615	5	[FLOT1, FLOT2, MSN, MYH9, PIP5K1C]
GO:0030027	lamellipodium	GO_CellularComponent-GOA_09.02.2016_16h18	0.0081	0.01	4.16667	8	[CIB1, CSPG4, CYFIP1, FLOT1, FLOT2, FSCN1, RAC1, RDX]
GO:0044853	plasma membrane raft	GO_CellularComponent-GOA_09.02.2016_16h18	8.5e-05	0.00021	8.42105	8	[ATP1B3, ATP2B4, CAV1, FLOT1, FLOT2, PRKCDBP, PTRF, SLC2A1]
GO:0005938	cell cortex	GO_CellularComponent-GOA_09.02.2016_16h18	0.00017	0.00041	4.90566	13	[ANXA2, ARF6, CAV1, EXOC4, FLNB, FLOT1, FLOT2, LASP1, MYH9, NUMA1, RDX, SLC2A1, TPM4]
GO:0099568	cytoplasmic region	GO_CellularComponent-GOA_09.02.2016_16h18	0.00039	0.00081	4.51389	13	[ANXA2, ARF6, CAV1, EXOC4, FLNB, FLOT1, FLOT2, LASP1, MYH9, NUMA1, RDX, SLC2A1, TPM4]
GO:0005901	caveola	GO_CellularComponent-GOA_09.02.2016_16h18	3.5e-05	0.0001	9.52381	8	[ATP1B3, ATP2B4, CAV1, FLOT1, FLOT2, PRKCDBP, PTRF, SLC2A1]
GO:0008180	COP9 signalosome	GO_CellularComponent-GOA_09.02.2016_16h18	0.017	0.02	8.10811	3	[BASP1, FLOT1, MYH9]
GO:0015629	actin cytoskeleton	GO_CellularComponent-GOA_09.02.2016_16h18	1.1e-05	3.4e-05	4.375	21	[AHNAK, CASK, CDC42EP1, CDC42EP4, CLIC4, CNN2, DMD, FLNB, FLOT1, FLOT2, FSCN1, IQGAP1, LASP1, MYH9, MYO1B, MYO1C, RAC1, RDX, SLC2A1, TMOD3, TPM4]
GO:0044448	cell cortex part	GO_CellularComponent-GOA_09.02.2016_16h18	0.00098	0.0017	5.88235	8	[EXOC4, FLOT1, FLOT2, LASP1, MYH9, RDX, SLC2A1, TPM4]
GO:0030863	cortical cytoskeleton	GO_CellularComponent-GOA_09.02.2016_16h18	0.00053	0.001	7.36842	7	[FLOT1, FLOT2, LASP1, MYH9, RDX, SLC2A1, TPM4]
GO:0030864	cortical actin cytoskeleton	GO_CellularComponent-GOA_09.02.2016_16h18	0.00051	0.001	8.82353	6	[FLOT1, FLOT2, LASP1, MYH9, RDX, SLC2A1]
GO:0032587	ruffle membrane	GO_CellularComponent-GOA_09.02.2016_16h18	0.011	0.014	5.49451	5	[CIB1, HSP90AA1, PIP5K1C, PLEKHA1, RAC1]
GO:0043034	costamere	GO_CellularComponent-GOA_09.02.2016_16h18	0.00023	0.00052	19.0476	4	[AHNAK, DMD, PLEC, SDC4]
GO:0019898	extrinsic component of membrane	GO_CellularComponent-GOA_09.02.2016_16h18	0.0026	0.004	4.04412	11	[ANXA2, ERRFI1, GNA13, GNG11, GNG5, IQGAP1, MSN, NUMB, PML, RAC1, RDX]
GO:0019897	extrinsic component of plasma membrane	GO_CellularComponent-GOA_09.02.2016_16h18	0.0016	0.0027	5.40541	8	[ANXA2, ERRFI1, GNA13, GNG11, GNG5, IQGAP1, NUMB, RAC1]
GO:0031234	extrinsic component of cytoplasmic side of plasma membrane	GO_CellularComponent-GOA_09.02.2016_16h18	0.018	0.021	4.85437	5	[ERRFI1, GNA13, GNG11, GNG5, IQGAP1]
GO:0005834	heterotrimeric G-protein complex	GO_CellularComponent-GOA_09.02.2016_16h18	0.013	0.016	8.82353	3	[GNA13, GNG11, GNG5]
GO:0042383	sarcolemma	GO_CellularComponent-GOA_09.02.2016_16h18	2.3e-05	6.9e-05	7.75194	10	[AHNAK, ANXA2, ATP2B4, CIB1, DMD, FASN, FLOT1, PLEC, SLC30A1, SRI]
GO:0031252	cell leading edge	GO_CellularComponent-GOA_09.02.2016_16h18	6.2e-06	2.1e-05	4.88432	19	[ANXA2, ARF6, CIB1, CSPG4, CYFIP1, FLOT1, FLOT2, FSCN1, HSP90AA1, IQGAP1, ITGB4, ITGB5, MYH9, MYO1C, PIP5K1C, PLEKHA1, PTGES2, RAC1, RDX]
GO:0098589	membrane region	GO_CellularComponent-GOA_09.02.2016_16h18	6.3e-11	1.8e-09	4.07498	50	[ABCC1, ABCC2, ABCC4, AHNAK, ANXA2, ARF6, ATP1B3, ATP2B4, ATP7A, CASK, CAV1, CIB1, CLTC, CSPG4, DHRS3, DMD, EDNRB, EFHD2, EGFR, FASN, FLOT1, FLOT2, FSCN1, GNA13, HSP90AA1, ITGB4, KCNN4, LAMTOR1, MSN, MYO1C, NUMB, OCRL, PGK1, PI4K2A, PIP5K1C, PLEKHA1, PLSCR1, PRKCDBP, PRMT1, PTRF, RAC1, RDX, SDC4, SLC12A2, SLC22A5, SLC2A1, SLC3A2, SLC4A7, TNPO1, XPO1]
GO:0001726	ruffle	GO_CellularComponent-GOA_09.02.2016_16h18	2.5e-06	9.9e-06	7.34463	13	[ANXA2, ARF6, CIB1, CYFIP1, FSCN1, HSP90AA1, IQGAP1, MYH9, MYO1C, PIP5K1C, PLEKHA1, RAC1, RDX]
GO:0031253	cell projection membrane	GO_CellularComponent-GOA_09.02.2016_16h18	1e-05	3.2e-05	5.13595	17	[ARF6, ATP7A, CASK, CIB1, CSPG4, DHRS3, DMD, FSCN1, GNA13, HSP90AA1, MSN, MYO1C, PIP5K1C, PLEKHA1, PRMT1, RAC1, SLC22A5]
GO:0000502	proteasome complex	GO_CellularComponent-GOA_09.02.2016_16h18	1.6e-05	5.1e-05	10.5263	8	[PSMB1, PSMC1, PSMC2, PSMC3, PSMC4, PSMC6, PSMD2, PSMD7]
GO:0022624	proteasome accessory complex	GO_CellularComponent-GOA_09.02.2016_16h18	4.1e-08	2.9e-07	29.1667	7	[PSMC1, PSMC2, PSMC3, PSMC4, PSMC6, PSMD2, PSMD7]
GO:0005838	proteasome regulatory particle	GO_CellularComponent-GOA_09.02.2016_16h18	1.4e-08	1.4e-07	33.3333	7	[PSMC1, PSMC2, PSMC3, PSMC4, PSMC6, PSMD2, PSMD7]
GO:0008540	proteasome regulatory particle, base subcomplex	GO_CellularComponent-GOA_09.02.2016_16h18	1.6e-08	1.4e-07	46.1538	6	[PSMC1, PSMC2, PSMC3, PSMC4, PSMC6, PSMD2]
GO:0031597	cytosolic proteasome complex	GO_CellularComponent-GOA_09.02.2016_16h18	8.7e-09	1e-07	50	6	[PSMC1, PSMC2, PSMC3, PSMC4, PSMC6, PSMD2]
GO:0031595	nuclear proteasome complex	GO_CellularComponent-GOA_09.02.2016_16h18	3.7e-08	2.7e-07	62.5	5	[PSMC1, PSMC2, PSMC3, PSMC4, PSMC6]
GO:0044815	DNA packaging complex	GO_CellularComponent-GOA_09.02.2016_16h18	0.045	0.047	4.44444	4	[H3F3B, HIST1H1B, HIST1H1C, HIST1H1E]
GO:0000785	chromatin	GO_CellularComponent-GOA_09.02.2016_16h18	2e-05	6.1e-05	4.33839	20	[ACTB, ASXL1, CHEK1, EZH2, H3F3B, HAT1, HIST1H1B, HIST1H1C, HIST1H1E, HMGN2, MCM2, MCM7, MORF4L1, RAD18, SMAD4, SMARCE1, SMC3, TMPO, TRIM28, UBA1]
GO:0000786	nucleosome	GO_CellularComponent-GOA_09.02.2016_16h18	0.035	0.037	4.81928	4	[H3F3B, HIST1H1B, HIST1H1C, HIST1H1E]
GO:0098862	cluster of actin-based cell projections	GO_CellularComponent-GOA_09.02.2016_16h18	2.6e-05	7.7e-05	6.91824	11	[ATP7A, FLNB, GNA13, MYH9, MYO1B, MYO1C, PLEC, PRMT1, RDX, SLC22A5, SLC4A7]
GO:0005903	brush border	GO_CellularComponent-GOA_09.02.2016_16h18	5.1e-05	0.00014	7.89474	9	[ATP7A, FLNB, GNA13, MYH9, MYO1B, MYO1C, PLEC, PRMT1, SLC22A5]
GO:0031526	brush border membrane	GO_CellularComponent-GOA_09.02.2016_16h18	0.011	0.014	6.77966	4	[ATP7A, GNA13, PRMT1, SLC22A5]
GO:0000781	chromosome, telomeric region	GO_CellularComponent-GOA_09.02.2016_16h18	7e-08	4.4e-07	9.15033	14	[CDC73, CDK1, CDK2, CHEK1, DDB1, HAT1, MCM2, MCM3, MCM5, MCM6, MCM7, PML, WRNIP1, XRCC5]
GO:0000784	nuclear chromosome, telomeric region	GO_CellularComponent-GOA_09.02.2016_16h18	2.5e-07	1.3e-06	9.91736	12	[CDC73, CDK1, DDB1, HAT1, MCM2, MCM3, MCM5, MCM6, MCM7, PML, WRNIP1, XRCC5]
GO:0005604	basement membrane	GO_CellularComponent-GOA_09.02.2016_16h18	0.02	0.023	4.7619	5	[ANXA2, CASK, CD151, ITGB4, SMC3]
GO:0000228	nuclear chromosome	GO_CellularComponent-GOA_09.02.2016_16h18	3.6e-08	2.7e-07	5.02793	27	[ACTB, ASXL1, BAZ1A, CDC73, CDK1, CHEK1, DDB1, EZH2, HAT1, HIST1H1B, HIST1H1C, HIST1H1E, MCM2, MCM3, MCM5, MCM6, MCM7, MORF4L1, PML, SMAD4, SMARCE1, SMC3, TOP1, TOP2A, TRIM28, WRNIP1, XRCC5]
GO:0016234	inclusion body	GO_CellularComponent-GOA_09.02.2016_16h18	0.033	0.036	4.87805	4	[GYS1, PSMC4, PSMC6, RAD18]
GO:0044445	cytosolic part	GO_CellularComponent-GOA_09.02.2016_16h18	1.4e-08	1.4e-07	7.69231	18	[ENO1, IKBKG, PI4K2A, PSMC1, PSMC2, PSMC3, PSMC4, PSMC6, PSMD2, RPL10A, RPL11, RPL19, RPL30, RPL4, RPL6, RPL7, RPL9, RPS15]
GO:0000932	cytoplasmic mRNA processing body	GO_CellularComponent-GOA_09.02.2016_16h18	0.026	0.029	5.26316	4	[CARHSP1, PSMC2, PSMC3, TOP1]
GO:0005811	lipid particle	GO_CellularComponent-GOA_09.02.2016_16h18	0.017	0.02	5.97015	4	[ACSL4, ANXA2, CAV1, PTGES2]
GO:0044440	endosomal part	GO_CellularComponent-GOA_09.02.2016_16h18	1.7e-07	1e-06	5.26316	23	[ABCB6, ANKFY1, ANXA2, APLP2, ARF6, CAV1, CHMP1B, CHMP4B, CLTC, EGFR, HLA-A, LAMTOR1, MYO1B, OCRL, PML, RAC1, RHOD, SLC9A6, TMEM165, UBA1, UBB, UBE2D3, VAMP8]
GO:0005769	early endosome	GO_CellularComponent-GOA_09.02.2016_16h18	9.8e-07	4.2e-06	5.80645	18	[ANKFY1, ANXA2, APLP2, ARF6, CAV1, EGFR, FLOT1, HLA-A, MYO1B, NUMB, OCRL, PML, PTP4A2, RAC1, RHOD, SLC9A6, TMEM165, VAMP8]
GO:0010008	endosome membrane	GO_CellularComponent-GOA_09.02.2016_16h18	4.4e-08	3.1e-07	5.67901	23	[ABCB6, ANKFY1, ANXA2, APLP2, ARF6, CAV1, CHMP1B, CHMP4B, CLTC, EGFR, HLA-A, LAMTOR1, MYO1B, OCRL, PML, RAC1, RHOD, SLC9A6, TMEM165, UBA1, UBB, UBE2D3, VAMP8]
GO:0031902	late endosome membrane	GO_CellularComponent-GOA_09.02.2016_16h18	0.005	0.007	5.66038	6	[ANXA2, CHMP1B, CHMP4B, LAMTOR1, TMEM165, VAMP8]
GO:0098858	actin-based cell projection	GO_CellularComponent-GOA_09.02.2016_16h18	0.00011	0.00028	5.88235	11	[ARF6, CIB1, CLIC4, DMD, EXOC4, FSCN1, MSN, MYO1B, MYO1C, RDX, SLC4A7]
GO:0032420	stereocilium	GO_CellularComponent-GOA_09.02.2016_16h18	0.025	0.028	6.97674	3	[MYO1C, RDX, SLC4A7]
GO:0032421	stereocilium bundle	GO_CellularComponent-GOA_09.02.2016_16h18	0.044	0.046	5.66038	3	[MYO1C, RDX, SLC4A7]
GO:0005902	microvillus	GO_CellularComponent-GOA_09.02.2016_16h18	0.001	0.0018	7.69231	6	[CLIC4, EXOC4, FSCN1, MSN, MYO1C, RDX]
GO:0005844	polysome	GO_CellularComponent-GOA_09.02.2016_16h18	0.03	0.033	6.52174	3	[MSI2, RPL7, YBX3]
GO:0044391	ribosomal subunit	GO_CellularComponent-GOA_09.02.2016_16h18	0.0013	0.0022	5.11364	9	[RPL10A, RPL11, RPL19, RPL30, RPL4, RPL6, RPL7, RPL9, RPS15]
GO:0015934	large ribosomal subunit	GO_CellularComponent-GOA_09.02.2016_16h18	0.00012	0.0003	8	8	[RPL10A, RPL11, RPL19, RPL30, RPL4, RPL6, RPL7, RPL9]
GO:0022626	cytosolic ribosome	GO_CellularComponent-GOA_09.02.2016_16h18	5.9e-05	0.00015	7.75862	9	[RPL10A, RPL11, RPL19, RPL30, RPL4, RPL6, RPL7, RPL9, RPS15]
GO:0022625	cytosolic large ribosomal subunit	GO_CellularComponent-GOA_09.02.2016_16h18	4.1e-06	1.4e-05	12.6984	8	[RPL10A, RPL11, RPL19, RPL30, RPL4, RPL6, RPL7, RPL9]
GO:0042555	MCM complex	GO_CellularComponent-GOA_09.02.2016_16h18	3e-07	1.5e-06	45.4545	5	[MCM2, MCM3, MCM5, MCM6, MCM7]
GO:0098687	chromosomal region	GO_CellularComponent-GOA_09.02.2016_16h18	2.8e-06	1e-05	5.38922	18	[CDC73, CDK1, CDK2, CHEK1, DDB1, HAT1, MCM2, MCM3, MCM5, MCM6, MCM7, MKI67, PML, SMC3, WRNIP1, XPO1, XRCC5, ZNF207]
GO:0005720	nuclear heterochromatin	GO_CellularComponent-GOA_09.02.2016_16h18	0.014	0.017	8.57143	3	[HIST1H1B, HIST1H1E, TRIM28]
GO:0032588	trans-Golgi network membrane	GO_CellularComponent-GOA_09.02.2016_16h18	0.0073	0.0098	7.69231	4	[AP1M1, CLTC, MYO1B, TMEM165]
GO:0034098	VCP-NPL4-UFD1 AAA ATPase complex	GO_CellularComponent-GOA_09.02.2016_16h18	0.00025	0.00056	33.3333	3	[CAV1, NPLOC4, UBXN7]
GO:0044291	cell-cell contact zone	GO_CellularComponent-GOA_09.02.2016_16h18	0.0043	0.0062	6.94444	5	[AHNAK, FLOT1, FLOT2, PKP2, YWHAH]
GO:0034399	nuclear periphery	GO_CellularComponent-GOA_09.02.2016_16h18	0.00081	0.0014	6.06061	8	[CASK, CLIC4, HAT1, MATR3, NUMA1, PML, SMC3, TNPO1]
GO:0016363	nuclear matrix	GO_CellularComponent-GOA_09.02.2016_16h18	0.001	0.0018	6.60377	7	[CASK, CLIC4, HAT1, MATR3, NUMA1, PML, SMC3]
GO:0044454	nuclear chromosome part	GO_CellularComponent-GOA_09.02.2016_16h18	5.2e-07	2.4e-06	4.79042	24	[ACTB, ASXL1, CDC73, CDK1, DDB1, EZH2, HAT1, HIST1H1B, HIST1H1C, HIST1H1E, MCM2, MCM3, MCM5, MCM6, MCM7, MORF4L1, PML, SMAD4, SMARCE1, SMC3, TOP1, TRIM28, WRNIP1, XRCC5]
GO:0032153	cell division site	GO_CellularComponent-GOA_09.02.2016_16h18	0.0084	0.01	7.40741	4	[ARF6, CEP55, MYH9, RDX]
GO:0032155	cell division site part	GO_CellularComponent-GOA_09.02.2016_16h18	0.0084	0.01	7.40741	4	[ARF6, CEP55, MYH9, RDX]
GO:0097610	cell surface furrow	GO_CellularComponent-GOA_09.02.2016_16h18	0.0047	0.0067	8.69565	4	[ARF6, CEP55, MYH9, RDX]
GO:0032154	cleavage furrow	GO_CellularComponent-GOA_09.02.2016_16h18	0.0047	0.0067	8.69565	4	[ARF6, CEP55, MYH9, RDX]
GO:0030175	filopodium	GO_CellularComponent-GOA_09.02.2016_16h18	0.00057	0.0011	7.29167	7	[ARF6, CIB1, DMD, FSCN1, MSN, MYO1B, RDX]
GO:0035770	ribonucleoprotein granule	GO_CellularComponent-GOA_09.02.2016_16h18	0.0022	0.0035	5.16129	8	[ACTB, CARHSP1, IQGAP1, PSMC2, PSMC3, RAC1, RPL6, TOP1]
GO:0036464	cytoplasmic ribonucleoprotein granule	GO_CellularComponent-GOA_09.02.2016_16h18	0.0016	0.0027	5.40541	8	[ACTB, CARHSP1, IQGAP1, PSMC2, PSMC3, RAC1, RPL6, TOP1]
GO:0005793	endoplasmic reticulum-Golgi intermediate compartment	GO_CellularComponent-GOA_09.02.2016_16h18	0.02	0.023	4.7619	5	[BET1, ERGIC2, PTGES2, SEC22B, TMED9]
GO:0030315	T-tubule	GO_CellularComponent-GOA_09.02.2016_16h18	0.0047	0.0067	8.69565	4	[AHNAK, ATP2B4, SLC30A1, SRI]
GO:0044449	contractile fiber part	GO_CellularComponent-GOA_09.02.2016_16h18	0.0011	0.0019	4.80769	10	[AHNAK, ATP2B4, DMD, ENO1, FLNB, PLEC, SDC4, SRI, TMOD3, TPM4]
GO:0043292	contractile fiber	GO_CellularComponent-GOA_09.02.2016_16h18	0.0021	0.0034	4.40529	10	[AHNAK, ATP2B4, DMD, ENO1, FLNB, PLEC, SDC4, SRI, TMOD3, TPM4]
GO:0030016	myofibril	GO_CellularComponent-GOA_09.02.2016_16h18	0.0014	0.0024	4.65116	10	[AHNAK, ATP2B4, DMD, ENO1, FLNB, PLEC, SDC4, SRI, TMOD3, TPM4]
GO:0043209	myelin sheath	GO_CellularComponent-GOA_09.02.2016_16h18	2.3e-07	1.2e-06	7.69231	15	[ANXA2, ARF6, CLTC, EXOC4, FSCN1, HSP90AA1, MPP5, MSN, PHGDH, PKM, PRDX1, PRDX6, RDX, TKT, UBB]
GO:0005694	chromosome	GO_CellularComponent-GOA_09.02.2016_16h18	2.9e-10	6.4e-09	4.46137	41	[ACTB, ASXL1, BAZ1A, CDC73, CDK1, CDK2, CHEK1, CLTC, DDB1, EZH2, FAM208A, FANCD2, H3F3B, HAT1, HIST1H1B, HIST1H1C, HIST1H1E, HMGN2, MCM2, MCM3, MCM5, MCM6, MCM7, MKI67, MORF4L1, NUMA1, PML, RAD18, RFC1, SMAD4, SMARCE1, SMC3, TMPO, TOP1, TOP2A, TRIM28, UBA1, WRNIP1, XPO1, XRCC5, ZNF207]
GO:0044427	chromosomal part	GO_CellularComponent-GOA_09.02.2016_16h18	6.3e-09	8e-08	4.3849	36	[ACTB, ASXL1, CDC73, CDK1, CDK2, CHEK1, CLTC, DDB1, EZH2, H3F3B, HAT1, HIST1H1B, HIST1H1C, HIST1H1E, HMGN2, MCM2, MCM3, MCM5, MCM6, MCM7, MKI67, MORF4L1, PML, RAD18, RFC1, SMAD4, SMARCE1, SMC3, TMPO, TOP1, TRIM28, UBA1, WRNIP1, XPO1, XRCC5, ZNF207]
GO:0000792	heterochromatin	GO_CellularComponent-GOA_09.02.2016_16h18	0.031	0.034	5	4	[HIST1H1B, HIST1H1E, TRIM28, UBA1]
GO:0098857	membrane microdomain	GO_CellularComponent-GOA_09.02.2016_16h18	3.2e-09	4.6e-08	6.8323	22	[AHNAK, ANXA2, ATP1B3, ATP2B4, CAV1, DMD, EDNRB, EFHD2, EGFR, FASN, FLOT1, FLOT2, KCNN4, LAMTOR1, MYO1C, PGK1, PI4K2A, PLSCR1, PRKCDBP, PTRF, SDC4, SLC2A1]
GO:0045121	membrane raft	GO_CellularComponent-GOA_09.02.2016_16h18	3e-09	4.6e-08	6.85358	22	[AHNAK, ANXA2, ATP1B3, ATP2B4, CAV1, DMD, EDNRB, EFHD2, EGFR, FASN, FLOT1, FLOT2, KCNN4, LAMTOR1, MYO1C, PGK1, PI4K2A, PLSCR1, PRKCDBP, PTRF, SDC4, SLC2A1]
GO:0033116	endoplasmic reticulum-Golgi intermediate compartment membrane	GO_CellularComponent-GOA_09.02.2016_16h18	0.012	0.015	6.55738	4	[BET1, ERGIC2, SEC22B, TMED9]
GO:0031519	PcG protein complex	GO_CellularComponent-GOA_09.02.2016_16h18	0.029	0.031	6.66667	3	[ASXL1, EZH2, UBAP2L]
GO:0048770	pigment granule	GO_CellularComponent-GOA_09.02.2016_16h18	8.4e-10	1.6e-08	12.844	14	[ANXA2, ATP1B3, CLTC, FASN, FLOT1, GNA13, HSP90AA1, HSP90B1, PRDX1, PSMD2, RAC1, SEC22B, SLC2A1, SLC3A2]
GO:0042470	melanosome	GO_CellularComponent-GOA_09.02.2016_16h18	8.4e-10	1.6e-08	12.844	14	[ANXA2, ATP1B3, CLTC, FASN, FLOT1, GNA13, HSP90AA1, HSP90B1, PRDX1, PSMD2, RAC1, SEC22B, SLC2A1, SLC3A2]
GO:0032432	actin filament bundle	GO_CellularComponent-GOA_09.02.2016_16h18	0.0004	0.00082	9.23077	6	[CNN2, FLNB, FSCN1, MYH9, MYO1C, TPM4]
GO:0042641	actomyosin	GO_CellularComponent-GOA_09.02.2016_16h18	0.0006	0.0011	8.57143	6	[CNN2, FLNB, FSCN1, MYH9, MYO1C, TPM4]
GO:0097517	contractile actin filament bundle	GO_CellularComponent-GOA_09.02.2016_16h18	0.00026	0.00056	10	6	[CNN2, FLNB, FSCN1, MYH9, MYO1C, TPM4]
GO:0001725	stress fiber	GO_CellularComponent-GOA_09.02.2016_16h18	0.00026	0.00056	10	6	[CNN2, FLNB, FSCN1, MYH9, MYO1C, TPM4]
GO:0005884	actin filament	GO_CellularComponent-GOA_09.02.2016_16h18	0.011	0.013	5.55556	5	[IQGAP1, MYO1B, MYO1C, RAC1, TPM4]
GO:0072686	mitotic spindle	GO_CellularComponent-GOA_09.02.2016_16h18	0.01	0.013	6.89655	4	[CDK1, IKBKG, KIF23, NUMA1]
GO:0005657	replication fork	GO_CellularComponent-GOA_09.02.2016_16h18	0.0034	0.0051	7.35294	5	[CHEK1, MCM3, RAD18, RFC1, TOP1]
GO:0045171	intercellular bridge	GO_CellularComponent-GOA_09.02.2016_16h18	0.00093	0.0016	9.80392	5	[CEP55, CYFIP1, DNAJC8, FSCN1, KIF23]
GO:0045177	apical part of cell	GO_CellularComponent-GOA_09.02.2016_16h18	6.7e-06	2.3e-05	4.85933	19	[ABCC2, ATP2B4, CAV1, CIB1, CLIC4, CSPG4, FASN, FLOT1, FLOT2, KCNN4, MSN, NUMA1, NUMB, RDX, SLC12A2, SLC22A5, SLC3A2, SLC4A7, TNPO1]
GO:0016323	basolateral plasma membrane	GO_CellularComponent-GOA_09.02.2016_16h18	9.7e-09	1.1e-07	7.89474	18	[ABCC1, ABCC4, ANXA2, ATP2B4, ATP7A, CASK, CAV1, EGFR, FLOT1, FLOT2, ITGB4, KCNN4, MSN, MYO1C, NUMB, SLC12A2, SLC2A1, SLC4A7]
GO:0016324	apical plasma membrane	GO_CellularComponent-GOA_09.02.2016_16h18	1.7e-05	5.3e-05	5.16129	16	[ABCC2, ATP2B4, CAV1, CIB1, CSPG4, FASN, FLOT1, FLOT2, KCNN4, MSN, RDX, SLC12A2, SLC22A5, SLC3A2, SLC4A7, TNPO1]
GO:0044437	vacuolar part	GO_CellularComponent-GOA_09.02.2016_16h18	5.6e-05	0.00015	4.31655	18	[AHNAK, ANKFY1, ANXA2, AP1M1, CLTC, CSPG4, DAGLB, FLOT1, HSP90AA1, LAMTOR1, PHIP, PI4K2A, PSAP, SDC4, SLC12A4, TMEM165, UBA1, VAMP8]
GO:0005774	vacuolar membrane	GO_CellularComponent-GOA_09.02.2016_16h18	0.00014	0.00034	4.51807	15	[AHNAK, ANKFY1, ANXA2, AP1M1, CLTC, DAGLB, FLOT1, LAMTOR1, PHIP, PI4K2A, PSAP, SLC12A4, TMEM165, UBA1, VAMP8]
GO:0098852	lytic vacuole membrane	GO_CellularComponent-GOA_09.02.2016_16h18	2.6e-05	7.8e-05	5.24476	15	[AHNAK, ANKFY1, ANXA2, AP1M1, CLTC, DAGLB, FLOT1, LAMTOR1, PHIP, PI4K2A, PSAP, SLC12A4, TMEM165, UBA1, VAMP8]
GO:0005765	lysosomal membrane	GO_CellularComponent-GOA_09.02.2016_16h18	2.6e-05	7.8e-05	5.24476	15	[AHNAK, ANKFY1, ANXA2, AP1M1, CLTC, DAGLB, FLOT1, LAMTOR1, PHIP, PI4K2A, PSAP, SLC12A4, TMEM165, UBA1, VAMP8]
GO:0043189	H4/H2A histone acetyltransferase complex	GO_CellularComponent-GOA_09.02.2016_16h18	0.003	0.0046	15	3	[ACTB, MORF4L1, MORF4L2]
GO:0035267	NuA4 histone acetyltransferase complex	GO_CellularComponent-GOA_09.02.2016_16h18	0.003	0.0046	15	3	[ACTB, MORF4L1, MORF4L2]
GO:1902562	H4 histone acetyltransferase complex	GO_CellularComponent-GOA_09.02.2016_16h18	0.003	0.0046	15	3	[ACTB, MORF4L1, MORF4L2]
GO:0005791	rough endoplasmic reticulum	GO_CellularComponent-GOA_09.02.2016_16h18	0.0051	0.0071	6.66667	5	[HM13, PSMD2, SLC7A11, SRP9, UBA1]
GO:0009925	basal plasma membrane	GO_CellularComponent-GOA_09.02.2016_16h18	0.017	0.02	8.10811	3	[CAV1, ITGB4, MYO1C]
GO:0043230	extracellular organelle	GO_CellularComponent-GOA_09.02.2016_16h18	1.3e-28	4.2e-26	4.16233	120	[AARS, ABCB6, ABCC1, ACSL4, ACTB, AHNAK, AKR1C3, ALDOC, ANKFY1, ANO6, ANXA2, AP1M1, APLP2, ARF6, ASXL1, ATP1B3, ATP2B4, BASP1, BTN2A1, CAND1, CARHSP1, CDK1, CHMP1B, CHMP4B, CIB1, CISD1, CLIC4, CLTC, CNN2, COBLL1, CSPG4, CYFIP1, DDB1, DUT, ENO1, EPHB4, F11R, FASN, FLNB, FLOT1, FLOT2, FSCN1, GART, GNA13, GNG5, HIST1H1B, HIST1H1E, HLA-A, HSP90AA1, HSP90B1, IQGAP1, ITGB4, ITGB5, KIAA0319L, KRT18, LAM…
GO:1903561	extracellular vesicle	GO_CellularComponent-GOA_09.02.2016_16h18	1.3e-28	4.2e-26	4.16233	120	[AARS, ABCB6, ABCC1, ACSL4, ACTB, AHNAK, AKR1C3, ALDOC, ANKFY1, ANO6, ANXA2, AP1M1, APLP2, ARF6, ASXL1, ATP1B3, ATP2B4, BASP1, BTN2A1, CAND1, CARHSP1, CDK1, CHMP1B, CHMP4B, CIB1, CISD1, CLIC4, CLTC, CNN2, COBLL1, CSPG4, CYFIP1, DDB1, DUT, ENO1, EPHB4, F11R, FASN, FLNB, FLOT1, FLOT2, FSCN1, GART, GNA13, GNG5, HIST1H1B, HIST1H1E, HLA-A, HSP90AA1, HSP90B1, IQGAP1, ITGB4, ITGB5, KIAA0319L, KRT18, LAM…
GO:0065010	extracellular membrane-bounded organelle	GO_CellularComponent-GOA_09.02.2016_16h18	8.5e-29	5.3e-26	4.18264	120	[AARS, ABCB6, ABCC1, ACSL4, ACTB, AHNAK, AKR1C3, ALDOC, ANKFY1, ANO6, ANXA2, AP1M1, APLP2, ARF6, ASXL1, ATP1B3, ATP2B4, BASP1, BTN2A1, CAND1, CARHSP1, CDK1, CHMP1B, CHMP4B, CIB1, CISD1, CLIC4, CLTC, CNN2, COBLL1, CSPG4, CYFIP1, DDB1, DUT, ENO1, EPHB4, F11R, FASN, FLNB, FLOT1, FLOT2, FSCN1, GART, GNA13, GNG5, HIST1H1B, HIST1H1E, HLA-A, HSP90AA1, HSP90B1, IQGAP1, ITGB4, ITGB5, KIAA0319L, KRT18, LAM…
GO:0070062	extracellular exosome	GO_CellularComponent-GOA_09.02.2016_16h18	8.5e-29	5.3e-26	4.18264	120	[AARS, ABCB6, ABCC1, ACSL4, ACTB, AHNAK, AKR1C3, ALDOC, ANKFY1, ANO6, ANXA2, AP1M1, APLP2, ARF6, ASXL1, ATP1B3, ATP2B4, BASP1, BTN2A1, CAND1, CARHSP1, CDK1, CHMP1B, CHMP4B, CIB1, CISD1, CLIC4, CLTC, CNN2, COBLL1, CSPG4, CYFIP1, DDB1, DUT, ENO1, EPHB4, F11R, FASN, FLNB, FLOT1, FLOT2, FSCN1, GART, GNA13, GNG5, HIST1H1B, HIST1H1E, HLA-A, HSP90AA1, HSP90B1, IQGAP1, ITGB4, ITGB5, KIAA0319L, KRT18, LAM…
GO:0098636	protein complex involved in cell adhesion	GO_CellularComponent-GOA_09.02.2016_16h18	0.0098	0.012	10	3	[ITGB4, ITGB5, MYH9]
GO:0008305	integrin complex	GO_CellularComponent-GOA_09.02.2016_16h18	0.0098	0.012	10	3	[ITGB4, ITGB5, MYH9]
GO:0016328	lateral plasma membrane	GO_CellularComponent-GOA_09.02.2016_16h18	0.01	0.012	7.01754	4	[DMD, IQGAP1, MYO1C, VANGL1]
GO:0005912	adherens junction	GO_CellularComponent-GOA_09.02.2016_16h18	7.2e-19	6.5e-17	8.08679	41	[ACTB, AHNAK, ARF6, CASK, CAV1, CD151, CDC42EP1, CLTC, CNN2, CSPG4, CYFIP1, EGFR, FLNB, FLOT1, FLOT2, GNA13, HSP90B1, IQGAP1, ITGB5, KIF23, LASP1, MSN, MYH9, NUMB, PIP5K1C, PKP2, PLEC, PPIA, RAC1, RDX, RPL10A, RPL19, RPL30, RPL4, RPL6, RPL7, RPL9, RPS15, SDC4, SNAP23, TPM4]
GO:0005924	cell-substrate adherens junction	GO_CellularComponent-GOA_09.02.2016_16h18	8.6e-21	1.3e-18	9.41177	40	[ACTB, AHNAK, ARF6, CASK, CAV1, CD151, CDC42EP1, CLTC, CNN2, CSPG4, CYFIP1, EGFR, FLNB, FLOT1, FLOT2, GNA13, HSP90B1, IQGAP1, ITGB5, KIF23, LASP1, MSN, MYH9, NUMB, PIP5K1C, PLEC, PPIA, RAC1, RDX, RPL10A, RPL19, RPL30, RPL4, RPL6, RPL7, RPL9, RPS15, SDC4, SNAP23, TPM4]
GO:0005925	focal adhesion	GO_CellularComponent-GOA_09.02.2016_16h18	5.1e-21	1e-18	9.54654	40	[ACTB, AHNAK, ARF6, CASK, CAV1, CD151, CDC42EP1, CLTC, CNN2, CSPG4, CYFIP1, EGFR, FLNB, FLOT1, FLOT2, GNA13, HSP90B1, IQGAP1, ITGB5, KIF23, LASP1, MSN, MYH9, NUMB, PIP5K1C, PLEC, PPIA, RAC1, RDX, RPL10A, RPL19, RPL30, RPL4, RPL6, RPL7, RPL9, RPS15, SDC4, SNAP23, TPM4]
GO:0030496	midbody	GO_CellularComponent-GOA_09.02.2016_16h18	5.6e-06	1.9e-05	8.14815	11	[ANKRD54, ANXA2, ARF6, CDK1, CEP55, CHMP4B, CLIC4, HSP90B1, IQGAP1, KIF23, SLC2A1]
GO:0030177	positive regulation of Wnt signaling pathway	GO_BiologicalProcess-GOA_09.02.2016_16h18	7.8e-05	0.0002	6.14525	11	[CAV1, CDC73, PSMB1, PSMC1, PSMC2, PSMC3, PSMC4, PSMC6, PSMD2, PSMD7, UBB]
GO:0060828	regulation of canonical Wnt signaling pathway	GO_BiologicalProcess-GOA_09.02.2016_16h18	0.0016	0.0026	4.29688	11	[CAV1, PSMB1, PSMC1, PSMC2, PSMC3, PSMC4, PSMC6, PSMD2, PSMD7, RBX1, UBB]
GO:0048010	vascular endothelial growth factor receptor signaling pathway	GO_BiologicalProcess-GOA_09.02.2016_16h18	5e-06	1.7e-05	5.41401	17	[ACTB, CAV1, CYFIP1, EGFR, HSP90AA1, KITLG, PSMB1, PSMC1, PSMC2, PSMC3, PSMC4, PSMC6, PSMD2, PSMD7, RAC1, RBX1, UBB]
GO:0000278	mitotic cell cycle	GO_BiologicalProcess-GOA_09.02.2016_16h18	1.1e-10	2.8e-09	4.23963	46	[CDC73, CDK1, CDK2, CEP55, CHEK1, CHMP1B, CHMP4B, CIB1, CLTC, CUL1, CUL5, DDB1, EGFR, EZH2, FANCI, HSP90AA1, KIF23, MCM2, MCM3, MCM5, MCM6, MCM7, NUMA1, PHIP, PML, PPP2R2A, PSMB1, PSMC1, PSMC2, PSMC3, PSMC4, PSMC6, PSMD2, PSMD7, PTGES2, RDX, RFC1, RRM1, SBDS, SIK1, SMC3, TMOD3, TOP2A, UBB, XPO1, ZNF207]
GO:0010564	regulation of cell cycle process	GO_BiologicalProcess-GOA_09.02.2016_16h18	3.3e-10	7e-09	5.38721	32	[ATP2B4, CDC73, CDK1, CDK2, CHEK1, CHMP1B, CHMP4B, CUL1, DDB1, EGFR, EZH2, FANCI, KIF23, MCM2, PHIP, PML, PSMB1, PSMC1, PSMC2, PSMC3, PSMC4, PSMC6, PSMD2, PSMD7, RBM14, RDX, SBDS, SMC3, TMOD3, UBB, XPO1, ZNF207]
GO:0038061	NIK/NF-kappaB signaling	GO_BiologicalProcess-GOA_09.02.2016_16h18	1.4e-08	1.4e-07	11.4035	13	[CUL1, IKBKG, PPP4C, PSMB1, PSMC1, PSMC2, PSMC3, PSMC4, PSMC6, PSMD2, PSMD7, UBB, UBE2M]
GO:0033209	tumor necrosis factor-mediated signaling pathway	GO_BiologicalProcess-GOA_09.02.2016_16h18	4e-07	1.9e-06	7.95455	14	[CUL1, FASN, IKBKG, KRT18, PSMB1, PSMC1, PSMC2, PSMC3, PSMC4, PSMC6, PSMD2, PSMD7, UBB, UBE2M]
GO:0008543	fibroblast growth factor receptor signaling pathway	GO_BiologicalProcess-GOA_09.02.2016_16h18	0.0011	0.002	4.01235	13	[EGFR, IQGAP1, KITLG, PSMB1, PSMC1, PSMC2, PSMC3, PSMC4, PSMC6, PSMD2, PSMD7, RBX1, UBB]
GO:0008286	insulin receptor signaling pathway	GO_BiologicalProcess-GOA_09.02.2016_16h18	0.00023	0.00052	4.32277	15	[EGFR, EIF4G1, KITLG, LAMTOR1, PHIP, PSMB1, PSMC1, PSMC2, PSMC3, PSMC4, PSMC6, PSMD2, PSMD7, RBX1, UBB]
GO:0016567	protein ubiquitination	GO_BiologicalProcess-GOA_09.02.2016_16h18	3.5e-07	1.8e-06	4.01003	32	[CAND1, CAV1, CDC73, CDK1, CDK2, CUL1, CUL5, DDB1, FANCI, HSP90AA1, MYO1C, NUB1, PARP10, PML, PSMB1, PSMC1, PSMC2, PSMC3, PSMC4, PSMC6, PSMD2, PSMD7, RAD18, RBX1, TPP2, TRIM28, UBA1, UBB, UBE2D3, UBE2L3, UBE2M, ZNF207]
GO:0035337	fatty-acyl-CoA metabolic process	GO_BiologicalProcess-GOA_09.02.2016_16h18	0.04	0.042	5.88235	3	[ACSL4, FASN, HSD17B4]
GO:0001676	long-chain fatty acid metabolic process	GO_BiologicalProcess-GOA_09.02.2016_16h18	0.0048	0.0067	5.71429	6	[ABCC1, ACSL4, AKR1C3, DAGLB, HSD17B4, LTA4H]
GO:0006007	glucose catabolic process	GO_BiologicalProcess-GOA_09.02.2016_16h18	0.00058	0.0011	10.8696	5	[ALDOC, ENO1, PGK1, PKM, TPI1]
GO:1901184	regulation of ERBB signaling pathway	GO_BiologicalProcess-GOA_09.02.2016_16h18	0.036	0.038	4.7619	4	[APLP2, EGFR, ERRFI1, UBB]
GO:0042058	regulation of epidermal growth factor receptor signaling pathway	GO_BiologicalProcess-GOA_09.02.2016_16h18	0.032	0.035	4.93827	4	[APLP2, EGFR, ERRFI1, UBB]
GO:0017015	regulation of transforming growth factor beta receptor signaling pathway	GO_BiologicalProcess-GOA_09.02.2016_16h18	0.032	0.035	4.20168	5	[CAV1, SMAD4, UBB, XPO1, ZNF451]
GO:0007179	transforming growth factor beta receptor signaling pathway	GO_BiologicalProcess-GOA_09.02.2016_16h18	0.0016	0.0027	4.56621	10	[CAV1, F11R, ITGB5, PML, SMAD4, UBB, UBE2D3, UBE2M, XPO1, ZNF451]
GO:1901571	fatty acid derivative transport	GO_BiologicalProcess-GOA_09.02.2016_16h18	0.032	0.035	6.38298	3	[ABCC2, ABCC4, ACSL4]
GO:0033559	unsaturated fatty acid metabolic process	GO_BiologicalProcess-GOA_09.02.2016_16h18	0.012	0.015	4.6875	6	[ABCC1, AKR1C3, DAGLB, HSD17B4, LTA4H, PTGES2]
GO:1901568	fatty acid derivative metabolic process	GO_BiologicalProcess-GOA_09.02.2016_16h18	0.025	0.027	4.5045	5	[ABCC1, AKR1C3, DAGLB, LTA4H, PTGES2]
GO:0000041	transition metal ion transport	GO_BiologicalProcess-GOA_09.02.2016_16h18	0.029	0.032	4.31034	5	[ATP2C1, ATP7A, CLTC, SLC30A1, STEAP4]
GO:0055076	transition metal ion homeostasis	GO_BiologicalProcess-GOA_09.02.2016_16h18	0.00027	0.00059	6.33803	9	[ABCB6, ABCG2, APLP2, ATP2C1, ATP7A, SLC30A1, SMAD4, SRI, STEAP4]
GO:0046916	cellular transition metal ion homeostasis	GO_BiologicalProcess-GOA_09.02.2016_16h18	0.00023	0.00052	7.27273	8	[ABCB6, ABCG2, APLP2, ATP2C1, ATP7A, SLC30A1, SMAD4, SRI]
GO:0017038	protein import	GO_BiologicalProcess-GOA_09.02.2016_16h18	0.00067	0.0012	4.06977	14	[AKR1C3, CDK1, EGFR, HSP90AA1, MDFIC, PARP10, PHIP, PML, PRDX1, SMAD4, SRI, TNPO1, TRIM28, TXNIP]
GO:0046686	response to cadmium ion	GO_BiologicalProcess-GOA_09.02.2016_16h18	0.0064	0.0087	8	4	[AKR1C3, CDK1, CDK2, SLC30A1]
GO:0034504	protein localization to nucleus	GO_BiologicalProcess-GOA_09.02.2016_16h18	0.00052	0.001	4	15	[AKR1C3, CDK1, EGFR, MDFIC, PARP10, PHIP, PML, PRDX1, RPL11, SMAD4, SRI, TNPO1, TRIM28, TXNIP, XPO1]
GO:0044744	protein targeting to nucleus	GO_BiologicalProcess-GOA_09.02.2016_16h18	0.00048	0.00095	4.42177	13	[AKR1C3, CDK1, EGFR, MDFIC, PARP10, PHIP, PML, PRDX1, SMAD4, SRI, TNPO1, TRIM28, TXNIP]
GO:1902593	single-organism nuclear import	GO_BiologicalProcess-GOA_09.02.2016_16h18	0.00048	0.00095	4.42177	13	[AKR1C3, CDK1, EGFR, MDFIC, PARP10, PHIP, PML, PRDX1, SMAD4, SRI, TNPO1, TRIM28, TXNIP]
GO:0006606	protein import into nucleus	GO_BiologicalProcess-GOA_09.02.2016_16h18	0.00048	0.00095	4.42177	13	[AKR1C3, CDK1, EGFR, MDFIC, PARP10, PHIP, PML, PRDX1, SMAD4, SRI, TNPO1, TRIM28, TXNIP]
GO:0051170	nuclear import	GO_BiologicalProcess-GOA_09.02.2016_16h18	0.00056	0.001	4.34783	13	[AKR1C3, CDK1, EGFR, MDFIC, PARP10, PHIP, PML, PRDX1, SMAD4, SRI, TNPO1, TRIM28, TXNIP]
GO:0000060	protein import into nucleus, translocation	GO_BiologicalProcess-GOA_09.02.2016_16h18	0.0078	0.01	7.54717	4	[AKR1C3, CDK1, PARP10, TNPO1]
GO:0006974	cellular response to DNA damage stimulus	GO_BiologicalProcess-GOA_09.02.2016_16h18	7.2e-10	1.4e-08	4.5728	38	[CDK1, CDK2, CHEK1, CIB1, DDB1, EGFR, FANCD2, FANCI, FSCN1, IKBKG, KIAA0101, MCM7, MORF4L1, MORF4L2, NPLOC4, PML, PPP4C, PSMB1, PSMC1, PSMC2, PSMC3, PSMC4, PSMC6, PSMD2, PSMD7, RAD18, RBM14, RBX1, RFC1, SMC3, TOP2A, TRIM28, UBA1, UBB, UBE2D3, UIMC1, WRNIP1, XRCC5]
GO:0006259	DNA metabolic process	GO_BiologicalProcess-GOA_09.02.2016_16h18	1.1e-10	2.8e-09	4.36941	44	[BAZ1A, CDK1, CDK2, CHEK1, CHMP1B, CIB1, DDB1, DUT, EGFR, EZH2, FANCD2, FANCI, FSCN1, KIAA0101, KITLG, MCM2, MCM3, MCM5, MCM6, MCM7, MKI67, MORF4L1, MORF4L2, NPLOC4, PML, PPIA, PPP4C, RAC1, RAD18, RBM14, RBX1, RFC1, RLF, RRM1, SMC3, SSBP1, TOP1, TOP2A, TRIM28, UBB, UBE2D3, UIMC1, WRNIP1, XRCC5]
GO:0006281	DNA repair	GO_BiologicalProcess-GOA_09.02.2016_16h18	1e-07	6.6e-07	4.90566	26	[CDK1, CDK2, CHEK1, CIB1, DDB1, EGFR, FANCD2, FANCI, FSCN1, KIAA0101, MORF4L1, MORF4L2, NPLOC4, PML, PPP4C, RAD18, RBM14, RBX1, RFC1, SMC3, TRIM28, UBB, UBE2D3, UIMC1, WRNIP1, XRCC5]
GO:0051052	regulation of DNA metabolic process	GO_BiologicalProcess-GOA_09.02.2016_16h18	0.00036	0.00074	4.14365	15	[CDK1, CDK2, CHEK1, EGFR, KITLG, PML, PPP4C, RAC1, RAD18, SMC3, TOP2A, TRIM28, UIMC1, WRNIP1, XRCC5]
GO:0071897	DNA biosynthetic process	GO_BiologicalProcess-GOA_09.02.2016_16h18	0.0011	0.0019	5.23256	9	[DDB1, KIAA0101, NPLOC4, PML, RAD18, RBX1, RFC1, UBB, WRNIP1]
GO:0006302	double-strand break repair	GO_BiologicalProcess-GOA_09.02.2016_16h18	0.0024	0.0038	4.329	10	[CDK2, CHEK1, CIB1, FSCN1, MORF4L1, PML, PPP4C, UBB, UIMC1, XRCC5]
GO:0044091	membrane biogenesis	GO_BiologicalProcess-GOA_09.02.2016_16h18	0.0013	0.0023	12.1212	4	[ANXA2, CAV1, FLOT1, FLOT2]
GO:0010644	cell communication by electrical coupling	GO_BiologicalProcess-GOA_09.02.2016_16h18	0.0065	0.0088	11.5385	3	[CAV1, PKP2, SRI]
GO:0031579	membrane raft organization	GO_BiologicalProcess-GOA_09.02.2016_16h18	0.00019	0.00044	20	4	[ANXA2, CAV1, FLOT1, FLOT2]
GO:0071709	membrane assembly	GO_BiologicalProcess-GOA_09.02.2016_16h18	0.00073	0.0013	14.2857	4	[ANXA2, CAV1, FLOT1, FLOT2]
GO:1903115	regulation of actin filament-based movement	GO_BiologicalProcess-GOA_09.02.2016_16h18	0.013	0.016	8.82353	3	[CAV1, PKP2, SRI]
GO:0002027	regulation of heart rate	GO_BiologicalProcess-GOA_09.02.2016_16h18	0.046	0.048	4.3956	4	[CAV1, DMD, PKP2, SRI]
GO:0001765	membrane raft assembly	GO_BiologicalProcess-GOA_09.02.2016_16h18	9.3e-06	3e-05	40	4	[ANXA2, CAV1, FLOT1, FLOT2]
GO:1903044	protein localization to membrane raft	GO_BiologicalProcess-GOA_09.02.2016_16h18	0.00036	0.00074	30	3	[CAV1, FLOT1, FLOT2]
GO:1903779	regulation of cardiac conduction	GO_BiologicalProcess-GOA_09.02.2016_16h18	0.019	0.022	5.7971	4	[ATP1B3, ATP2B4, CAV1, SRI]
GO:0086065	cell communication involved in cardiac conduction	GO_BiologicalProcess-GOA_09.02.2016_16h18	0.032	0.035	6.38298	3	[CAV1, PKP2, SRI]
GO:0006942	regulation of striated muscle contraction	GO_BiologicalProcess-GOA_09.02.2016_16h18	0.031	0.034	5	4	[CAV1, DMD, PKP2, SRI]
GO:0086003	cardiac muscle cell contraction	GO_BiologicalProcess-GOA_09.02.2016_16h18	0.036	0.038	6.12245	3	[CAV1, PKP2, SRI]
GO:0055117	regulation of cardiac muscle contraction	GO_BiologicalProcess-GOA_09.02.2016_16h18	0.017	0.02	5.97015	4	[CAV1, DMD, PKP2, SRI]
GO:0086004	regulation of cardiac muscle cell contraction	GO_BiologicalProcess-GOA_09.02.2016_16h18	0.008	0.01	10.7143	3	[CAV1, PKP2, SRI]
GO:0086064	cell communication by electrical coupling involved in cardiac conduction	GO_BiologicalProcess-GOA_09.02.2016_16h18	0.004	0.0058	13.6364	3	[CAV1, PKP2, SRI]
GO:0034121	regulation of toll-like receptor signaling pathway	GO_BiologicalProcess-GOA_09.02.2016_16h18	0.03	0.033	6.52174	3	[CAV1, FLOT1, FLOT2]
GO:0034139	regulation of toll-like receptor 3 signaling pathway	GO_BiologicalProcess-GOA_09.02.2016_16h18	0.00036	0.00074	30	3	[CAV1, FLOT1, FLOT2]
GO:0032970	regulation of actin filament-based process	GO_BiologicalProcess-GOA_09.02.2016_16h18	5.3e-05	0.00014	4.70588	16	[ARF6, CAV1, CDC42EP1, CDC42EP4, CNN2, CYFIP1, F11R, FSCN1, MYH9, PKP2, RAC1, RDX, RHOD, SDC4, SRI, TMOD3]
GO:0031529	ruffle organization	GO_BiologicalProcess-GOA_09.02.2016_16h18	5.8e-05	0.00015	13.0435	6	[ARF6, CAV1, CYFIP1, PLEKHA1, RAC1, RDX]
GO:0097581	lamellipodium organization	GO_BiologicalProcess-GOA_09.02.2016_16h18	0.03	0.032	5.06329	4	[CYFIP1, FSCN1, RAC1, RHOD]
GO:0060491	regulation of cell projection assembly	GO_BiologicalProcess-GOA_09.02.2016_16h18	0.013	0.016	4.11765	7	[ARF6, CAV1, CDC42EP1, CDC42EP4, FSCN1, RAC1, RDX]
GO:0030032	lamellipodium assembly	GO_BiologicalProcess-GOA_09.02.2016_16h18	0.015	0.017	6.25	4	[CYFIP1, FSCN1, RAC1, RHOD]
GO:0031334	positive regulation of protein complex assembly	GO_BiologicalProcess-GOA_09.02.2016_16h18	1.1e-06	4.7e-06	6.81818	15	[ARF6, CAND1, CAV1, CDC42EP1, CDC42EP4, CYFIP1, FASN, FSCN1, MSN, PSMC1, PSMC2, PSMC3, PSMC4, PSMC6, RAC1]
GO:0008360	regulation of cell shape	GO_BiologicalProcess-GOA_09.02.2016_16h18	0.0011	0.002	5.71429	8	[CDC42EP1, CDC42EP4, CYFIP1, GNA13, MSN, MYH9, PHIP, RDX]
GO:0007015	actin filament organization	GO_BiologicalProcess-GOA_09.02.2016_16h18	0.00069	0.0012	4.05797	14	[ARF6, CDC42EP1, CDC42EP4, COBLL1, CYFIP1, FSCN1, HSP90B1, ITGB5, MYO1B, RAC1, RDX, RHOD, SDC4, TMOD3]
GO:0030832	regulation of actin filament length	GO_BiologicalProcess-GOA_09.02.2016_16h18	0.015	0.018	4.02299	7	[ARF6, CDC42EP1, CDC42EP4, CYFIP1, RAC1, RDX, TMOD3]
GO:0032271	regulation of protein polymerization	GO_BiologicalProcess-GOA_09.02.2016_16h18	0.0079	0.01	4.18848	8	[ARF6, CAV1, CDC42EP1, CDC42EP4, CYFIP1, RAC1, RDX, TMOD3]
GO:0048259	regulation of receptor-mediated endocytosis	GO_BiologicalProcess-GOA_09.02.2016_16h18	0.037	0.04	4.70588	4	[ANXA2, ARF6, FLOT1, RAC1]
GO:0048261	negative regulation of receptor-mediated endocytosis	GO_BiologicalProcess-GOA_09.02.2016_16h18	0.0026	0.004	15.7895	3	[ANXA2, ARF6, RAC1]
GO:0008154	actin polymerization or depolymerization	GO_BiologicalProcess-GOA_09.02.2016_16h18	0.0097	0.012	4.0404	8	[ARF6, CDC42EP1, CDC42EP4, COBLL1, CYFIP1, RAC1, RDX, TMOD3]
GO:0032273	positive regulation of protein polymerization	GO_BiologicalProcess-GOA_09.02.2016_16h18	0.0098	0.012	4.91803	6	[ARF6, CAV1, CDC42EP1, CDC42EP4, CYFIP1, RAC1]
GO:0051258	protein polymerization	GO_BiologicalProcess-GOA_09.02.2016_16h18	0.00031	0.00066	4.89796	12	[ARF6, CAV1, CDC42EP1, CDC42EP4, CHMP4B, COBLL1, CYFIP1, MID1IP1, RAC1, RDX, TMOD3, ZNF207]
GO:0008064	regulation of actin polymerization or depolymerization	GO_BiologicalProcess-GOA_09.02.2016_16h18	0.015	0.017	4.04624	7	[ARF6, CDC42EP1, CDC42EP4, CYFIP1, RAC1, RDX, TMOD3]
GO:0030041	actin filament polymerization	GO_BiologicalProcess-GOA_09.02.2016_16h18	0.0041	0.0059	4.67836	8	[ARF6, CDC42EP1, CDC42EP4, COBLL1, CYFIP1, RAC1, RDX, TMOD3]
GO:0030833	regulation of actin filament polymerization	GO_BiologicalProcess-GOA_09.02.2016_16h18	0.0082	0.01	4.54545	7	[ARF6, CDC42EP1, CDC42EP4, CYFIP1, RAC1, RDX, TMOD3]
GO:0030838	positive regulation of actin filament polymerization	GO_BiologicalProcess-GOA_09.02.2016_16h18	0.016	0.019	5	5	[ARF6, CDC42EP1, CDC42EP4, CYFIP1, RAC1]
GO:0034113	heterotypic cell-cell adhesion	GO_BiologicalProcess-GOA_09.02.2016_16h18	0.036	0.038	6.12245	3	[FLOT1, FLOT2, PKP2]
GO:0051341	regulation of oxidoreductase activity	GO_BiologicalProcess-GOA_09.02.2016_16h18	0.018	0.02	4.90196	5	[ATP2B4, ATP7A, CAV1, EGFR, HSP90AA1]
GO:0032941	secretion by tissue	GO_BiologicalProcess-GOA_09.02.2016_16h18	0.006	0.0081	5.45455	6	[ATP2B4, ATP7A, CAV1, FLNB, KCNN4, VAMP8]
GO:0007589	body fluid secretion	GO_BiologicalProcess-GOA_09.02.2016_16h18	0.0022	0.0035	5.78512	7	[ANXA2, ATP2B4, ATP7A, CAV1, FLNB, KCNN4, VAMP8]
GO:0022612	gland morphogenesis	GO_BiologicalProcess-GOA_09.02.2016_16h18	0.0069	0.0093	4.69799	7	[CAV1, EGFR, MKI67, MSN, NR3C1, PML, SLC12A2]
GO:0030879	mammary gland development	GO_BiologicalProcess-GOA_09.02.2016_16h18	0.013	0.016	4.14201	7	[ATP2B4, ATP7A, CAV1, FASN, NR3C1, PML, SLC12A2]
GO:0060443	mammary gland morphogenesis	GO_BiologicalProcess-GOA_09.02.2016_16h18	0.012	0.014	6.66667	4	[CAV1, NR3C1, PML, SLC12A2]
GO:0060603	mammary gland duct morphogenesis	GO_BiologicalProcess-GOA_09.02.2016_16h18	0.027	0.03	6.81818	3	[NR3C1, PML, SLC12A2]
GO:1901890	positive regulation of cell junction assembly	GO_BiologicalProcess-GOA_09.02.2016_16h18	0.00063	0.0012	14.8148	4	[CAV1, FLOT1, RAC1, SDC4]
GO:0090109	regulation of cell-substrate junction assembly	GO_BiologicalProcess-GOA_09.02.2016_16h18	0.044	0.046	5.66038	3	[RAC1, RHOD, SDC4]
GO:1903391	regulation of adherens junction organization	GO_BiologicalProcess-GOA_09.02.2016_16h18	0.0089	0.011	7.27273	4	[RAC1, RDX, RHOD, SDC4]
GO:0001952	regulation of cell-matrix adhesion	GO_BiologicalProcess-GOA_09.02.2016_16h18	0.0039	0.0058	5.94059	6	[CASK, CIB1, DMD, RAC1, RHOD, SDC4]
GO:0034333	adherens junction assembly	GO_BiologicalProcess-GOA_09.02.2016_16h18	0.037	0.04	4.70588	4	[PIP5K1C, RAC1, RHOD, SDC4]
GO:0001954	positive regulation of cell-matrix adhesion	GO_BiologicalProcess-GOA_09.02.2016_16h18	0.0051	0.0071	8.51064	4	[CIB1, DMD, RAC1, SDC4]
GO:0010761	fibroblast migration	GO_BiologicalProcess-GOA_09.02.2016_16h18	0.024	0.027	7.14286	3	[PML, RAC1, SDC4]
GO:0051893	regulation of focal adhesion assembly	GO_BiologicalProcess-GOA_09.02.2016_16h18	0.044	0.046	5.66038	3	[RAC1, RHOD, SDC4]
GO:0060113	inner ear receptor cell differentiation	GO_BiologicalProcess-GOA_09.02.2016_16h18	0.019	0.022	5.7971	4	[ATP2B4, RAC1, SDC4, SLC4A7]
GO:0042490	mechanoreceptor differentiation	GO_BiologicalProcess-GOA_09.02.2016_16h18	0.026	0.029	5.26316	4	[ATP2B4, RAC1, SDC4, SLC4A7]
GO:0060119	inner ear receptor cell development	GO_BiologicalProcess-GOA_09.02.2016_16h18	0.0047	0.0067	8.69565	4	[ATP2B4, RAC1, SDC4, SLC4A7]
GO:0032886	regulation of microtubule-based process	GO_BiologicalProcess-GOA_09.02.2016_16h18	0.00094	0.0016	5.35714	9	[CAV1, CHEK1, CHMP1B, CHMP4B, CIB1, MID1IP1, RBM14, SBDS, XPO1]
GO:0048552	regulation of metalloenzyme activity	GO_BiologicalProcess-GOA_09.02.2016_16h18	0.00064	0.0012	25	3	[ATP7A, CAV1, CIB1]
GO:0043244	regulation of protein complex disassembly	GO_BiologicalProcess-GOA_09.02.2016_16h18	0.016	0.018	5.05051	5	[CIB1, MID1IP1, RDX, SBDS, TMOD3]
GO:0048554	positive regulation of metalloenzyme activity	GO_BiologicalProcess-GOA_09.02.2016_16h18	6.2e-05	0.00016	50	3	[ATP7A, CAV1, CIB1]
GO:0031109	microtubule polymerization or depolymerization	GO_BiologicalProcess-GOA_09.02.2016_16h18	0.012	0.015	5.37634	5	[CAV1, CIB1, MID1IP1, SBDS, ZNF207]
GO:0043242	negative regulation of protein complex disassembly	GO_BiologicalProcess-GOA_09.02.2016_16h18	0.0046	0.0065	6.84932	5	[CIB1, MID1IP1, RDX, SBDS, TMOD3]
GO:0070507	regulation of microtubule cytoskeleton organization	GO_BiologicalProcess-GOA_09.02.2016_16h18	0.00024	0.00055	6.42857	9	[CAV1, CHEK1, CHMP1B, CHMP4B, CIB1, MID1IP1, RBM14, SBDS, XPO1]
GO:0051494	negative regulation of cytoskeleton organization	GO_BiologicalProcess-GOA_09.02.2016_16h18	0.013	0.016	4.58015	6	[CIB1, MID1IP1, RBM14, RDX, SBDS, TMOD3]
GO:0031110	regulation of microtubule polymerization or depolymerization	GO_BiologicalProcess-GOA_09.02.2016_16h18	0.017	0.02	5.97015	4	[CAV1, CIB1, MID1IP1, SBDS]
GO:1901879	regulation of protein depolymerization	GO_BiologicalProcess-GOA_09.02.2016_16h18	0.0096	0.012	5.74713	5	[CIB1, MID1IP1, RDX, SBDS, TMOD3]
GO:0007019	microtubule depolymerization	GO_BiologicalProcess-GOA_09.02.2016_16h18	0.027	0.03	6.81818	3	[CIB1, MID1IP1, SBDS]
GO:0051261	protein depolymerization	GO_BiologicalProcess-GOA_09.02.2016_16h18	0.022	0.025	4.62963	5	[CIB1, MID1IP1, RDX, SBDS, TMOD3]
GO:1901880	negative regulation of protein depolymerization	GO_BiologicalProcess-GOA_09.02.2016_16h18	0.0038	0.0056	7.14286	5	[CIB1, MID1IP1, RDX, SBDS, TMOD3]
GO:0031111	negative regulation of microtubule polymerization or depolymerization	GO_BiologicalProcess-GOA_09.02.2016_16h18	0.021	0.024	7.5	3	[CIB1, MID1IP1, SBDS]
GO:0031114	regulation of microtubule depolymerization	GO_BiologicalProcess-GOA_09.02.2016_16h18	0.01	0.013	9.67742	3	[CIB1, MID1IP1, SBDS]
GO:0007026	negative regulation of microtubule depolymerization	GO_BiologicalProcess-GOA_09.02.2016_16h18	0.0089	0.011	10.3448	3	[CIB1, MID1IP1, SBDS]
GO:0070849	response to epidermal growth factor	GO_BiologicalProcess-GOA_09.02.2016_16h18	0.0017	0.0028	11.4286	4	[EGFR, ERRFI1, IQGAP1, MCM7]
GO:0006112	energy reserve metabolic process	GO_BiologicalProcess-GOA_09.02.2016_16h18	0.0021	0.0034	4.7619	9	[FASN, GNG11, GNG5, GYS1, IQGAP1, SLC2A1, TKT, UBB, UGP2]
GO:0071364	cellular response to epidermal growth factor stimulus	GO_BiologicalProcess-GOA_09.02.2016_16h18	0.00096	0.0017	13.3333	4	[EGFR, ERRFI1, IQGAP1, MCM7]
GO:0031623	receptor internalization	GO_BiologicalProcess-GOA_09.02.2016_16h18	0.04	0.042	4.5977	4	[ANXA2, CAV1, CLTC, FLOT1]
GO:2001020	regulation of response to DNA damage stimulus	GO_BiologicalProcess-GOA_09.02.2016_16h18	0.011	0.013	4.29448	7	[CHEK1, EGFR, PML, PPP4C, TRIM28, UIMC1, XRCC5]
GO:0006282	regulation of DNA repair	GO_BiologicalProcess-GOA_09.02.2016_16h18	0.00023	0.00052	8.43373	7	[CHEK1, EGFR, PML, PPP4C, TRIM28, UIMC1, XRCC5]
GO:0000725	recombinational repair	GO_BiologicalProcess-GOA_09.02.2016_16h18	0.0088	0.011	4.48718	7	[CDK2, CHEK1, FSCN1, MORF4L1, PPP4C, UBB, UIMC1]
GO:2000779	regulation of double-strand break repair	GO_BiologicalProcess-GOA_09.02.2016_16h18	0.022	0.025	7.31707	3	[CHEK1, PML, PPP4C]
GO:0000724	double-strand break repair via homologous recombination	GO_BiologicalProcess-GOA_09.02.2016_16h18	0.0088	0.011	4.48718	7	[CDK2, CHEK1, FSCN1, MORF4L1, PPP4C, UBB, UIMC1]
GO:0007163	establishment or maintenance of cell polarity	GO_BiologicalProcess-GOA_09.02.2016_16h18	0.0015	0.0025	5	9	[ARF6, CLIC4, FLOT2, FSCN1, MPP5, MSN, MYH9, NUMA1, PTGES2]
GO:0030010	establishment of cell polarity	GO_BiologicalProcess-GOA_09.02.2016_16h18	0.00028	0.00061	7.07965	8	[ARF6, FLOT2, FSCN1, MPP5, MSN, MYH9, NUMA1, PTGES2]
GO:0070527	platelet aggregation	GO_BiologicalProcess-GOA_09.02.2016_16h18	0.011	0.014	6.77966	4	[ACTB, MYH9, PIP5K1C, SLC7A11]
GO:0045899	positive regulation of RNA polymerase II transcriptional preinitiation complex assembly	GO_BiologicalProcess-GOA_09.02.2016_16h18	8.7e-09	1e-07	50	6	[CAND1, PSMC1, PSMC2, PSMC3, PSMC4, PSMC6]
GO:0009896	positive regulation of catabolic process	GO_BiologicalProcess-GOA_09.02.2016_16h18	0.00033	0.00069	4.01003	16	[CAV1, CDK1, CUL1, MSN, NUB1, PSMB1, PSMC1, PSMC2, PSMC3, PSMC4, PSMC6, PSMD2, PSMD7, RDX, SEC22B, UBB]
GO:0036503	ERAD pathway	GO_BiologicalProcess-GOA_09.02.2016_16h18	5.8e-06	2e-05	10.3448	9	[CAV1, HM13, HSP90B1, NPLOC4, PSMC1, PSMC2, PSMC3, PSMC4, PSMC6]
GO:0043254	regulation of protein complex assembly	GO_BiologicalProcess-GOA_09.02.2016_16h18	4.8e-07	2.2e-06	5.34351	21	[ARF6, CAND1, CAV1, CDC42EP1, CDC42EP4, CHMP1B, CHMP4B, CYFIP1, FASN, FSCN1, HSP90AA1, MSN, PSMC1, PSMC2, PSMC3, PSMC4, PSMC6, RAC1, RDX, TMOD3, ZNF451]
GO:0031331	positive regulation of cellular catabolic process	GO_BiologicalProcess-GOA_09.02.2016_16h18	0.00014	0.00034	4.51807	15	[CAV1, CDK1, CUL1, MSN, NUB1, PSMB1, PSMC1, PSMC2, PSMC3, PSMC4, PSMC6, PSMD2, PSMD7, RDX, UBB]
GO:0045732	positive regulation of protein catabolic process	GO_BiologicalProcess-GOA_09.02.2016_16h18	2.9e-06	1.1e-05	5.94796	16	[CAV1, CDK1, CUL1, MSN, NUB1, PSMB1, PSMC1, PSMC2, PSMC3, PSMC4, PSMC6, PSMD2, PSMD7, RDX, SEC22B, UBB]
GO:0065004	protein-DNA complex assembly	GO_BiologicalProcess-GOA_09.02.2016_16h18	9.9e-06	3.1e-05	7.01754	12	[CAND1, HAT1, HIST1H1B, HIST1H1C, HIST1H1E, MCM2, MCM7, PSMC1, PSMC2, PSMC3, PSMC4, PSMC6]
GO:0030178	negative regulation of Wnt signaling pathway	GO_BiologicalProcess-GOA_09.02.2016_16h18	0.00025	0.00056	5.36585	11	[CAV1, PSMB1, PSMC1, PSMC2, PSMC3, PSMC4, PSMC6, PSMD2, PSMD7, RBX1, UBB]
GO:0006595	polyamine metabolic process	GO_BiologicalProcess-GOA_09.02.2016_16h18	9.2e-05	0.00023	8.33333	8	[PSMB1, PSMC1, PSMC2, PSMC3, PSMC4, PSMC6, PSMD2, PSMD7]
GO:0007265	Ras protein signal transduction	GO_BiologicalProcess-GOA_09.02.2016_16h18	6.4e-07	2.9e-06	4.73373	24	[AKAP13, ARF6, CDC42EP1, CDC42EP4, CDK2, CYFIP1, EGFR, FLOT1, GNA13, KITLG, PSMB1, PSMC1, PSMC2, PSMC3, PSMC4, PSMC6, PSMD2, PSMD7, PTGES2, RAC1, RBX1, RDX, RHOD, UBB]
GO:0045862	positive regulation of proteolysis	GO_BiologicalProcess-GOA_09.02.2016_16h18	0.00014	0.00035	4.31267	16	[CAV1, CDK1, CUL1, FASN, MYH9, NUB1, PML, PSMB1, PSMC1, PSMC2, PSMC3, PSMC4, PSMC6, PSMD2, PSMD7, UBB]
GO:1903364	positive regulation of cellular protein catabolic process	GO_BiologicalProcess-GOA_09.02.2016_16h18	1.6e-07	9.9e-07	7.89474	15	[CAV1, CDK1, CUL1, MSN, NUB1, PSMB1, PSMC1, PSMC2, PSMC3, PSMC4, PSMC6, PSMD2, PSMD7, RDX, UBB]
GO:0090090	negative regulation of canonical Wnt signaling pathway	GO_BiologicalProcess-GOA_09.02.2016_16h18	5.7e-05	0.00015	6.35838	11	[CAV1, PSMB1, PSMC1, PSMC2, PSMC3, PSMC4, PSMC6, PSMD2, PSMD7, RBX1, UBB]
GO:0090263	positive regulation of canonical Wnt signaling pathway	GO_BiologicalProcess-GOA_09.02.2016_16h18	5e-05	0.00013	7.0922	10	[CAV1, PSMB1, PSMC1, PSMC2, PSMC3, PSMC4, PSMC6, PSMD2, PSMD7, UBB]
GO:0030433	ER-associated ubiquitin-dependent protein catabolic process	GO_BiologicalProcess-GOA_09.02.2016_16h18	9.1e-06	3e-05	11.4286	8	[CAV1, HSP90B1, NPLOC4, PSMC1, PSMC2, PSMC3, PSMC4, PSMC6]
GO:0061136	regulation of proteasomal protein catabolic process	GO_BiologicalProcess-GOA_09.02.2016_16h18	0.0027	0.0041	4.59184	9	[CAV1, NUB1, PSMC1, PSMC2, PSMC3, PSMC4, PSMC6, UBB, ZNF207]
GO:2000142	regulation of DNA-templated transcription, initiation	GO_BiologicalProcess-GOA_09.02.2016_16h18	4.5e-07	2.2e-06	21.2121	7	[CAND1, PSMC1, PSMC2, PSMC3, PSMC4, PSMC6, ZNF451]
GO:1901800	positive regulation of proteasomal protein catabolic process	GO_BiologicalProcess-GOA_09.02.2016_16h18	0.00053	0.001	7.36842	7	[CAV1, NUB1, PSMC1, PSMC2, PSMC3, PSMC4, PSMC6]
GO:2000144	positive regulation of DNA-templated transcription, initiation	GO_BiologicalProcess-GOA_09.02.2016_16h18	1.8e-06	7.3e-06	23.0769	6	[CAND1, PSMC1, PSMC2, PSMC3, PSMC4, PSMC6]
GO:0060260	regulation of transcription initiation from RNA polymerase II promoter	GO_BiologicalProcess-GOA_09.02.2016_16h18	5.6e-08	3.6e-07	28	7	[CAND1, PSMC1, PSMC2, PSMC3, PSMC4, PSMC6, ZNF451]
GO:0070897	DNA-templated transcriptional preinitiation complex assembly	GO_BiologicalProcess-GOA_09.02.2016_16h18	1.4e-06	5.8e-06	24	6	[CAND1, PSMC1, PSMC2, PSMC3, PSMC4, PSMC6]
GO:0060261	positive regulation of transcription initiation from RNA polymerase II promoter	GO_BiologicalProcess-GOA_09.02.2016_16h18	2.3e-07	1.2e-06	31.5789	6	[CAND1, PSMC1, PSMC2, PSMC3, PSMC4, PSMC6]
GO:0045898	regulation of RNA polymerase II transcriptional preinitiation complex assembly	GO_BiologicalProcess-GOA_09.02.2016_16h18	4.5e-08	3.1e-07	40	6	[CAND1, PSMC1, PSMC2, PSMC3, PSMC4, PSMC6]
GO:0051123	RNA polymerase II transcriptional preinitiation complex assembly	GO_BiologicalProcess-GOA_09.02.2016_16h18	8.3e-07	3.7e-06	26.087	6	[CAND1, PSMC1, PSMC2, PSMC3, PSMC4, PSMC6]
GO:0006333	chromatin assembly or disassembly	GO_BiologicalProcess-GOA_09.02.2016_16h18	0.0034	0.0051	4.81928	8	[HAT1, HIST1H1B, HIST1H1C, HIST1H1E, MCM2, MCM7, PARP10, SMARCE1]
GO:0034728	nucleosome organization	GO_BiologicalProcess-GOA_09.02.2016_16h18	0.0074	0.0099	4.63576	7	[HAT1, HIST1H1B, HIST1H1C, HIST1H1E, MCM2, MCM7, SMARCE1]
GO:0031497	chromatin assembly	GO_BiologicalProcess-GOA_09.02.2016_16h18	0.0051	0.0071	4.96454	7	[HAT1, HIST1H1B, HIST1H1C, HIST1H1E, MCM2, MCM7, PARP10]
GO:0006334	nucleosome assembly	GO_BiologicalProcess-GOA_09.02.2016_16h18	0.0091	0.011	5	6	[HAT1, HIST1H1B, HIST1H1C, HIST1H1E, MCM2, MCM7]
GO:0015893	drug transport	GO_BiologicalProcess-GOA_09.02.2016_16h18	0.00084	0.0015	13.7931	4	[ABCC2, ABCG2, PRMT1, SLC22A5]
GO:0045806	negative regulation of endocytosis	GO_BiologicalProcess-GOA_09.02.2016_16h18	0.00037	0.00078	11.9048	5	[ANXA2, ARF6, CAV1, CNN2, RAC1]
GO:0097178	ruffle assembly	GO_BiologicalProcess-GOA_09.02.2016_16h18	0.012	0.015	9.09091	3	[CAV1, RAC1, RDX]
GO:0036010	protein localization to endosome	GO_BiologicalProcess-GOA_09.02.2016_16h18	0.001	0.0018	21.4286	3	[ARF6, MSN, RDX]
GO:0031532	actin cytoskeleton reorganization	GO_BiologicalProcess-GOA_09.02.2016_16h18	0.039	0.041	4.65116	4	[ATP2C1, F11R, MYH9, RHOD]
GO:0019884	antigen processing and presentation of exogenous antigen	GO_BiologicalProcess-GOA_09.02.2016_16h18	8.3e-07	3.6e-06	7.48663	14	[AP1M1, CLTC, HLA-A, ITGB5, KIF23, PSMB1, PSMC1, PSMC2, PSMC3, PSMC4, PSMC6, PSMD2, PSMD7, UBB]
GO:0048002	antigen processing and presentation of peptide antigen	GO_BiologicalProcess-GOA_09.02.2016_16h18	3.5e-07	1.7e-06	7.46269	15	[AP1M1, CLTC, HLA-A, ITGB5, KIF23, PSMB1, PSMC1, PSMC2, PSMC3, PSMC4, PSMC6, PSMD2, PSMD7, TPP2, UBB]
GO:0002474	antigen processing and presentation of peptide antigen via MHC class I	GO_BiologicalProcess-GOA_09.02.2016_16h18	1.1e-07	7.3e-07	10.6195	12	[HLA-A, ITGB5, PSMB1, PSMC1, PSMC2, PSMC3, PSMC4, PSMC6, PSMD2, PSMD7, TPP2, UBB]
GO:0002478	antigen processing and presentation of exogenous peptide antigen	GO_BiologicalProcess-GOA_09.02.2016_16h18	5.2e-07	2.4e-06	7.77778	14	[AP1M1, CLTC, HLA-A, ITGB5, KIF23, PSMB1, PSMC1, PSMC2, PSMC3, PSMC4, PSMC6, PSMD2, PSMD7, UBB]
GO:0045786	negative regulation of cell cycle	GO_BiologicalProcess-GOA_09.02.2016_16h18	1.6e-06	6.7e-06	4.48598	24	[CDC73, CDK1, CDK2, CHEK1, CUL1, CUL5, EZH2, FANCI, LAMTOR1, PML, PPM1G, PSMB1, PSMC1, PSMC2, PSMC3, PSMC4, PSMC6, PSMD2, PSMD7, RBM14, SMC3, TOP2A, UBB, ZNF207]
GO:0045787	positive regulation of cell cycle	GO_BiologicalProcess-GOA_09.02.2016_16h18	8e-06	2.7e-05	5	18	[CDK1, CDK2, EGFR, KIF23, MCM2, PHIP, PML, PSMB1, PSMC1, PSMC2, PSMC3, PSMC4, PSMC6, PSMD2, PSMD7, RDX, TMOD3, UBB]
GO:0000075	cell cycle checkpoint	GO_BiologicalProcess-GOA_09.02.2016_16h18	5e-07	2.3e-06	6.41509	17	[CDK1, CDK2, CHEK1, FANCI, PML, PSMB1, PSMC1, PSMC2, PSMC3, PSMC4, PSMC6, PSMD2, PSMD7, TOP2A, UBB, UIMC1, ZNF207]
GO:0007346	regulation of mitotic cell cycle	GO_BiologicalProcess-GOA_09.02.2016_16h18	1.1e-09	2.1e-08	5.55556	29	[CDC73, CDK1, CDK2, CHEK1, CHMP1B, CHMP4B, CUL1, DDB1, EGFR, EZH2, FANCI, PHIP, PML, PSMB1, PSMC1, PSMC2, PSMC3, PSMC4, PSMC6, PSMD2, PSMD7, PTGES2, RDX, SBDS, SIK1, TMOD3, TOP2A, UBB, ZNF207]
GO:0031349	positive regulation of defense response	GO_BiologicalProcess-GOA_09.02.2016_16h18	5.8e-05	0.00015	4.15755	19	[CAV1, CUL1, FLOT1, FLOT2, HSP90B1, IKBKG, PLSCR1, PSMB1, PSMC1, PSMC2, PSMC3, PSMC4, PSMC6, PSMD2, PSMD7, UBB, UBE2D3, UBE2M, VAMP8]
GO:0044106	cellular amine metabolic process	GO_BiologicalProcess-GOA_09.02.2016_16h18	0.0039	0.0058	4.04858	10	[ATP2B4, ATP7A, PSMB1, PSMC1, PSMC2, PSMC3, PSMC4, PSMC6, PSMD2, PSMD7]
GO:0044265	cellular macromolecule catabolic process	GO_BiologicalProcess-GOA_09.02.2016_16h18	1.5e-08	1.4e-07	4.01648	39	[ANXA2, CAV1, CDK1, CDK2, CHMP4B, CUL1, CUL5, DDB1, EIF4G1, HSP90B1, MSN, NPLOC4, NUB1, PML, PPP2R2A, PSMB1, PSMC1, PSMC2, PSMC3, PSMC4, PSMC6, PSMD2, PSMD7, RBX1, RDX, RPL10A, RPL11, RPL19, RPL30, RPL4, RPL6, RPL7, RPL9, RPS15, UBA1, UBB, UBE2D3, UBE2L3, ZNF207]
GO:0044770	cell cycle phase transition	GO_BiologicalProcess-GOA_09.02.2016_16h18	3.5e-12	1.5e-10	6.23819	33	[ATP2B4, CDC73, CDK1, CDK2, CHEK1, CUL1, CUL5, DDB1, EGFR, EZH2, FANCI, HSP90AA1, MCM2, MCM3, MCM5, MCM6, MCM7, NUMA1, PML, PPP2R2A, PSMB1, PSMC1, PSMC2, PSMC3, PSMC4, PSMC6, PSMD2, PSMD7, RDX, TMOD3, UBB, UBE2L3, ZNF207]
GO:0051340	regulation of ligase activity	GO_BiologicalProcess-GOA_09.02.2016_16h18	3.2e-08	2.6e-07	9.72222	14	[CDK1, CUL1, MID1IP1, PSMB1, PSMC1, PSMC2, PSMC3, PSMC4, PSMC6, PSMD2, PSMD7, UBB, UBE2L3, ZNF207]
GO:1903047	mitotic cell cycle process	GO_BiologicalProcess-GOA_09.02.2016_16h18	8.5e-10	1.6e-08	4.38116	40	[CDC73, CDK1, CDK2, CEP55, CHEK1, CHMP1B, CHMP4B, CLTC, CUL1, CUL5, DDB1, EGFR, EZH2, FANCI, HSP90AA1, KIF23, MCM2, MCM3, MCM5, MCM6, MCM7, NUMA1, PHIP, PML, PPP2R2A, PSMB1, PSMC1, PSMC2, PSMC3, PSMC4, PSMC6, PSMD2, PSMD7, RDX, SBDS, SMC3, TMOD3, TOP2A, UBB, ZNF207]
GO:0007050	cell cycle arrest	GO_BiologicalProcess-GOA_09.02.2016_16h18	1.4e-05	4.4e-05	5.53506	15	[CDK2, CUL1, CUL5, LAMTOR1, PML, PPM1G, PSMB1, PSMC1, PSMC2, PSMC3, PSMC4, PSMC6, PSMD2, PSMD7, UBB]
GO:0010948	negative regulation of cell cycle process	GO_BiologicalProcess-GOA_09.02.2016_16h18	4.3e-08	3e-07	6.78571	19	[CDC73, CDK1, CDK2, CHEK1, EZH2, FANCI, PML, PSMB1, PSMC1, PSMC2, PSMC3, PSMC4, PSMC6, PSMD2, PSMD7, RBM14, SMC3, UBB, ZNF207]
GO:0033238	regulation of cellular amine metabolic process	GO_BiologicalProcess-GOA_09.02.2016_16h18	9.2e-06	3e-05	9.78261	9	[ATP2B4, PSMB1, PSMC1, PSMC2, PSMC3, PSMC4, PSMC6, PSMD2, PSMD7]
GO:0034612	response to tumor necrosis factor	GO_BiologicalProcess-GOA_09.02.2016_16h18	2.3e-06	9.1e-06	5.74324	17	[CIB1, CUL1, FASN, IKBKG, KRT18, NUB1, PSMB1, PSMC1, PSMC2, PSMC3, PSMC4, PSMC6, PSMD2, PSMD7, UBB, UBE2M, YBX3]
GO:0042176	regulation of protein catabolic process	GO_BiologicalProcess-GOA_09.02.2016_16h18	2.3e-07	1.2e-06	5.36585	22	[ANXA2, CAV1, CDK1, CUL1, EGFR, MSN, NUB1, PML, PSMB1, PSMC1, PSMC2, PSMC3, PSMC4, PSMC6, PSMD2, PSMD7, RDX, SEC22B, SMAD4, UBB, XPO1, ZNF207]
GO:0042590	antigen processing and presentation of exogenous peptide antigen via MHC class I	GO_BiologicalProcess-GOA_09.02.2016_16h18	3.5e-08	2.7e-07	13.4146	11	[HLA-A, ITGB5, PSMB1, PSMC1, PSMC2, PSMC3, PSMC4, PSMC6, PSMD2, PSMD7, UBB]
GO:0045088	regulation of innate immune response	GO_BiologicalProcess-GOA_09.02.2016_16h18	4.7e-06	1.6e-05	4.79616	20	[CAV1, CUL1, FLOT1, FLOT2, HLA-A, HSP90B1, IKBKG, MYO1C, PLSCR1, PSMB1, PSMC1, PSMC2, PSMC3, PSMC4, PSMC6, PSMD2, PSMD7, UBB, UBE2D3, UBE2M]
GO:0045930	negative regulation of mitotic cell cycle	GO_BiologicalProcess-GOA_09.02.2016_16h18	5.1e-08	3.4e-07	7.08661	18	[CDC73, CDK1, CDK2, CHEK1, EZH2, FANCI, PML, PSMB1, PSMC1, PSMC2, PSMC3, PSMC4, PSMC6, PSMD2, PSMD7, TOP2A, UBB, ZNF207]
GO:0051351	positive regulation of ligase activity	GO_BiologicalProcess-GOA_09.02.2016_16h18	6e-09	7.8e-08	12.2642	13	[CDK1, CUL1, MID1IP1, PSMB1, PSMC1, PSMC2, PSMC3, PSMC4, PSMC6, PSMD2, PSMD7, UBB, UBE2L3]
GO:0051352	negative regulation of ligase activity	GO_BiologicalProcess-GOA_09.02.2016_16h18	3.7e-06	1.3e-05	9.52381	10	[PSMB1, PSMC1, PSMC2, PSMC3, PSMC4, PSMC6, PSMD2, PSMD7, UBB, ZNF207]
GO:0090068	positive regulation of cell cycle process	GO_BiologicalProcess-GOA_09.02.2016_16h18	1e-05	3.4e-05	5.66038	15	[CDK2, KIF23, PHIP, PML, PSMB1, PSMC1, PSMC2, PSMC3, PSMC4, PSMC6, PSMD2, PSMD7, RDX, TMOD3, UBB]
GO:0043487	regulation of RNA stability	GO_BiologicalProcess-GOA_09.02.2016_16h18	2.9e-08	2.5e-07	9.79021	14	[CARHSP1, EIF4G1, PSMB1, PSMC1, PSMC2, PSMC3, PSMC4, PSMC6, PSMD2, PSMD7, TNPO1, UBB, XPO1, YBX3]
GO:0006576	cellular biogenic amine metabolic process	GO_BiologicalProcess-GOA_09.02.2016_16h18	0.0048	0.0067	4.20561	9	[ATP7A, PSMB1, PSMC1, PSMC2, PSMC3, PSMC4, PSMC6, PSMD2, PSMD7]
GO:0010608	posttranscriptional regulation of gene expression	GO_BiologicalProcess-GOA_09.02.2016_16h18	2.1e-05	6.4e-05	4.31965	20	[AARS, CARHSP1, CAV1, EIF4G1, EPRS, MATR3, PML, PSMB1, PSMC1, PSMC2, PSMC3, PSMC4, PSMC6, PSMD2, PSMD7, SRP9, TNPO1, UBB, XPO1, YBX3]
GO:0031570	DNA integrity checkpoint	GO_BiologicalProcess-GOA_09.02.2016_16h18	1.1e-08	1.2e-07	8.93855	16	[CDK1, CDK2, CHEK1, FANCI, PML, PSMB1, PSMC1, PSMC2, PSMC3, PSMC4, PSMC6, PSMD2, PSMD7, TOP2A, UBB, UIMC1]
GO:0042770	signal transduction in response to DNA damage	GO_BiologicalProcess-GOA_09.02.2016_16h18	9.1e-06	3e-05	7.74648	11	[CDK2, PML, PSMB1, PSMC1, PSMC2, PSMC3, PSMC4, PSMC6, PSMD2, PSMD7, UBB]
GO:0043632	modification-dependent macromolecule catabolic process	GO_BiologicalProcess-GOA_09.02.2016_16h18	1e-05	3.4e-05	4.0201	24	[CAV1, CDK1, CDK2, CUL1, CUL5, DDB1, HSP90B1, NPLOC4, NUB1, PML, PSMB1, PSMC1, PSMC2, PSMC3, PSMC4, PSMC6, PSMD2, PSMD7, RBX1, UBA1, UBB, UBE2D3, UBE2L3, ZNF207]
GO:0044257	cellular protein catabolic process	GO_BiologicalProcess-GOA_09.02.2016_16h18	1.3e-06	5.4e-06	4.09956	28	[ANXA2, CAV1, CDK1, CDK2, CHMP4B, CUL1, CUL5, DDB1, HSP90B1, MSN, NPLOC4, NUB1, PML, PSMB1, PSMC1, PSMC2, PSMC3, PSMC4, PSMC6, PSMD2, PSMD7, RBX1, RDX, UBA1, UBB, UBE2D3, UBE2L3, ZNF207]
GO:0044772	mitotic cell cycle phase transition	GO_BiologicalProcess-GOA_09.02.2016_16h18	2.4e-11	7.9e-10	6.15079	31	[CDC73, CDK1, CDK2, CHEK1, CUL1, CUL5, DDB1, EGFR, EZH2, FANCI, HSP90AA1, MCM2, MCM3, MCM5, MCM6, MCM7, NUMA1, PML, PPP2R2A, PSMB1, PSMC1, PSMC2, PSMC3, PSMC4, PSMC6, PSMD2, PSMD7, RDX, TMOD3, UBB, ZNF207]
GO:0044843	cell cycle G1/S phase transition	GO_BiologicalProcess-GOA_09.02.2016_16h18	2.9e-12	1.4e-10	8.82353	24	[ATP2B4, CDC73, CDK1, CDK2, CUL1, CUL5, EGFR, EZH2, MCM2, MCM3, MCM5, MCM6, MCM7, PML, PSMB1, PSMC1, PSMC2, PSMC3, PSMC4, PSMC6, PSMD2, PSMD7, RDX, UBB]
GO:0045089	positive regulation of innate immune response	GO_BiologicalProcess-GOA_09.02.2016_16h18	5.4e-06	1.9e-05	5.14286	18	[CAV1, CUL1, FLOT1, FLOT2, HSP90B1, IKBKG, PLSCR1, PSMB1, PSMC1, PSMC2, PSMC3, PSMC4, PSMC6, PSMD2, PSMD7, UBB, UBE2D3, UBE2M]
GO:0072331	signal transduction by p53 class mediator	GO_BiologicalProcess-GOA_09.02.2016_16h18	0.00016	0.00039	5.64103	11	[CDK2, PML, PSMB1, PSMC1, PSMC2, PSMC3, PSMC4, PSMC6, PSMD2, PSMD7, UBB]
GO:1901987	regulation of cell cycle phase transition	GO_BiologicalProcess-GOA_09.02.2016_16h18	1.2e-09	2.1e-08	7.18954	22	[ATP2B4, CDC73, CDK1, CDK2, CUL1, DDB1, EGFR, EZH2, FANCI, PML, PSMB1, PSMC1, PSMC2, PSMC3, PSMC4, PSMC6, PSMD2, PSMD7, RDX, TMOD3, UBB, ZNF207]
GO:0002218	activation of innate immune response	GO_BiologicalProcess-GOA_09.02.2016_16h18	3.1e-06	1.1e-05	5.61056	17	[CAV1, CUL1, FLOT1, FLOT2, HSP90B1, IKBKG, PSMB1, PSMC1, PSMC2, PSMC3, PSMC4, PSMC6, PSMD2, PSMD7, UBB, UBE2D3, UBE2M]
GO:0000077	DNA damage checkpoint	GO_BiologicalProcess-GOA_09.02.2016_16h18	3.5e-08	2.7e-07	8.87574	15	[CDK1, CDK2, CHEK1, FANCI, PML, PSMB1, PSMC1, PSMC2, PSMC3, PSMC4, PSMC6, PSMD2, PSMD7, UBB, UIMC1]
GO:0002479	antigen processing and presentation of exogenous peptide antigen via MHC class I, TAP-dependent	GO_BiologicalProcess-GOA_09.02.2016_16h18	2e-08	1.8e-07	14.1026	11	[HLA-A, ITGB5, PSMB1, PSMC1, PSMC2, PSMC3, PSMC4, PSMC6, PSMD2, PSMD7, UBB]
GO:0006521	regulation of cellular amino acid metabolic process	GO_BiologicalProcess-GOA_09.02.2016_16h18	7.1e-07	3.2e-06	13.2353	9	[ATP2B4, PSMB1, PSMC1, PSMC2, PSMC3, PSMC4, PSMC6, PSMD2, PSMD7]
GO:0007093	mitotic cell cycle checkpoint	GO_BiologicalProcess-GOA_09.02.2016_16h18	1.2e-07	7.7e-07	8.06452	15	[CDK1, CDK2, FANCI, PML, PSMB1, PSMC1, PSMC2, PSMC3, PSMC4, PSMC6, PSMD2, PSMD7, TOP2A, UBB, ZNF207]
GO:0071156	regulation of cell cycle arrest	GO_BiologicalProcess-GOA_09.02.2016_16h18	3.3e-06	1.2e-05	8.59375	11	[CDK2, PML, PSMB1, PSMC1, PSMC2, PSMC3, PSMC4, PSMC6, PSMD2, PSMD7, UBB]
GO:0071356	cellular response to tumor necrosis factor	GO_BiologicalProcess-GOA_09.02.2016_16h18	3.2e-06	1.2e-05	5.90406	16	[CIB1, CUL1, FASN, IKBKG, KRT18, PSMB1, PSMC1, PSMC2, PSMC3, PSMC4, PSMC6, PSMD2, PSMD7, UBB, UBE2M, YBX3]
GO:0072395	signal transduction involved in cell cycle checkpoint	GO_BiologicalProcess-GOA_09.02.2016_16h18	1.3e-08	1.4e-07	14.6667	11	[CDK2, PML, PSMB1, PSMC1, PSMC2, PSMC3, PSMC4, PSMC6, PSMD2, PSMD7, UBB]
GO:1901988	negative regulation of cell cycle phase transition	GO_BiologicalProcess-GOA_09.02.2016_16h18	3.8e-08	2.7e-07	8.20513	16	[CDC73, CDK1, CDK2, EZH2, FANCI, PML, PSMB1, PSMC1, PSMC2, PSMC3, PSMC4, PSMC6, PSMD2, PSMD7, UBB, ZNF207]
GO:1901990	regulation of mitotic cell cycle phase transition	GO_BiologicalProcess-GOA_09.02.2016_16h18	1.8e-09	2.9e-08	7.39437	21	[CDC73, CDK1, CDK2, CUL1, DDB1, EGFR, EZH2, FANCI, PML, PSMB1, PSMC1, PSMC2, PSMC3, PSMC4, PSMC6, PSMD2, PSMD7, RDX, TMOD3, UBB, ZNF207]
GO:1903362	regulation of cellular protein catabolic process	GO_BiologicalProcess-GOA_09.02.2016_16h18	2.2e-07	1.2e-06	6.42857	18	[ANXA2, CAV1, CDK1, CUL1, MSN, NUB1, PML, PSMB1, PSMC1, PSMC2, PSMC3, PSMC4, PSMC6, PSMD2, PSMD7, RDX, UBB, ZNF207]
GO:0002429	immune response-activating cell surface receptor signaling pathway	GO_BiologicalProcess-GOA_09.02.2016_16h18	1.8e-06	7.3e-06	5.10204	20	[ACTB, CUL1, CYFIP1, HSP90AA1, IKBKG, KCNN4, MYO1C, PLEKHA1, PLSCR1, PSMB1, PSMC1, PSMC2, PSMC3, PSMC4, PSMC6, PSMD2, PSMD7, RAC1, UBB, UBE2M]
GO:0043488	regulation of mRNA stability	GO_BiologicalProcess-GOA_09.02.2016_16h18	2e-08	1.8e-07	10.0719	14	[CARHSP1, EIF4G1, PSMB1, PSMC1, PSMC2, PSMC3, PSMC4, PSMC6, PSMD2, PSMD7, TNPO1, UBB, XPO1, YBX3]
GO:0000082	G1/S transition of mitotic cell cycle	GO_BiologicalProcess-GOA_09.02.2016_16h18	1e-11	3.5e-10	8.74525	23	[CDC73, CDK1, CDK2, CUL1, CUL5, EGFR, EZH2, MCM2, MCM3, MCM5, MCM6, MCM7, PML, PSMB1, PSMC1, PSMC2, PSMC3, PSMC4, PSMC6, PSMD2, PSMD7, RDX, UBB]
GO:0010498	proteasomal protein catabolic process	GO_BiologicalProcess-GOA_09.02.2016_16h18	9.1e-07	3.9e-06	5.13447	21	[CAV1, CDK1, CDK2, CUL1, DDB1, HSP90B1, NPLOC4, NUB1, PML, PSMB1, PSMC1, PSMC2, PSMC3, PSMC4, PSMC6, PSMD2, PSMD7, RBX1, UBB, UBE2D3, ZNF207]
GO:0030330	DNA damage response, signal transduction by p53 class mediator	GO_BiologicalProcess-GOA_09.02.2016_16h18	2.6e-06	1e-05	8.8	11	[CDK2, PML, PSMB1, PSMC1, PSMC2, PSMC3, PSMC4, PSMC6, PSMD2, PSMD7, UBB]
GO:0038093	Fc receptor signaling pathway	GO_BiologicalProcess-GOA_09.02.2016_16h18	1.6e-05	4.9e-05	4.56731	19	[ACTB, CUL1, CYFIP1, EGFR, HSP90AA1, IKBKG, KITLG, MYO1C, PSMB1, PSMC1, PSMC2, PSMC3, PSMC4, PSMC6, PSMD2, PSMD7, RAC1, RBX1, UBB]
GO:0044774	mitotic DNA integrity checkpoint	GO_BiologicalProcess-GOA_09.02.2016_16h18	1.5e-09	2.6e-08	12.2807	14	[CDK1, CDK2, FANCI, PML, PSMB1, PSMC1, PSMC2, PSMC3, PSMC4, PSMC6, PSMD2, PSMD7, TOP2A, UBB]
GO:0071158	positive regulation of cell cycle arrest	GO_BiologicalProcess-GOA_09.02.2016_16h18	2.2e-07	1.2e-06	11.2245	11	[CDK2, PML, PSMB1, PSMC1, PSMC2, PSMC3, PSMC4, PSMC6, PSMD2, PSMD7, UBB]
GO:1901991	negative regulation of mitotic cell cycle phase transition	GO_BiologicalProcess-GOA_09.02.2016_16h18	1.4e-08	1.4e-07	8.79121	16	[CDC73, CDK1, CDK2, EZH2, FANCI, PML, PSMB1, PSMC1, PSMC2, PSMC3, PSMC4, PSMC6, PSMD2, PSMD7, UBB, ZNF207]
GO:1902806	regulation of cell cycle G1/S phase transition	GO_BiologicalProcess-GOA_09.02.2016_16h18	3.1e-09	4.7e-08	9.7561	16	[ATP2B4, CDC73, CDK2, EGFR, EZH2, PML, PSMB1, PSMC1, PSMC2, PSMC3, PSMC4, PSMC6, PSMD2, PSMD7, RDX, UBB]
GO:0002758	innate immune response-activating signal transduction	GO_BiologicalProcess-GOA_09.02.2016_16h18	2.4e-06	9.4e-06	5.72391	17	[CAV1, CUL1, FLOT1, FLOT2, HSP90B1, IKBKG, PSMB1, PSMC1, PSMC2, PSMC3, PSMC4, PSMC6, PSMD2, PSMD7, UBB, UBE2D3, UBE2M]
GO:0019941	modification-dependent protein catabolic process	GO_BiologicalProcess-GOA_09.02.2016_16h18	8.5e-06	2.8e-05	4.0747	24	[CAV1, CDK1, CDK2, CUL1, CUL5, DDB1, HSP90B1, NPLOC4, NUB1, PML, PSMB1, PSMC1, PSMC2, PSMC3, PSMC4, PSMC6, PSMD2, PSMD7, RBX1, UBA1, UBB, UBE2D3, UBE2L3, ZNF207]
GO:0032869	cellular response to insulin stimulus	GO_BiologicalProcess-GOA_09.02.2016_16h18	0.0002	0.00047	4.02844	17	[CDK2, EGFR, EIF4G1, ERRFI1, KITLG, LAMTOR1, PHIP, PSMB1, PSMC1, PSMC2, PSMC3, PSMC4, PSMC6, PSMD2, PSMD7, RBX1, UBB]
GO:0044773	mitotic DNA damage checkpoint	GO_BiologicalProcess-GOA_09.02.2016_16h18	7.6e-09	9.2e-08	12.037	13	[CDK1, CDK2, FANCI, PML, PSMB1, PSMC1, PSMC2, PSMC3, PSMC4, PSMC6, PSMD2, PSMD7, UBB]
GO:0044783	G1 DNA damage checkpoint	GO_BiologicalProcess-GOA_09.02.2016_16h18	3.1e-08	2.5e-07	13.5802	11	[CDK2, PML, PSMB1, PSMC1, PSMC2, PSMC3, PSMC4, PSMC6, PSMD2, PSMD7, UBB]
GO:0072401	signal transduction involved in DNA integrity checkpoint	GO_BiologicalProcess-GOA_09.02.2016_16h18	1.1e-08	1.2e-07	14.8649	11	[CDK2, PML, PSMB1, PSMC1, PSMC2, PSMC3, PSMC4, PSMC6, PSMD2, PSMD7, UBB]
GO:0072413	signal transduction involved in mitotic cell cycle checkpoint	GO_BiologicalProcess-GOA_09.02.2016_16h18	8.7e-09	1e-07	15.2778	11	[CDK2, PML, PSMB1, PSMC1, PSMC2, PSMC3, PSMC4, PSMC6, PSMD2, PSMD7, UBB]
GO:1902807	negative regulation of cell cycle G1/S phase transition	GO_BiologicalProcess-GOA_09.02.2016_16h18	1e-08	1.2e-07	11.7117	13	[CDC73, CDK2, EZH2, PML, PSMB1, PSMC1, PSMC2, PSMC3, PSMC4, PSMC6, PSMD2, PSMD7, UBB]
GO:1903050	regulation of proteolysis involved in cellular protein catabolic process	GO_BiologicalProcess-GOA_09.02.2016_16h18	8.2e-06	2.7e-05	5.79151	15	[CAV1, CDK1, CUL1, NUB1, PML, PSMB1, PSMC1, PSMC2, PSMC3, PSMC4, PSMC6, PSMD2, PSMD7, UBB, ZNF207]
GO:1903320	regulation of protein modification by small protein conjugation or removal	GO_BiologicalProcess-GOA_09.02.2016_16h18	4.6e-08	3.1e-07	6.43087	20	[CAV1, CDK1, CDK2, CUL1, FANCI, HSP90AA1, MYO1C, PARP10, PML, PSMB1, PSMC1, PSMC2, PSMC3, PSMC4, PSMC6, PSMD2, PSMD7, UBB, UBE2L3, ZNF207]
GO:2000045	regulation of G1/S transition of mitotic cell cycle	GO_BiologicalProcess-GOA_09.02.2016_16h18	1.1e-08	1.2e-07	9.67742	15	[CDC73, CDK2, EGFR, EZH2, PML, PSMB1, PSMC1, PSMC2, PSMC3, PSMC4, PSMC6, PSMD2, PSMD7, RDX, UBB]
GO:0050851	antigen receptor-mediated signaling pathway	GO_BiologicalProcess-GOA_09.02.2016_16h18	0.0001	0.00026	5.15873	13	[CUL1, IKBKG, KCNN4, PLEKHA1, PSMB1, PSMC1, PSMC2, PSMC3, PSMC4, PSMC6, PSMD2, PSMD7, UBB]
GO:0038095	Fc-epsilon receptor signaling pathway	GO_BiologicalProcess-GOA_09.02.2016_16h18	0.00025	0.00055	4.28571	15	[CUL1, EGFR, IKBKG, KITLG, PSMB1, PSMC1, PSMC2, PSMC3, PSMC4, PSMC6, PSMD2, PSMD7, RAC1, RBX1, UBB]
GO:1903052	positive regulation of proteolysis involved in cellular protein catabolic process	GO_BiologicalProcess-GOA_09.02.2016_16h18	2.2e-06	8.9e-06	7.42857	13	[CAV1, CDK1, CUL1, NUB1, PSMB1, PSMC1, PSMC2, PSMC3, PSMC4, PSMC6, PSMD2, PSMD7, UBB]
GO:1903321	negative regulation of protein modification by small protein conjugation or removal	GO_BiologicalProcess-GOA_09.02.2016_16h18	1.1e-06	4.8e-06	7.87879	13	[CAV1, PARP10, PML, PSMB1, PSMC1, PSMC2, PSMC3, PSMC4, PSMC6, PSMD2, PSMD7, UBB, ZNF207]
GO:1903322	positive regulation of protein modification by small protein conjugation or removal	GO_BiologicalProcess-GOA_09.02.2016_16h18	3.9e-07	1.9e-06	7.38916	15	[CAV1, CDK1, CUL1, FANCI, MYO1C, PSMB1, PSMC1, PSMC2, PSMC3, PSMC4, PSMC6, PSMD2, PSMD7, UBB, UBE2L3]
GO:2000134	negative regulation of G1/S transition of mitotic cell cycle	GO_BiologicalProcess-GOA_09.02.2016_16h18	7.6e-09	9.2e-08	12.037	13	[CDC73, CDK2, EZH2, PML, PSMB1, PSMC1, PSMC2, PSMC3, PSMC4, PSMC6, PSMD2, PSMD7, UBB]
GO:0002220	innate immune response activating cell surface receptor signaling pathway	GO_BiologicalProcess-GOA_09.02.2016_16h18	4.7e-07	2.2e-06	9.375	12	[CUL1, IKBKG, PSMB1, PSMC1, PSMC2, PSMC3, PSMC4, PSMC6, PSMD2, PSMD7, UBB, UBE2M]
GO:0043161	proteasome-mediated ubiquitin-dependent protein catabolic process	GO_BiologicalProcess-GOA_09.02.2016_16h18	3.2e-07	1.7e-06	5.46875	21	[CAV1, CDK1, CDK2, CUL1, DDB1, HSP90B1, NPLOC4, NUB1, PML, PSMB1, PSMC1, PSMC2, PSMC3, PSMC4, PSMC6, PSMD2, PSMD7, RBX1, UBB, UBE2D3, ZNF207]
GO:0044819	mitotic G1/S transition checkpoint	GO_BiologicalProcess-GOA_09.02.2016_16h18	3.1e-08	2.5e-07	13.5802	11	[CDK2, PML, PSMB1, PSMC1, PSMC2, PSMC3, PSMC4, PSMC6, PSMD2, PSMD7, UBB]
GO:0072422	signal transduction involved in DNA damage checkpoint	GO_BiologicalProcess-GOA_09.02.2016_16h18	1.1e-08	1.2e-07	14.8649	11	[CDK2, PML, PSMB1, PSMC1, PSMC2, PSMC3, PSMC4, PSMC6, PSMD2, PSMD7, UBB]
GO:1902403	signal transduction involved in mitotic DNA integrity checkpoint	GO_BiologicalProcess-GOA_09.02.2016_16h18	8.7e-09	1e-07	15.2778	11	[CDK2, PML, PSMB1, PSMC1, PSMC2, PSMC3, PSMC4, PSMC6, PSMD2, PSMD7, UBB]
GO:0051438	regulation of ubiquitin-protein transferase activity	GO_BiologicalProcess-GOA_09.02.2016_16h18	3.2e-08	2.6e-07	9.72222	14	[CDK1, CDK2, CUL1, PSMB1, PSMC1, PSMC2, PSMC3, PSMC4, PSMC6, PSMD2, PSMD7, UBB, UBE2L3, ZNF207]
GO:0050852	T cell receptor signaling pathway	GO_BiologicalProcess-GOA_09.02.2016_16h18	2.4e-05	7.2e-05	6.41711	12	[CUL1, IKBKG, KCNN4, PSMB1, PSMC1, PSMC2, PSMC3, PSMC4, PSMC6, PSMD2, PSMD7, UBB]
GO:0051439	regulation of ubiquitin-protein ligase activity involved in mitotic cell cycle	GO_BiologicalProcess-GOA_09.02.2016_16h18	5.4e-09	7.3e-08	12.381	13	[CDK1, CDK2, CUL1, PSMB1, PSMC1, PSMC2, PSMC3, PSMC4, PSMC6, PSMD2, PSMD7, UBB, ZNF207]
GO:0031396	regulation of protein ubiquitination	GO_BiologicalProcess-GOA_09.02.2016_16h18	1.4e-08	1.4e-07	6.89655	20	[CAV1, CDK1, CDK2, CUL1, FANCI, HSP90AA1, MYO1C, PARP10, PML, PSMB1, PSMC1, PSMC2, PSMC3, PSMC4, PSMC6, PSMD2, PSMD7, UBB, UBE2L3, ZNF207]
GO:0031571	mitotic G1 DNA damage checkpoint	GO_BiologicalProcess-GOA_09.02.2016_16h18	2.7e-08	2.3e-07	13.75	11	[CDK2, PML, PSMB1, PSMC1, PSMC2, PSMC3, PSMC4, PSMC6, PSMD2, PSMD7, UBB]
GO:0051443	positive regulation of ubiquitin-protein transferase activity	GO_BiologicalProcess-GOA_09.02.2016_16h18	3.3e-08	2.6e-07	11.8812	12	[CDK1, CUL1, PSMB1, PSMC1, PSMC2, PSMC3, PSMC4, PSMC6, PSMD2, PSMD7, UBB, UBE2L3]
GO:0051444	negative regulation of ubiquitin-protein transferase activity	GO_BiologicalProcess-GOA_09.02.2016_16h18	3.1e-06	1.1e-05	9.70874	10	[PSMB1, PSMC1, PSMC2, PSMC3, PSMC4, PSMC6, PSMD2, PSMD7, UBB, ZNF207]
GO:1902402	signal transduction involved in mitotic DNA damage checkpoint	GO_BiologicalProcess-GOA_09.02.2016_16h18	8.7e-09	1e-07	15.2778	11	[CDK2, PML, PSMB1, PSMC1, PSMC2, PSMC3, PSMC4, PSMC6, PSMD2, PSMD7, UBB]
GO:0002223	stimulatory C-type lectin receptor signaling pathway	GO_BiologicalProcess-GOA_09.02.2016_16h18	3.6e-07	1.8e-06	9.6	12	[CUL1, IKBKG, PSMB1, PSMC1, PSMC2, PSMC3, PSMC4, PSMC6, PSMD2, PSMD7, UBB, UBE2M]
GO:0000186	activation of MAPKK activity	GO_BiologicalProcess-GOA_09.02.2016_16h18	0.0003	0.00065	4.91803	12	[EGFR, KITLG, PSMB1, PSMC1, PSMC2, PSMC3, PSMC4, PSMC6, PSMD2, PSMD7, RBX1, UBB]
GO:0031145	anaphase-promoting complex-dependent proteasomal ubiquitin-dependent protein catabolic process	GO_BiologicalProcess-GOA_09.02.2016_16h18	6e-09	7.9e-08	13.7931	12	[CDK1, CDK2, CUL1, PSMB1, PSMC1, PSMC2, PSMC3, PSMC4, PSMC6, PSMD2, PSMD7, UBB]
GO:0031397	negative regulation of protein ubiquitination	GO_BiologicalProcess-GOA_09.02.2016_16h18	5.7e-07	2.6e-06	8.3871	13	[CAV1, PARP10, PML, PSMB1, PSMC1, PSMC2, PSMC3, PSMC4, PSMC6, PSMD2, PSMD7, UBB, ZNF207]
GO:0031398	positive regulation of protein ubiquitination	GO_BiologicalProcess-GOA_09.02.2016_16h18	1.4e-07	8.8e-07	7.97872	15	[CAV1, CDK1, CUL1, FANCI, MYO1C, PSMB1, PSMC1, PSMC2, PSMC3, PSMC4, PSMC6, PSMD2, PSMD7, UBB, UBE2L3]
GO:0042787	protein ubiquitination involved in ubiquitin-dependent protein catabolic process	GO_BiologicalProcess-GOA_09.02.2016_16h18	3.5e-07	1.7e-06	7.46269	15	[CDK1, CUL1, CUL5, DDB1, PML, PSMB1, PSMC1, PSMC2, PSMC3, PSMC4, PSMC6, PSMD2, PSMD7, RBX1, UBB]
GO:0051436	negative regulation of ubiquitin-protein ligase activity involved in mitotic cell cycle	GO_BiologicalProcess-GOA_09.02.2016_16h18	1.6e-06	6.6e-06	10.4167	10	[PSMB1, PSMC1, PSMC2, PSMC3, PSMC4, PSMC6, PSMD2, PSMD7, UBB, ZNF207]
GO:1902400	intracellular signal transduction involved in G1 DNA damage checkpoint	GO_BiologicalProcess-GOA_09.02.2016_16h18	6.4e-09	7.8e-08	15.7143	11	[CDK2, PML, PSMB1, PSMC1, PSMC2, PSMC3, PSMC4, PSMC6, PSMD2, PSMD7, UBB]
GO:2000058	regulation of protein ubiquitination involved in ubiquitin-dependent protein catabolic process	GO_BiologicalProcess-GOA_09.02.2016_16h18	3e-08	2.5e-07	12	12	[CDK1, CUL1, PML, PSMB1, PSMC1, PSMC2, PSMC3, PSMC4, PSMC6, PSMD2, PSMD7, UBB]
GO:0006977	DNA damage response, signal transduction by p53 class mediator resulting in cell cycle arrest	GO_BiologicalProcess-GOA_09.02.2016_16h18	5.4e-09	7.3e-08	15.942	11	[CDK2, PML, PSMB1, PSMC1, PSMC2, PSMC3, PSMC4, PSMC6, PSMD2, PSMD7, UBB]
GO:0051437	positive regulation of ubiquitin-protein ligase activity involved in regulation of mitotic cell cycle transition	GO_BiologicalProcess-GOA_09.02.2016_16h18	1.3e-08	1.4e-07	14.6667	11	[CDK1, CUL1, PSMB1, PSMC1, PSMC2, PSMC3, PSMC4, PSMC6, PSMD2, PSMD7, UBB]
GO:0072431	signal transduction involved in mitotic G1 DNA damage checkpoint	GO_BiologicalProcess-GOA_09.02.2016_16h18	6.4e-09	7.8e-08	15.7143	11	[CDK2, PML, PSMB1, PSMC1, PSMC2, PSMC3, PSMC4, PSMC6, PSMD2, PSMD7, UBB]
GO:2000060	positive regulation of protein ubiquitination involved in ubiquitin-dependent protein catabolic process	GO_BiologicalProcess-GOA_09.02.2016_16h18	1e-07	6.6e-07	12.0879	11	[CDK1, CUL1, PSMB1, PSMC1, PSMC2, PSMC3, PSMC4, PSMC6, PSMD2, PSMD7, UBB]
GO:0086001	cardiac muscle cell action potential	GO_BiologicalProcess-GOA_09.02.2016_16h18	0.038	0.04	6	3	[CAV1, DMD, PKP2]
GO:0010765	positive regulation of sodium ion transport	GO_BiologicalProcess-GOA_09.02.2016_16h18	0.02	0.022	7.69231	3	[ATP1B3, DMD, PKP2]
GO:0002028	regulation of sodium ion transport	GO_BiologicalProcess-GOA_09.02.2016_16h18	0.0017	0.0028	6.97674	6	[ATP1B3, ATP2B4, DMD, PKP2, SIK1, YWHAH]
GO:0006814	sodium ion transport	GO_BiologicalProcess-GOA_09.02.2016_16h18	3.4e-06	1.2e-05	6.63507	14	[ANO6, ATP1B3, ATP2B4, DMD, PKP2, SIK1, SLC12A2, SLC20A1, SLC22A5, SLC3A2, SLC4A7, SLC5A3, SLC9A6, YWHAH]
GO:0035725	sodium ion transmembrane transport	GO_BiologicalProcess-GOA_09.02.2016_16h18	0.00016	0.00039	6.76692	9	[ANO6, ATP1B3, ATP2B4, DMD, SLC20A1, SLC3A2, SLC4A7, SLC9A6, YWHAH]
GO:1902305	regulation of sodium ion transmembrane transport	GO_BiologicalProcess-GOA_09.02.2016_16h18	0.0084	0.01	7.40741	4	[ATP1B3, ATP2B4, DMD, YWHAH]
GO:0044839	cell cycle G2/M phase transition	GO_BiologicalProcess-GOA_09.02.2016_16h18	0.0035	0.0052	4.41176	9	[CDK1, CDK2, CHEK1, CUL1, FANCI, HSP90AA1, NUMA1, PPP2R2A, UBB]
GO:0000086	G2/M transition of mitotic cell cycle	GO_BiologicalProcess-GOA_09.02.2016_16h18	0.0031	0.0047	4.5	9	[CDK1, CDK2, CHEK1, CUL1, FANCI, HSP90AA1, NUMA1, PPP2R2A, UBB]
GO:0016572	histone phosphorylation	GO_BiologicalProcess-GOA_09.02.2016_16h18	0.011	0.014	9.375	3	[CDK1, CDK2, CHEK1]
GO:0031572	G2 DNA damage checkpoint	GO_BiologicalProcess-GOA_09.02.2016_16h18	0.0026	0.004	10.2564	4	[CDK1, CHEK1, FANCI, UIMC1]
GO:0007044	cell-substrate junction assembly	GO_BiologicalProcess-GOA_09.02.2016_16h18	0.0026	0.004	6.45161	6	[CD151, ITGB4, PLEC, RAC1, RHOD, SDC4]
GO:0031581	hemidesmosome assembly	GO_BiologicalProcess-GOA_09.02.2016_16h18	0.00083	0.0015	23.0769	3	[CD151, ITGB4, PLEC]
GO:0071824	protein-DNA complex subunit organization	GO_BiologicalProcess-GOA_09.02.2016_16h18	1e-05	3.4e-05	6.43564	13	[CAND1, HAT1, HIST1H1B, HIST1H1C, HIST1H1E, MCM2, MCM7, PSMC1, PSMC2, PSMC3, PSMC4, PSMC6, SMARCE1]
GO:0071103	DNA conformation change	GO_BiologicalProcess-GOA_09.02.2016_16h18	6.8e-06	2.3e-05	5.88235	15	[CDK1, CHMP1B, HAT1, HIST1H1B, HIST1H1C, HIST1H1E, MCM2, MCM3, MCM5, MCM6, MCM7, PARP10, TOP1, TOP2A, XRCC5]
GO:0006323	DNA packaging	GO_BiologicalProcess-GOA_09.02.2016_16h18	0.0021	0.0034	4.7619	9	[CDK1, HAT1, HIST1H1B, HIST1H1C, HIST1H1E, MCM2, MCM7, PARP10, TOP2A]
GO:0042180	cellular ketone metabolic process	GO_BiologicalProcess-GOA_09.02.2016_16h18	0.00011	0.00029	4.82759	14	[AKR1C3, ATP2B4, CAV1, MID1IP1, NR3C1, PSMB1, PSMC1, PSMC2, PSMC3, PSMC4, PSMC6, PSMD2, PSMD7, SIK1]
GO:0034976	response to endoplasmic reticulum stress	GO_BiologicalProcess-GOA_09.02.2016_16h18	0.00018	0.00042	4.88722	13	[AARS, CAV1, FLOT1, HDGF, HM13, HSP90B1, NPLOC4, PML, PSMC1, PSMC2, PSMC3, PSMC4, PSMC6]
GO:0010565	regulation of cellular ketone metabolic process	GO_BiologicalProcess-GOA_09.02.2016_16h18	4.5e-06	1.6e-05	6.48148	14	[AKR1C3, ATP2B4, CAV1, MID1IP1, NR3C1, PSMB1, PSMC1, PSMC2, PSMC3, PSMC4, PSMC6, PSMD2, PSMD7, SIK1]
GO:0006352	DNA-templated transcription, initiation	GO_BiologicalProcess-GOA_09.02.2016_16h18	5.1e-05	0.00014	4.71976	16	[CAND1, LAMTOR1, NR3C1, PRDX1, PSMC1, PSMC2, PSMC3, PSMC4, PSMC6, PTRF, SMAD4, TRIM28, UBB, UBE2D3, YWHAH, ZNF451]
GO:0006367	transcription initiation from RNA polymerase II promoter	GO_BiologicalProcess-GOA_09.02.2016_16h18	3.6e-05	0.0001	5.10204	15	[CAND1, LAMTOR1, NR3C1, PRDX1, PSMC1, PSMC2, PSMC3, PSMC4, PSMC6, SMAD4, TRIM28, UBB, UBE2D3, YWHAH, ZNF451]
GO:0043330	response to exogenous dsRNA	GO_BiologicalProcess-GOA_09.02.2016_16h18	0.034	0.036	6.25	3	[CAV1, FLOT1, SLC3A2]
GO:0000920	cell separation after cytokinesis	GO_BiologicalProcess-GOA_09.02.2016_16h18	0.0018	0.003	17.6471	3	[CEP55, CHMP1B, CHMP4B]
GO:0016050	vesicle organization	GO_BiologicalProcess-GOA_09.02.2016_16h18	0.00041	0.00083	4.49827	13	[ANKFY1, ANXA2, AP1M1, BET1, CAV1, CHMP1B, CHMP4B, PTGES2, SDC4, SEC22B, SNAP23, TMED9, VAMP8]
GO:0006900	membrane budding	GO_BiologicalProcess-GOA_09.02.2016_16h18	0.0033	0.005	5.38462	7	[ANXA2, BET1, CHMP1B, CHMP4B, PTGES2, SEC22B, TMED9]
GO:0051310	metaphase plate congression	GO_BiologicalProcess-GOA_09.02.2016_16h18	0.03	0.033	6.52174	3	[CEP55, CHMP1B, CHMP4B]
GO:0007080	mitotic metaphase plate congression	GO_BiologicalProcess-GOA_09.02.2016_16h18	0.016	0.018	8.33333	3	[CEP55, CHMP1B, CHMP4B]
GO:0090224	regulation of spindle organization	GO_BiologicalProcess-GOA_09.02.2016_16h18	0.0065	0.0088	11.5385	3	[CHMP1B, CHMP4B, SBDS]
GO:0060236	regulation of mitotic spindle organization	GO_BiologicalProcess-GOA_09.02.2016_16h18	0.004	0.0058	13.6364	3	[CHMP1B, CHMP4B, SBDS]
GO:0002064	epithelial cell development	GO_BiologicalProcess-GOA_09.02.2016_16h18	0.00032	0.00069	4.87805	12	[ATP2B4, BASP1, CLIC4, DMD, F11R, FLNB, HSD17B4, IQGAP1, MSN, RAC1, RDX, SLC4A7]
GO:0003158	endothelium development	GO_BiologicalProcess-GOA_09.02.2016_16h18	0.011	0.013	4.8	6	[CLIC4, DMD, F11R, MSN, RDX, SMAD4]
GO:0030855	epithelial cell differentiation	GO_BiologicalProcess-GOA_09.02.2016_16h18	4.6e-07	2.2e-06	4.32099	28	[AKR1C3, ALDOC, ATP2B4, BASP1, CAV1, CDK1, CLIC4, DMD, EDNRB, ERRFI1, EZH2, F11R, FLNB, HSD17B4, IQGAP1, KITLG, LTA4H, MSN, NUMA1, NUMB, PGK1, PSAP, RAC1, RDX, SLC4A7, SLC7A11, SMAD4, TXNIP]
GO:0001885	endothelial cell development	GO_BiologicalProcess-GOA_09.02.2016_16h18	0.0026	0.004	7.8125	5	[CLIC4, DMD, F11R, MSN, RDX]
GO:0003382	epithelial cell morphogenesis	GO_BiologicalProcess-GOA_09.02.2016_16h18	0.014	0.017	6.34921	4	[BASP1, CLIC4, FLNB, RAC1]
GO:0009913	epidermal cell differentiation	GO_BiologicalProcess-GOA_09.02.2016_16h18	0.0026	0.004	4.61538	9	[AKR1C3, ATP2B4, CLIC4, ERRFI1, EZH2, FLNB, RAC1, SLC4A7, TXNIP]
GO:0045446	endothelial cell differentiation	GO_BiologicalProcess-GOA_09.02.2016_16h18	0.0048	0.0067	5.71429	6	[CLIC4, DMD, F11R, MSN, RDX, SMAD4]
GO:0030029	actin filament-based process	GO_BiologicalProcess-GOA_09.02.2016_16h18	2.9e-06	1.1e-05	4.01786	27	[ARF6, ATP2C1, CAV1, CDC42EP1, CDC42EP4, CNN2, COBLL1, CYFIP1, DMD, F11R, FLNB, FSCN1, HSP90B1, ITGB5, LIMCH1, MYH9, MYO1B, PIP5K1C, PKP2, PRKCDBP, RAC1, RDX, RHOD, SDC4, SRI, TMOD3, TPM4]
GO:0051493	regulation of cytoskeleton organization	GO_BiologicalProcess-GOA_09.02.2016_16h18	4e-06	1.4e-05	4.67706	21	[ARF6, CAV1, CDC42EP1, CDC42EP4, CHEK1, CHMP1B, CHMP4B, CIB1, CLIC4, CYFIP1, F11R, FSCN1, MID1IP1, RAC1, RBM14, RDX, RHOD, SBDS, SDC4, TMOD3, XPO1]
GO:0001887	selenium compound metabolic process	GO_BiologicalProcess-GOA_09.02.2016_16h18	1.8e-05	5.7e-05	7.93651	10	[EPRS, RPL10A, RPL11, RPL19, RPL30, RPL4, RPL6, RPL7, RPL9, RPS15]
GO:0042273	ribosomal large subunit biogenesis	GO_BiologicalProcess-GOA_09.02.2016_16h18	0.029	0.031	6.66667	3	[RPL11, RPL6, RPL7]
GO:0019083	viral transcription	GO_BiologicalProcess-GOA_09.02.2016_16h18	0.00094	0.0016	4.92611	10	[MDFIC, RPL10A, RPL11, RPL19, RPL30, RPL4, RPL6, RPL7, RPL9, RPS15]
GO:0016259	selenocysteine metabolic process	GO_BiologicalProcess-GOA_09.02.2016_16h18	1.5e-05	4.7e-05	9.18367	9	[RPL10A, RPL11, RPL19, RPL30, RPL4, RPL6, RPL7, RPL9, RPS15]
GO:0002181	cytoplasmic translation	GO_BiologicalProcess-GOA_09.02.2016_16h18	0.0044	0.0063	8.88889	4	[RPL6, RPL7, RPL9, YBX3]
GO:0006415	translational termination	GO_BiologicalProcess-GOA_09.02.2016_16h18	0.0017	0.0028	4.8913	9	[RPL10A, RPL11, RPL19, RPL30, RPL4, RPL6, RPL7, RPL9, RPS15]
GO:0022616	DNA strand elongation	GO_BiologicalProcess-GOA_09.02.2016_16h18	0.00014	0.00034	11.1111	6	[MCM2, MCM3, MCM5, MCM6, MCM7, RFC1]
GO:0032392	DNA geometric change	GO_BiologicalProcess-GOA_09.02.2016_16h18	6e-05	0.00015	10.4478	7	[CHMP1B, MCM2, MCM3, MCM5, MCM6, MCM7, XRCC5]
GO:0006261	DNA-dependent DNA replication	GO_BiologicalProcess-GOA_09.02.2016_16h18	5.6e-05	0.00015	6.99301	10	[BAZ1A, CDK2, MCM2, MCM3, MCM5, MCM6, MCM7, RFC1, SMC3, WRNIP1]
GO:0006270	DNA replication initiation	GO_BiologicalProcess-GOA_09.02.2016_16h18	1.2e-06	5.2e-06	18.4211	7	[CDK2, MCM2, MCM3, MCM5, MCM6, MCM7, WRNIP1]
GO:0032508	DNA duplex unwinding	GO_BiologicalProcess-GOA_09.02.2016_16h18	3.6e-05	0.0001	11.2903	7	[CHMP1B, MCM2, MCM3, MCM5, MCM6, MCM7, XRCC5]
GO:0006271	DNA strand elongation involved in DNA replication	GO_BiologicalProcess-GOA_09.02.2016_16h18	6.5e-05	0.00017	12.766	6	[MCM2, MCM3, MCM5, MCM6, MCM7, RFC1]
GO:0006268	DNA unwinding involved in DNA replication	GO_BiologicalProcess-GOA_09.02.2016_16h18	0.00017	0.0004	37.5	3	[MCM2, MCM6, MCM7]
GO:0051898	negative regulation of protein kinase B signaling	GO_BiologicalProcess-GOA_09.02.2016_16h18	0.018	0.021	7.89474	3	[CIB1, PLEKHA1, PRKCDBP]
GO:0006892	post-Golgi vesicle-mediated transport	GO_BiologicalProcess-GOA_09.02.2016_16h18	0.00012	0.00031	7.03125	9	[ANKFY1, AP1M1, CLTC, KRT18, MYO1B, PTGES2, SCAMP3, SNAP23, VAMP8]
GO:0021680	cerebellar Purkinje cell layer development	GO_BiologicalProcess-GOA_09.02.2016_16h18	0.011	0.014	9.375	3	[AARS, ATP2B4, ATP7A]
GO:0034330	cell junction organization	GO_BiologicalProcess-GOA_09.02.2016_16h18	1.1e-06	4.7e-06	6.04982	17	[ACTB, CAV1, CD151, F11R, FLOT1, FSCN1, ITGB4, MPP5, MYO1C, NUMB, PIP5K1C, PKP2, PLEC, RAC1, RDX, RHOD, SDC4]
GO:0034329	cell junction assembly	GO_BiologicalProcess-GOA_09.02.2016_16h18	5.3e-06	1.8e-05	6	15	[ACTB, CAV1, CD151, F11R, FLOT1, FSCN1, ITGB4, MPP5, MYO1C, PIP5K1C, PKP2, PLEC, RAC1, RHOD, SDC4]
GO:0045216	cell-cell junction organization	GO_BiologicalProcess-GOA_09.02.2016_16h18	9.1e-05	0.00023	5.24194	13	[ACTB, CAV1, F11R, FSCN1, MPP5, MYO1C, NUMB, PIP5K1C, PKP2, RAC1, RDX, RHOD, SDC4]
GO:1901888	regulation of cell junction assembly	GO_BiologicalProcess-GOA_09.02.2016_16h18	0.00014	0.00035	9.09091	7	[CAV1, FLOT1, MYO1C, PKP2, RAC1, RHOD, SDC4]
GO:0031032	actomyosin structure organization	GO_BiologicalProcess-GOA_09.02.2016_16h18	0.0025	0.0039	5.06329	8	[CNN2, F11R, ITGB5, LIMCH1, MYH9, RAC1, SDC4, TMOD3]
GO:0002253	activation of immune response	GO_BiologicalProcess-GOA_09.02.2016_16h18	4.7e-06	1.6e-05	4.11184	25	[ACTB, CAV1, CUL1, CYFIP1, FLOT1, FLOT2, HSP90AA1, HSP90B1, IKBKG, KCNN4, MYO1C, PLEKHA1, PLSCR1, PSMB1, PSMC1, PSMC2, PSMC3, PSMC4, PSMC6, PSMD2, PSMD7, RAC1, UBB, UBE2D3, UBE2M]
GO:0006520	cellular amino acid metabolic process	GO_BiologicalProcess-GOA_09.02.2016_16h18	5.3e-09	7.4e-08	5.19713	29	[AARS, ATP2B4, ATP7A, EPRS, GART, HARS, MTHFD1, PHGDH, PLSCR1, PSMB1, PSMC1, PSMC2, PSMC3, PSMC4, PSMC6, PSMD2, PSMD7, RPL10A, RPL11, RPL19, RPL30, RPL4, RPL6, RPL7, RPL9, RPS15, SBDS, SLC6A6, SLC7A2]
GO:0002757	immune response-activating signal transduction	GO_BiologicalProcess-GOA_09.02.2016_16h18	8.4e-07	3.7e-06	4.52899	25	[ACTB, CAV1, CUL1, CYFIP1, FLOT1, FLOT2, HSP90AA1, HSP90B1, IKBKG, KCNN4, MYO1C, PLEKHA1, PLSCR1, PSMB1, PSMC1, PSMC2, PSMC3, PSMC4, PSMC6, PSMD2, PSMD7, RAC1, UBB, UBE2D3, UBE2M]
GO:0042769	DNA damage response, detection of DNA damage	GO_BiologicalProcess-GOA_09.02.2016_16h18	0.00037	0.00078	11.9048	5	[DDB1, RAD18, RBX1, RFC1, UBB]
GO:0006301	postreplication repair	GO_BiologicalProcess-GOA_09.02.2016_16h18	6.6e-05	0.00017	10.2941	7	[DDB1, KIAA0101, NPLOC4, RAD18, RBX1, RFC1, UBB]
GO:0036297	interstrand cross-link repair	GO_BiologicalProcess-GOA_09.02.2016_16h18	0.0059	0.0081	8.16327	4	[FANCD2, FANCI, FSCN1, UBB]
GO:0019985	translesion synthesis	GO_BiologicalProcess-GOA_09.02.2016_16h18	2e-05	6.2e-05	12.2807	7	[DDB1, KIAA0101, NPLOC4, RAD18, RBX1, RFC1, UBB]
GO:0033683	nucleotide-excision repair, DNA incision	GO_BiologicalProcess-GOA_09.02.2016_16h18	0.00052	0.001	11.1111	5	[DDB1, FSCN1, RBX1, RFC1, UBB]
GO:0000715	nucleotide-excision repair, DNA damage recognition	GO_BiologicalProcess-GOA_09.02.2016_16h18	0.0046	0.0065	13.0435	3	[DDB1, RBX1, UBB]
GO:0006283	transcription-coupled nucleotide-excision repair	GO_BiologicalProcess-GOA_09.02.2016_16h18	0.032	0.035	4.93827	4	[DDB1, RBX1, RFC1, UBB]
GO:0070911	global genome nucleotide-excision repair	GO_BiologicalProcess-GOA_09.02.2016_16h18	0.02	0.023	5.71429	4	[DDB1, RBX1, RFC1, UBB]
GO:0070987	error-free translesion synthesis	GO_BiologicalProcess-GOA_09.02.2016_16h18	0.0046	0.0065	13.0435	3	[NPLOC4, RFC1, UBB]
GO:0043620	regulation of DNA-templated transcription in response to stress	GO_BiologicalProcess-GOA_09.02.2016_16h18	0.023	0.026	5.47945	4	[CHEK1, RBX1, UBB, UBE2D3]
GO:0043618	regulation of transcription from RNA polymerase II promoter in response to stress	GO_BiologicalProcess-GOA_09.02.2016_16h18	0.018	0.021	5.88235	4	[CHEK1, RBX1, UBB, UBE2D3]
GO:0061418	regulation of transcription from RNA polymerase II promoter in response to hypoxia	GO_BiologicalProcess-GOA_09.02.2016_16h18	0.018	0.021	7.89474	3	[RBX1, UBB, UBE2D3]
GO:0090002	establishment of protein localization to plasma membrane	GO_BiologicalProcess-GOA_09.02.2016_16h18	6.3e-05	0.00016	6.89655	10	[ANXA2, ARF6, CIB1, F11R, FLOT1, FLOT2, KRT18, MPP5, PKP2, RDX]
GO:0035666	TRIF-dependent toll-like receptor signaling pathway	GO_BiologicalProcess-GOA_09.02.2016_16h18	0.037	0.04	4.70588	4	[CUL1, IKBKG, UBB, UBE2D3]
GO:0032606	type I interferon production	GO_BiologicalProcess-GOA_09.02.2016_16h18	0.013	0.015	4.61538	6	[FLOT1, IKBKG, MYO1C, UBB, UBE2D3, XRCC5]
GO:0032479	regulation of type I interferon production	GO_BiologicalProcess-GOA_09.02.2016_16h18	0.011	0.014	4.72441	6	[FLOT1, IKBKG, MYO1C, UBB, UBE2D3, XRCC5]
GO:0032481	positive regulation of type I interferon production	GO_BiologicalProcess-GOA_09.02.2016_16h18	0.043	0.045	4.49438	4	[FLOT1, IKBKG, UBB, XRCC5]
GO:0002224	toll-like receptor signaling pathway	GO_BiologicalProcess-GOA_09.02.2016_16h18	0.0034	0.0051	4.81928	8	[CAV1, CUL1, FLOT1, FLOT2, HSP90B1, IKBKG, UBB, UBE2D3]
GO:0002756	MyD88-independent toll-like receptor signaling pathway	GO_BiologicalProcess-GOA_09.02.2016_16h18	0.042	0.044	4.54545	4	[CUL1, IKBKG, UBB, UBE2D3]
GO:0034138	toll-like receptor 3 signaling pathway	GO_BiologicalProcess-GOA_09.02.2016_16h18	0.00077	0.0014	6.93069	7	[CAV1, CUL1, FLOT1, FLOT2, IKBKG, UBB, UBE2D3]
GO:0007043	cell-cell junction assembly	GO_BiologicalProcess-GOA_09.02.2016_16h18	0.005	0.007	5.66038	6	[CAV1, F11R, FSCN1, MPP5, MYO1C, PKP2]
GO:0034332	adherens junction organization	GO_BiologicalProcess-GOA_09.02.2016_16h18	0.00073	0.0013	6.15385	8	[ACTB, NUMB, PIP5K1C, PKP2, RAC1, RDX, RHOD, SDC4]
GO:0043297	apical junction assembly	GO_BiologicalProcess-GOA_09.02.2016_16h18	0.019	0.022	5.7971	4	[F11R, MPP5, MYO1C, PKP2]
GO:0070830	bicellular tight junction assembly	GO_BiologicalProcess-GOA_09.02.2016_16h18	0.012	0.015	6.55738	4	[F11R, MPP5, MYO1C, PKP2]
GO:0006575	cellular modified amino acid metabolic process	GO_BiologicalProcess-GOA_09.02.2016_16h18	0.00023	0.00052	4.31034	15	[ATP2B4, CLIC4, FASN, GART, MTHFD1, PLSCR1, RPL10A, RPL11, RPL19, RPL30, RPL4, RPL6, RPL7, RPL9, RPS15]
GO:0032984	macromolecular complex disassembly	GO_BiologicalProcess-GOA_09.02.2016_16h18	5.9e-05	0.00015	4.66472	16	[CHMP1B, CIB1, MID1IP1, RDX, RPL10A, RPL11, RPL19, RPL30, RPL4, RPL6, RPL7, RPL9, RPS15, SBDS, SMARCE1, TMOD3]
GO:0019058	viral life cycle	GO_BiologicalProcess-GOA_09.02.2016_16h18	4.6e-08	3.1e-07	5.28541	25	[CAV1, CHMP1B, CHMP4B, DDB1, F11R, ITGB5, MDFIC, PARP10, PLSCR1, PML, PPIA, RPL10A, RPL11, RPL19, RPL30, RPL4, RPL6, RPL7, RPL9, RPS15, TOP2A, TRIM28, UBB, VAMP8, XPO1]
GO:0019080	viral gene expression	GO_BiologicalProcess-GOA_09.02.2016_16h18	0.00037	0.00077	5.14019	11	[MDFIC, RPL10A, RPL11, RPL19, RPL30, RPL4, RPL6, RPL7, RPL9, RPS15, UBB]
GO:0043241	protein complex disassembly	GO_BiologicalProcess-GOA_09.02.2016_16h18	4e-05	0.00011	4.81928	16	[CHMP1B, CIB1, MID1IP1, RDX, RPL10A, RPL11, RPL19, RPL30, RPL4, RPL6, RPL7, RPL9, RPS15, SBDS, SMARCE1, TMOD3]
GO:0090150	establishment of protein localization to membrane	GO_BiologicalProcess-GOA_09.02.2016_16h18	6.3e-12	2.3e-10	7.17949	28	[ANXA2, ARF6, CHMP4B, CIB1, EGFR, F11R, FLOT1, FLOT2, HSP90AA1, KRT18, MPP5, MYO1C, PKP2, PSMD2, RDX, RPL10A, RPL11, RPL19, RPL30, RPL4, RPL6, RPL7, RPL9, RPS15, SRP14, SRP9, TCAF1, YWHAH]
GO:0006401	RNA catabolic process	GO_BiologicalProcess-GOA_09.02.2016_16h18	0.0015	0.0026	4.31373	11	[EIF4G1, PPP2R2A, RPL10A, RPL11, RPL19, RPL30, RPL4, RPL6, RPL7, RPL9, RPS15]
GO:0043624	cellular protein complex disassembly	GO_BiologicalProcess-GOA_09.02.2016_16h18	0.00016	0.00039	4.66667	14	[CIB1, MID1IP1, RDX, RPL10A, RPL11, RPL19, RPL30, RPL4, RPL6, RPL7, RPL9, RPS15, SBDS, TMOD3]
GO:0070972	protein localization to endoplasmic reticulum	GO_BiologicalProcess-GOA_09.02.2016_16h18	3.5e-08	2.7e-07	9.65517	14	[CHMP4B, PSMD2, PTGES2, RPL10A, RPL11, RPL19, RPL30, RPL4, RPL6, RPL7, RPL9, RPS15, SRP14, SRP9]
GO:0072599	establishment of protein localization to endoplasmic reticulum	GO_BiologicalProcess-GOA_09.02.2016_16h18	4.5e-08	3.1e-07	10.4	13	[CHMP4B, PSMD2, RPL10A, RPL11, RPL19, RPL30, RPL4, RPL6, RPL7, RPL9, RPS15, SRP14, SRP9]
GO:1901605	alpha-amino acid metabolic process	GO_BiologicalProcess-GOA_09.02.2016_16h18	0.00023	0.00052	4.14508	16	[ATP2B4, ATP7A, GART, MTHFD1, PHGDH, PLSCR1, RPL10A, RPL11, RPL19, RPL30, RPL4, RPL6, RPL7, RPL9, RPS15, SBDS]
GO:0045047	protein targeting to ER	GO_BiologicalProcess-GOA_09.02.2016_16h18	3e-08	2.5e-07	10.7438	13	[CHMP4B, PSMD2, RPL10A, RPL11, RPL19, RPL30, RPL4, RPL6, RPL7, RPL9, RPS15, SRP14, SRP9]
GO:0006414	translational elongation	GO_BiologicalProcess-GOA_09.02.2016_16h18	4.6e-05	0.00013	5.60345	13	[AARS, RPL10A, RPL11, RPL19, RPL30, RPL4, RPL6, RPL7, RPL9, RPS15, SRP9, TCEAL4, TUFM]
GO:0006612	protein targeting to membrane	GO_BiologicalProcess-GOA_09.02.2016_16h18	1.7e-08	1.5e-07	8.09524	17	[ANXA2, CHMP4B, CIB1, MYO1C, PSMD2, RPL10A, RPL11, RPL19, RPL30, RPL4, RPL6, RPL7, RPL9, RPS15, SRP14, SRP9, TCAF1]
GO:0006402	mRNA catabolic process	GO_BiologicalProcess-GOA_09.02.2016_16h18	0.00059	0.0011	4.86726	11	[EIF4G1, PPP2R2A, RPL10A, RPL11, RPL19, RPL30, RPL4, RPL6, RPL7, RPL9, RPS15]
GO:0009069	serine family amino acid metabolic process	GO_BiologicalProcess-GOA_09.02.2016_16h18	1.6e-07	9.5e-07	9.35252	13	[GART, MTHFD1, PHGDH, RPL10A, RPL11, RPL19, RPL30, RPL4, RPL6, RPL7, RPL9, RPS15, SBDS]
GO:0006613	cotranslational protein targeting to membrane	GO_BiologicalProcess-GOA_09.02.2016_16h18	2.1e-07	1.2e-06	10.084	12	[PSMD2, RPL10A, RPL11, RPL19, RPL30, RPL4, RPL6, RPL7, RPL9, RPS15, SRP14, SRP9]
GO:0006614	SRP-dependent cotranslational protein targeting to membrane	GO_BiologicalProcess-GOA_09.02.2016_16h18	1.7e-07	1e-06	10.2564	12	[PSMD2, RPL10A, RPL11, RPL19, RPL30, RPL4, RPL6, RPL7, RPL9, RPS15, SRP14, SRP9]
GO:0000956	nuclear-transcribed mRNA catabolic process	GO_BiologicalProcess-GOA_09.02.2016_16h18	0.00029	0.00062	5.28846	11	[EIF4G1, PPP2R2A, RPL10A, RPL11, RPL19, RPL30, RPL4, RPL6, RPL7, RPL9, RPS15]
GO:0000184	nuclear-transcribed mRNA catabolic process, nonsense-mediated decay	GO_BiologicalProcess-GOA_09.02.2016_16h18	3.6e-06	1.3e-05	8.52713	11	[EIF4G1, PPP2R2A, RPL10A, RPL11, RPL19, RPL30, RPL4, RPL6, RPL7, RPL9, RPS15]
GO:0007009	plasma membrane organization	GO_BiologicalProcess-GOA_09.02.2016_16h18	5.4e-08	3.5e-07	6.69014	19	[ANO6, ANXA2, ARF6, ATP1B3, CAV1, CHMP4B, CIB1, CLTC, F11R, FLOT1, FLOT2, KRT18, MPP5, NUMB, PKP2, PLSCR1, RAC1, RDX, VAMP8]
GO:1990778	protein localization to cell periphery	GO_BiologicalProcess-GOA_09.02.2016_16h18	2.1e-07	1.2e-06	7.23982	16	[ANXA2, ARF6, ATP1B3, CAV1, CIB1, CLTC, F11R, FLOT1, FLOT2, KRT18, MPP5, NUMB, PKP2, RAC1, RDX, VAMP8]
GO:0072659	protein localization to plasma membrane	GO_BiologicalProcess-GOA_09.02.2016_16h18	1.7e-07	1e-06	7.33945	16	[ANXA2, ARF6, ATP1B3, CAV1, CIB1, CLTC, F11R, FLOT1, FLOT2, KRT18, MPP5, NUMB, PKP2, RAC1, RDX, VAMP8]
GO:0051017	actin filament bundle assembly	GO_BiologicalProcess-GOA_09.02.2016_16h18	0.00085	0.0015	6.01504	8	[FSCN1, HSP90B1, ITGB5, MYO1B, RAC1, RDX, RHOD, SDC4]
GO:0061572	actin filament bundle organization	GO_BiologicalProcess-GOA_09.02.2016_16h18	0.00098	0.0017	5.88235	8	[FSCN1, HSP90B1, ITGB5, MYO1B, RAC1, RDX, RHOD, SDC4]
GO:0048384	retinoic acid receptor signaling pathway	GO_BiologicalProcess-GOA_09.02.2016_16h18	0.0015	0.0026	8.77193	5	[AKR1C3, ASXL1, DHRS3, EZH2, PML]
GO:0070301	cellular response to hydrogen peroxide	GO_BiologicalProcess-GOA_09.02.2016_16h18	0.012	0.015	5.37634	5	[CDK1, EZH2, FASN, PLEKHA1, PSAP]
GO:0034502	protein localization to chromosome	GO_BiologicalProcess-GOA_09.02.2016_16h18	0.014	0.017	6.34921	4	[CDK1, EZH2, HIST1H1B, PML]
GO:0000302	response to reactive oxygen species	GO_BiologicalProcess-GOA_09.02.2016_16h18	0.0014	0.0024	4.36508	11	[AKR1C3, ATP7A, CDK1, CDK2, EZH2, FASN, PLEKHA1, PRDX1, PRDX6, PSAP, TXNIP]
GO:0034614	cellular response to reactive oxygen species	GO_BiologicalProcess-GOA_09.02.2016_16h18	0.00048	0.00095	5.88235	9	[AKR1C3, ATP7A, CDK1, CDK2, EZH2, FASN, PLEKHA1, PRDX1, PSAP]
GO:1901385	regulation of voltage-gated calcium channel activity	GO_BiologicalProcess-GOA_09.02.2016_16h18	0.004	0.0058	13.6364	3	[AHNAK, DMD, SRI]
GO:0034764	positive regulation of transmembrane transport	GO_BiologicalProcess-GOA_09.02.2016_16h18	0.017	0.02	4.34783	6	[ANO6, ATP1B3, CASK, DMD, SRI, TCAF1]
GO:0034767	positive regulation of ion transmembrane transport	GO_BiologicalProcess-GOA_09.02.2016_16h18	0.013	0.016	4.58015	6	[ANO6, ATP1B3, CASK, DMD, SRI, TCAF1]
GO:0031023	microtubule organizing center organization	GO_BiologicalProcess-GOA_09.02.2016_16h18	0.00045	0.00091	6.61157	8	[CDK1, CDK2, CHEK1, CHMP1B, CHMP4B, KIAA0101, RBM14, XPO1]
GO:0031100	organ regeneration	GO_BiologicalProcess-GOA_09.02.2016_16h18	0.0036	0.0053	6.06061	6	[CAV1, CDK1, CDK2, FASN, MKI67, PKM]
GO:0007098	centrosome cycle	GO_BiologicalProcess-GOA_09.02.2016_16h18	0.00017	0.0004	8.86076	7	[CDK1, CDK2, CHEK1, CHMP1B, CHMP4B, RBM14, XPO1]
GO:0051297	centrosome organization	GO_BiologicalProcess-GOA_09.02.2016_16h18	0.00026	0.00058	7.14286	8	[CDK1, CDK2, CHEK1, CHMP1B, CHMP4B, KIAA0101, RBM14, XPO1]
GO:0045740	positive regulation of DNA replication	GO_BiologicalProcess-GOA_09.02.2016_16h18	0.013	0.016	5.26316	5	[CDK1, CDK2, EGFR, KITLG, RAC1]
GO:0016032	viral process	GO_BiologicalProcess-GOA_09.02.2016_16h18	1.5e-14	9.6e-13	5.47619	46	[AP1M1, CAV1, CHMP1B, CHMP4B, CUL1, CUL5, DDB1, EIF4G1, F11R, HLA-A, IKBKG, ITGB5, KRT18, MDFIC, PARP10, PLSCR1, PML, PPIA, PSMB1, PSMC1, PSMC2, PSMC3, PSMC4, PSMC6, PSMD2, PSMD7, PTGES2, RAC1, RBX1, RPL10A, RPL11, RPL19, RPL30, RPL4, RPL6, RPL7, RPL9, RPS15, TNPO1, TOP1, TOP2A, TRIM28, UBB, VAMP8, XPO1, XRCC5]
GO:0019752	carboxylic acid metabolic process	GO_BiologicalProcess-GOA_09.02.2016_16h18	2e-10	4.6e-09	4.04722	48	[AARS, ABCC1, ACSL4, AKR1C3, ALDOC, ATP2B4, ATP7A, CAV1, CSPG4, DAGLB, ENO1, EPRS, FASN, GART, HARS, HSD17B4, LTA4H, MID1IP1, MTHFD1, PGK1, PHGDH, PKM, PLSCR1, PSMB1, PSMC1, PSMC2, PSMC3, PSMC4, PSMC6, PSMD2, PSMD7, PTGES2, RPL10A, RPL11, RPL19, RPL30, RPL4, RPL6, RPL7, RPL9, RPS15, SBDS, SLC22A5, SLC2A1, SLC6A6, SLC7A2, TPI1, UGP2]
GO:0032480	negative regulation of type I interferon production	GO_BiologicalProcess-GOA_09.02.2016_16h18	0.032	0.035	6.38298	3	[MYO1C, UBB, UBE2D3]
GO:0035872	nucleotide-binding domain, leucine rich repeat containing receptor signaling pathway	GO_BiologicalProcess-GOA_09.02.2016_16h18	0.046	0.048	5.55556	3	[IKBKG, TXNIP, UBB]
GO:0090162	establishment of epithelial cell polarity	GO_BiologicalProcess-GOA_09.02.2016_16h18	0.004	0.0058	13.6364	3	[ARF6, MPP5, MSN]
GO:0061028	establishment of endothelial barrier	GO_BiologicalProcess-GOA_09.02.2016_16h18	0.025	0.028	6.97674	3	[F11R, MSN, RDX]
GO:0030970	retrograde protein transport, ER to cytosol	GO_BiologicalProcess-GOA_09.02.2016_16h18	0.008	0.01	10.7143	3	[HM13, HSP90B1, NPLOC4]
GO:0032527	protein exit from endoplasmic reticulum	GO_BiologicalProcess-GOA_09.02.2016_16h18	0.0023	0.0037	10.5263	4	[HM13, HSP90B1, NPLOC4, TMED9]
GO:1903513	endoplasmic reticulum to cytosol transport	GO_BiologicalProcess-GOA_09.02.2016_16h18	0.0014	0.0024	8.92857	5	[DMD, HM13, HSP90B1, NPLOC4, SRI]
GO:0002433	immune response-regulating cell surface receptor signaling pathway involved in phagocytosis	GO_BiologicalProcess-GOA_09.02.2016_16h18	0.035	0.038	4.09836	5	[ACTB, CYFIP1, HSP90AA1, MYO1C, RAC1]
GO:0038096	Fc-gamma receptor signaling pathway involved in phagocytosis	GO_BiologicalProcess-GOA_09.02.2016_16h18	0.035	0.038	4.09836	5	[ACTB, CYFIP1, HSP90AA1, MYO1C, RAC1]
GO:0002431	Fc receptor mediated stimulatory signaling pathway	GO_BiologicalProcess-GOA_09.02.2016_16h18	0.012	0.015	4.6875	6	[ACTB, CYFIP1, HSP90AA1, MYO1C, PLSCR1, RAC1]
GO:0051668	localization within membrane	GO_BiologicalProcess-GOA_09.02.2016_16h18	0.016	0.018	5.05051	5	[BET1, PTGES2, RAC1, SEC22B, TMED9]
GO:0006903	vesicle targeting	GO_BiologicalProcess-GOA_09.02.2016_16h18	0.011	0.014	5.49451	5	[BET1, PTGES2, SEC22B, SNAP23, TMED9]
GO:1902591	single-organism membrane budding	GO_BiologicalProcess-GOA_09.02.2016_16h18	0.042	0.044	4.54545	4	[BET1, PTGES2, SEC22B, TMED9]
GO:0006901	vesicle coating	GO_BiologicalProcess-GOA_09.02.2016_16h18	0.04	0.042	4.5977	4	[BET1, PTGES2, SEC22B, TMED9]
GO:0048199	vesicle targeting, to, from or within Golgi	GO_BiologicalProcess-GOA_09.02.2016_16h18	0.028	0.031	5.12821	4	[BET1, PTGES2, SEC22B, TMED9]
GO:0042147	retrograde transport, endosome to Golgi	GO_BiologicalProcess-GOA_09.02.2016_16h18	0.026	0.029	5.26316	4	[ANKFY1, CLTC, PTGES2, TMED9]
GO:0042398	cellular modified amino acid biosynthetic process	GO_BiologicalProcess-GOA_09.02.2016_16h18	0.01	0.012	7.01754	4	[ATP2B4, GART, MTHFD1, PLSCR1]
GO:0021549	cerebellum development	GO_BiologicalProcess-GOA_09.02.2016_16h18	0.03	0.033	4.2735	5	[AARS, ATP2B4, ATP7A, EZH2, GART]
GO:1901607	alpha-amino acid biosynthetic process	GO_BiologicalProcess-GOA_09.02.2016_16h18	0.04	0.042	4.5977	4	[ATP2B4, GART, MTHFD1, PHGDH]
GO:0070670	response to interleukin-4	GO_BiologicalProcess-GOA_09.02.2016_16h18	0.0017	0.0028	11.4286	4	[FASN, MCM2, MCM7, PML]
GO:0071353	cellular response to interleukin-4	GO_BiologicalProcess-GOA_09.02.2016_16h18	0.00096	0.0017	13.3333	4	[FASN, MCM2, MCM7, PML]
GO:0021695	cerebellar cortex development	GO_BiologicalProcess-GOA_09.02.2016_16h18	0.013	0.016	6.45161	4	[AARS, ATP2B4, ATP7A, EZH2]
GO:0044403	symbiosis, encompassing mutualism through parasitism	GO_BiologicalProcess-GOA_09.02.2016_16h18	2.1e-14	1.2e-12	5.32276	47	[AP1M1, CAV1, CHMP1B, CHMP4B, CUL1, CUL5, DDB1, EIF4G1, F11R, HLA-A, IKBKG, ITGB5, KRT18, MDFIC, PARP10, PLSCR1, PML, PPIA, PSMB1, PSMC1, PSMC2, PSMC3, PSMC4, PSMC6, PSMD2, PSMD7, PTGES2, RAC1, RBX1, RPL10A, RPL11, RPL19, RPL30, RPL4, RPL6, RPL7, RPL9, RPS15, SLC22A5, TNPO1, TOP1, TOP2A, TRIM28, UBB, VAMP8, XPO1, XRCC5]
GO:0072657	protein localization to membrane	GO_BiologicalProcess-GOA_09.02.2016_16h18	4.5e-13	2.4e-11	6.52591	34	[ANXA2, ARF6, ATP1B3, CAV1, CHMP4B, CIB1, CLTC, EGFR, F11R, FLOT1, FLOT2, HSP90AA1, KRT18, MPP5, MYO1C, NUMB, PKP2, PSMD2, RAC1, RDX, RPL10A, RPL11, RPL19, RPL30, RPL4, RPL6, RPL7, RPL9, RPS15, SRP14, SRP9, TCAF1, VAMP8, YWHAH]
GO:1902580	single-organism cellular localization	GO_BiologicalProcess-GOA_09.02.2016_16h18	9.2e-15	6.4e-13	4.46429	60	[AKR1C3, ANXA2, ARF6, ATP1B3, BET1, CAV1, CDK1, CEP55, CHMP1B, CHMP4B, CIB1, CLTC, EGFR, F11R, FLOT1, FLOT2, HSP90AA1, KRT18, MDFIC, MPP5, MYH9, MYO1C, NUMA1, NUMB, PARP10, PHIP, PIP5K1C, PKP2, PML, PRDX1, PSMD2, PTGES2, RAC1, RDX, RPL10A, RPL11, RPL19, RPL30, RPL4, RPL6, RPL7, RPL9, RPS15, SEC22B, SMAD4, SNAP23, SRI, SRP14, SRP9, TCAF1, TMED9, TNPO1, TRIM28, TXNIP, UBB, UBE2D3, UBE2L3, VAMP8, XP…
GO:0044802	single-organism membrane organization	GO_BiologicalProcess-GOA_09.02.2016_16h18	6.1e-12	2.4e-10	4.70219	45	[ANKFY1, ANO6, ANXA2, ARF6, ATP1B3, BET1, CAV1, CDK1, CHMP4B, CIB1, CLTC, EGFR, F11R, FLOT1, FLOT2, HSP90AA1, KCNN4, KRT18, MPP5, MYO1C, NUMB, PKP2, PLSCR1, PPP2R2A, PSMD2, PTGES2, RAC1, RDX, RPL10A, RPL11, RPL19, RPL30, RPL4, RPL6, RPL7, RPL9, RPS15, SEC22B, SNAP23, SRP14, SRP9, TCAF1, TMED9, VAMP8, YWHAH]
GO:0051169	nuclear transport	GO_BiologicalProcess-GOA_09.02.2016_16h18	7.1e-05	0.00018	4.09483	19	[AKAP13, AKR1C3, ANKRD54, CDK1, CPSF2, EGFR, MDFIC, NXF3, PARP10, PHIP, PML, PRDX1, RPS15, SMAD4, SRI, TNPO1, TRIM28, TXNIP, XPO1]
GO:0072594	establishment of protein localization to organelle	GO_BiologicalProcess-GOA_09.02.2016_16h18	6.9e-08	4.4e-07	4.40967	31	[AKR1C3, CDK1, CHMP4B, EGFR, HIST1H1B, HSP90AA1, MDFIC, PARP10, PHIP, PML, PRDX1, PSMD2, RPL10A, RPL11, RPL19, RPL30, RPL4, RPL6, RPL7, RPL9, RPS15, SMAD4, SRI, SRP14, SRP9, TNPO1, TRIM28, TXNIP, UBE2D3, UBE2L3, YWHAH]
GO:0006886	intracellular protein transport	GO_BiologicalProcess-GOA_09.02.2016_16h18	2.8e-09	4.5e-08	4.00372	43	[AKR1C3, ANXA2, AP1M1, CDK1, CHMP4B, CIB1, CLTC, EGFR, HM13, HSP90AA1, HSP90B1, KRT18, MDFIC, MYO1C, NPLOC4, PARP10, PHIP, PML, PRDX1, PSMD2, RHOD, RPL10A, RPL11, RPL19, RPL30, RPL4, RPL6, RPL7, RPL9, RPS15, SMAD4, SRI, SRP14, SRP9, TCAF1, TMED9, TNPO1, TRIM28, TXNIP, UBE2D3, UBE2L3, XPO1, YWHAH]
GO:0006605	protein targeting	GO_BiologicalProcess-GOA_09.02.2016_16h18	5.3e-09	7.5e-08	4.60081	34	[AKR1C3, ANXA2, CDK1, CHMP4B, CIB1, EGFR, HSP90AA1, MDFIC, MYO1C, PARP10, PHIP, PML, PRDX1, PSMD2, RHOD, RPL10A, RPL11, RPL19, RPL30, RPL4, RPL6, RPL7, RPL9, RPS15, SMAD4, SRI, SRP14, SRP9, TCAF1, TNPO1, TRIM28, TXNIP, UBE2D3, UBE2L3]
GO:0006913	nucleocytoplasmic transport	GO_BiologicalProcess-GOA_09.02.2016_16h18	6.1e-05	0.00016	4.13943	19	[AKAP13, AKR1C3, ANKRD54, CDK1, CPSF2, EGFR, MDFIC, NXF3, PARP10, PHIP, PML, PRDX1, RPS15, SMAD4, SRI, TNPO1, TRIM28, TXNIP, XPO1]
GO:0030048	actin filament-based movement	GO_BiologicalProcess-GOA_09.02.2016_16h18	0.0018	0.0029	5.98291	7	[CAV1, DMD, MYH9, MYO1B, PKP2, SRI, TPM4]
GO:0070252	actin-mediated cell contraction	GO_BiologicalProcess-GOA_09.02.2016_16h18	0.014	0.017	5.15464	5	[CAV1, DMD, PKP2, SRI, TPM4]
GO:0090313	regulation of protein targeting to membrane	GO_BiologicalProcess-GOA_09.02.2016_16h18	0.012	0.015	9.09091	3	[CIB1, MYO1C, TCAF1]
GO:0090314	positive regulation of protein targeting to membrane	GO_BiologicalProcess-GOA_09.02.2016_16h18	0.0065	0.0088	11.5385	3	[CIB1, MYO1C, TCAF1]
GO:0016570	histone modification	GO_BiologicalProcess-GOA_09.02.2016_16h18	0.0001	0.00026	4.10959	18	[ASXL1, CDC73, CDK1, CDK2, CHEK1, DDB1, EZH2, HAT1, HIST1H1B, MORF4L1, MORF4L2, MYSM1, PML, PRMT1, RBM14, SMAD4, UIMC1, ZNF451]
GO:0061024	membrane organization	GO_BiologicalProcess-GOA_09.02.2016_16h18	4.1e-12	1.7e-10	4.33305	51	[ACTB, ANKFY1, ANO6, ANXA2, AP1M1, ARF6, ATP1B3, BET1, CAV1, CDK1, CHMP1B, CHMP4B, CIB1, CLTC, EGFR, EXOC4, F11R, FLOT1, FLOT2, HSP90AA1, KCNN4, KRT18, MPP5, MYH9, MYO1C, NUMB, PKP2, PLSCR1, PPP2R2A, PSMD2, PTGES2, RAC1, RDX, RPL10A, RPL11, RPL19, RPL30, RPL4, RPL6, RPL7, RPL9, RPS15, SEC22B, SNAP23, SRP14, SRP9, TCAF1, TMED9, UBB, VAMP8, YWHAH]
GO:0061245	establishment or maintenance of bipolar cell polarity	GO_BiologicalProcess-GOA_09.02.2016_16h18	0.022	0.025	7.31707	3	[CLIC4, FSCN1, MSN]
GO:0035088	establishment or maintenance of apical/basal cell polarity	GO_BiologicalProcess-GOA_09.02.2016_16h18	0.022	0.025	7.31707	3	[CLIC4, FSCN1, MSN]
GO:0034260	negative regulation of GTPase activity	GO_BiologicalProcess-GOA_09.02.2016_16h18	0.024	0.027	7.14286	3	[F11R, IQGAP1, RDX]
GO:0051054	positive regulation of DNA metabolic process	GO_BiologicalProcess-GOA_09.02.2016_16h18	0.0022	0.0036	4.71204	9	[CDK1, CDK2, EGFR, KITLG, PML, RAC1, TOP2A, TRIM28, UIMC1]
GO:0006275	regulation of DNA replication	GO_BiologicalProcess-GOA_09.02.2016_16h18	0.0038	0.0056	4.73373	8	[CDK1, CDK2, EGFR, KITLG, PML, RAC1, SMC3, WRNIP1]
GO:0071260	cellular response to mechanical stimulus	GO_BiologicalProcess-GOA_09.02.2016_16h18	0.0096	0.012	5.74713	5	[CAV1, CHEK1, CNN2, FASN, RAC1]
GO:0051186	cofactor metabolic process	GO_BiologicalProcess-GOA_09.02.2016_16h18	0.00033	0.00069	4.01003	16	[ABCB6, ACSL4, AKR1C3, ALDOC, ENO1, FASN, GART, HSD17B4, MTHFD1, NADSYN1, PGK1, PHGDH, PKM, RPIA, TKT, TPI1]
GO:0016053	organic acid biosynthetic process	GO_BiologicalProcess-GOA_09.02.2016_16h18	0.00053	0.001	4.16667	14	[AKR1C3, ATP2B4, CSPG4, FASN, GART, HSD17B4, LTA4H, MID1IP1, MTHFD1, PHGDH, PKM, PTGES2, SBDS, UGP2]
GO:0046394	carboxylic acid biosynthetic process	GO_BiologicalProcess-GOA_09.02.2016_16h18	0.00053	0.001	4.16667	14	[AKR1C3, ATP2B4, CSPG4, FASN, GART, HSD17B4, LTA4H, MID1IP1, MTHFD1, PHGDH, PKM, PTGES2, SBDS, UGP2]
GO:0046622	positive regulation of organ growth	GO_BiologicalProcess-GOA_09.02.2016_16h18	0.027	0.03	6.81818	3	[BASP1, CDK1, YBX3]
GO:0002532	production of molecular mediator involved in inflammatory response	GO_BiologicalProcess-GOA_09.02.2016_16h18	0.027	0.03	6.81818	3	[SLC7A2, SNAP23, VAMP8]
GO:0048284	organelle fusion	GO_BiologicalProcess-GOA_09.02.2016_16h18	0.0039	0.0057	5.22388	7	[ANKFY1, ANXA2, BET1, CDK1, SEC22B, SNAP23, VAMP8]
GO:0044801	single-organism membrane fusion	GO_BiologicalProcess-GOA_09.02.2016_16h18	0.022	0.025	4.08163	6	[ANKFY1, ANXA2, BET1, SEC22B, SNAP23, VAMP8]
GO:0090174	organelle membrane fusion	GO_BiologicalProcess-GOA_09.02.2016_16h18	0.0045	0.0065	5.76923	6	[ANKFY1, ANXA2, BET1, SEC22B, SNAP23, VAMP8]
GO:0006906	vesicle fusion	GO_BiologicalProcess-GOA_09.02.2016_16h18	0.0013	0.0022	7.40741	6	[ANKFY1, ANXA2, BET1, SEC22B, SNAP23, VAMP8]
GO:0051592	response to calcium ion	GO_BiologicalProcess-GOA_09.02.2016_16h18	0.038	0.041	4	5	[AKR1C3, CAV1, CLIC4, IQGAP1, TXNIP]
GO:0048008	platelet-derived growth factor receptor signaling pathway	GO_BiologicalProcess-GOA_09.02.2016_16h18	0.046	0.048	5.55556	3	[IQGAP1, PLEKHA1, TXNIP]
GO:0048286	lung alveolus development	GO_BiologicalProcess-GOA_09.02.2016_16h18	0.036	0.038	6.12245	3	[ASXL1, ATP7A, ERRFI1]
GO:0006260	DNA replication	GO_BiologicalProcess-GOA_09.02.2016_16h18	2.3e-09	3.7e-08	6.38298	24	[BAZ1A, CDK1, CDK2, CHEK1, CHMP1B, DUT, EGFR, KIAA0101, KITLG, MCM2, MCM3, MCM5, MCM6, MCM7, PML, PPIA, RAC1, RBM14, RFC1, RRM1, SMC3, SSBP1, TOP1, WRNIP1]
GO:0097035	regulation of membrane lipid distribution	GO_BiologicalProcess-GOA_09.02.2016_16h18	0.02	0.022	7.69231	3	[ANO6, KCNN4, PLSCR1]
GO:0008361	regulation of cell size	GO_BiologicalProcess-GOA_09.02.2016_16h18	0.0048	0.0068	4.54545	8	[ANO6, ATP2B4, KCNN4, MSN, RAC1, RDX, SLC12A4, XK]
GO:0006884	cell volume homeostasis	GO_BiologicalProcess-GOA_09.02.2016_16h18	0.0022	0.0035	16.6667	3	[ANO6, KCNN4, SLC12A4]
GO:0098661	inorganic anion transmembrane transport	GO_BiologicalProcess-GOA_09.02.2016_16h18	0.021	0.024	4.6729	5	[ANO6, CLIC4, SLC12A2, SLC12A4, SLC20A1]
GO:1902476	chloride transmembrane transport	GO_BiologicalProcess-GOA_09.02.2016_16h18	0.045	0.047	4.44444	4	[ANO6, CLIC4, SLC12A2, SLC12A4]
GO:0048385	regulation of retinoic acid receptor signaling pathway	GO_BiologicalProcess-GOA_09.02.2016_16h18	0.0028	0.0043	10	4	[AKR1C3, ASXL1, DHRS3, EZH2]
GO:0048387	negative regulation of retinoic acid receptor signaling pathway	GO_BiologicalProcess-GOA_09.02.2016_16h18	0.013	0.016	8.82353	3	[ASXL1, DHRS3, EZH2]
GO:1903825	organic acid transmembrane transport	GO_BiologicalProcess-GOA_09.02.2016_16h18	0.003	0.0047	6.25	6	[EMB, SLC22A5, SLC6A6, SLC6A9, SLC7A11, SLC7A2]
GO:0098656	anion transmembrane transport	GO_BiologicalProcess-GOA_09.02.2016_16h18	1.2e-05	3.7e-05	5.95745	14	[ANO6, CLIC4, EMB, SLC12A2, SLC12A4, SLC20A1, SLC22A5, SLC35B2, SLC4A7, SLC6A6, SLC6A9, SLC7A11, SLC7A2, TCAF1]
GO:0003333	amino acid transmembrane transport	GO_BiologicalProcess-GOA_09.02.2016_16h18	0.012	0.015	6.55738	4	[SLC6A6, SLC6A9, SLC7A11, SLC7A2]
GO:0043090	amino acid import	GO_BiologicalProcess-GOA_09.02.2016_16h18	0.004	0.0058	13.6364	3	[SLC3A2, SLC6A9, SLC7A2]
GO:0048857	neural nucleus development	GO_BiologicalProcess-GOA_09.02.2016_16h18	0.032	0.035	4.93827	4	[ACTB, BASP1, SLC4A7, YWHAH]
GO:0002262	myeloid cell homeostasis	GO_BiologicalProcess-GOA_09.02.2016_16h18	0.0047	0.0067	5.03597	7	[ANKRD54, KITLG, MTHFD1, PRDX1, PRMT1, PTBP3, TMOD3]
GO:0048872	homeostasis of number of cells	GO_BiologicalProcess-GOA_09.02.2016_16h18	0.00066	0.0012	4.51128	12	[ANKRD54, FASN, IKBKG, KITLG, MTHFD1, PRDX1, PRMT1, PTBP3, RAC1, SLC22A5, TMOD3, UBAP2L]
GO:0034101	erythrocyte homeostasis	GO_BiologicalProcess-GOA_09.02.2016_16h18	0.029	0.032	4.31034	5	[ANKRD54, PRDX1, PRMT1, PTBP3, TMOD3]
GO:2001057	reactive nitrogen species metabolic process	GO_BiologicalProcess-GOA_09.02.2016_16h18	0.013	0.016	5.26316	5	[ATP2B4, CAV1, EGFR, HSP90AA1, SLC7A2]
GO:0046209	nitric oxide metabolic process	GO_BiologicalProcess-GOA_09.02.2016_16h18	0.011	0.014	5.49451	5	[ATP2B4, CAV1, EGFR, HSP90AA1, SLC7A2]
GO:0006809	nitric oxide biosynthetic process	GO_BiologicalProcess-GOA_09.02.2016_16h18	0.0054	0.0075	6.57895	5	[ATP2B4, CAV1, EGFR, HSP90AA1, SLC7A2]
GO:1903426	regulation of reactive oxygen species biosynthetic process	GO_BiologicalProcess-GOA_09.02.2016_16h18	0.026	0.029	5.26316	4	[ATP2B4, CAV1, EGFR, HSP90AA1]
GO:0032768	regulation of monooxygenase activity	GO_BiologicalProcess-GOA_09.02.2016_16h18	0.018	0.021	5.88235	4	[ATP2B4, CAV1, EGFR, HSP90AA1]
GO:0045428	regulation of nitric oxide biosynthetic process	GO_BiologicalProcess-GOA_09.02.2016_16h18	0.012	0.015	6.55738	4	[ATP2B4, CAV1, EGFR, HSP90AA1]
GO:0050999	regulation of nitric-oxide synthase activity	GO_BiologicalProcess-GOA_09.02.2016_16h18	0.0089	0.011	7.27273	4	[ATP2B4, CAV1, EGFR, HSP90AA1]
GO:0051053	negative regulation of DNA metabolic process	GO_BiologicalProcess-GOA_09.02.2016_16h18	0.033	0.036	4.16667	5	[PML, RAD18, SMC3, TRIM28, XRCC5]
GO:0006885	regulation of pH	GO_BiologicalProcess-GOA_09.02.2016_16h18	0.023	0.026	5.47945	4	[CLIC4, EDNRB, SLC9A6, TMEM165]
GO:0048525	negative regulation of viral process	GO_BiologicalProcess-GOA_09.02.2016_16h18	0.046	0.048	4.3956	4	[PARP10, PLSCR1, PML, TRIM28]
GO:0010332	response to gamma radiation	GO_BiologicalProcess-GOA_09.02.2016_16h18	0.012	0.014	6.66667	4	[CAV1, FANCD2, PML, XRCC5]
GO:1903901	negative regulation of viral life cycle	GO_BiologicalProcess-GOA_09.02.2016_16h18	0.042	0.044	4.54545	4	[PARP10, PLSCR1, PML, TRIM28]
GO:1902186	regulation of viral release from host cell	GO_BiologicalProcess-GOA_09.02.2016_16h18	0.0017	0.0028	11.4286	4	[CHMP4B, DDB1, PML, TRIM28]
GO:0016925	protein sumoylation	GO_BiologicalProcess-GOA_09.02.2016_16h18	0.016	0.018	4.41176	6	[PML, SMC3, TOP1, TOP2A, TRIM28, ZNF451]
GO:0045739	positive regulation of DNA repair	GO_BiologicalProcess-GOA_09.02.2016_16h18	0.021	0.024	7.5	3	[EGFR, TRIM28, UIMC1]
GO:0061620	glycolytic process through glucose-6-phosphate	GO_BiologicalProcess-GOA_09.02.2016_16h18	0.00023	0.00052	13.1579	5	[ALDOC, ENO1, PGK1, PKM, TPI1]
GO:0061621	canonical glycolysis	GO_BiologicalProcess-GOA_09.02.2016_16h18	0.00023	0.00052	13.1579	5	[ALDOC, ENO1, PGK1, PKM, TPI1]
GO:0006081	cellular aldehyde metabolic process	GO_BiologicalProcess-GOA_09.02.2016_16h18	0.012	0.015	5.37634	5	[AKR1C3, PHGDH, RPIA, TKT, TPI1]
GO:0006732	coenzyme metabolic process	GO_BiologicalProcess-GOA_09.02.2016_16h18	0.00051	0.001	4.1791	14	[ACSL4, ALDOC, ENO1, FASN, GART, HSD17B4, MTHFD1, NADSYN1, PGK1, PHGDH, PKM, RPIA, TKT, TPI1]
GO:0072524	pyridine-containing compound metabolic process	GO_BiologicalProcess-GOA_09.02.2016_16h18	0.00072	0.0013	5.55556	9	[ALDOC, ENO1, NADSYN1, PGK1, PHGDH, PKM, RPIA, TKT, TPI1]
GO:0005996	monosaccharide metabolic process	GO_BiologicalProcess-GOA_09.02.2016_16h18	0.00073	0.0013	4.03458	14	[ALDOC, ENO1, GYS1, NR3C1, PGK1, PHGDH, PKM, SBDS, SIK1, SLC2A1, TKT, TPI1, UBB, UGP2]
GO:0006733	oxidoreduction coenzyme metabolic process	GO_BiologicalProcess-GOA_09.02.2016_16h18	0.00086	0.0015	5.42169	9	[ALDOC, ENO1, NADSYN1, PGK1, PHGDH, PKM, RPIA, TKT, TPI1]
GO:0046364	monosaccharide biosynthetic process	GO_BiologicalProcess-GOA_09.02.2016_16h18	4.1e-05	0.00011	8.10811	9	[ALDOC, ENO1, NR3C1, PGK1, PHGDH, SBDS, SIK1, TKT, TPI1]
GO:0046365	monosaccharide catabolic process	GO_BiologicalProcess-GOA_09.02.2016_16h18	0.0054	0.0075	6.57895	5	[ALDOC, ENO1, PGK1, PKM, TPI1]
GO:0009132	nucleoside diphosphate metabolic process	GO_BiologicalProcess-GOA_09.02.2016_16h18	0.015	0.018	4.44444	6	[ALDOC, CASK, ENO1, PGK1, PKM, TPI1]
GO:0019320	hexose catabolic process	GO_BiologicalProcess-GOA_09.02.2016_16h18	0.0027	0.0042	7.69231	5	[ALDOC, ENO1, PGK1, PKM, TPI1]
GO:0019362	pyridine nucleotide metabolic process	GO_BiologicalProcess-GOA_09.02.2016_16h18	0.00048	0.00095	5.88235	9	[ALDOC, ENO1, NADSYN1, PGK1, PHGDH, PKM, RPIA, TKT, TPI1]
GO:0009135	purine nucleoside diphosphate metabolic process	GO_BiologicalProcess-GOA_09.02.2016_16h18	0.0062	0.0085	5.40541	6	[ALDOC, CASK, ENO1, PGK1, PKM, TPI1]
GO:0009185	ribonucleoside diphosphate metabolic process	GO_BiologicalProcess-GOA_09.02.2016_16h18	0.0068	0.0092	5.30973	6	[ALDOC, CASK, ENO1, PGK1, PKM, TPI1]
GO:0046939	nucleotide phosphorylation	GO_BiologicalProcess-GOA_09.02.2016_16h18	0.024	0.027	4.54545	5	[ALDOC, ENO1, PGK1, PKM, TPI1]
GO:0006090	pyruvate metabolic process	GO_BiologicalProcess-GOA_09.02.2016_16h18	0.012	0.015	4.65116	6	[ALDOC, ENO1, PGK1, PKM, SBDS, TPI1]
GO:0006165	nucleoside diphosphate phosphorylation	GO_BiologicalProcess-GOA_09.02.2016_16h18	0.019	0.022	4.80769	5	[ALDOC, ENO1, PGK1, PKM, TPI1]
GO:0046496	nicotinamide nucleotide metabolic process	GO_BiologicalProcess-GOA_09.02.2016_16h18	0.00048	0.00095	5.88235	9	[ALDOC, ENO1, NADSYN1, PGK1, PHGDH, PKM, RPIA, TKT, TPI1]
GO:0009179	purine ribonucleoside diphosphate metabolic process	GO_BiologicalProcess-GOA_09.02.2016_16h18	0.0062	0.0085	5.40541	6	[ALDOC, CASK, ENO1, PGK1, PKM, TPI1]
GO:0006757	ATP generation from ADP	GO_BiologicalProcess-GOA_09.02.2016_16h18	0.0087	0.011	5.88235	5	[ALDOC, ENO1, PGK1, PKM, TPI1]
GO:0006096	glycolytic process	GO_BiologicalProcess-GOA_09.02.2016_16h18	0.0083	0.01	5.95238	5	[ALDOC, ENO1, PGK1, PKM, TPI1]
GO:0019674	NAD metabolic process	GO_BiologicalProcess-GOA_09.02.2016_16h18	0.00081	0.0014	8.10811	6	[ALDOC, ENO1, NADSYN1, PGK1, PKM, TPI1]
GO:0046031	ADP metabolic process	GO_BiologicalProcess-GOA_09.02.2016_16h18	0.012	0.015	5.37634	5	[ALDOC, ENO1, PGK1, PKM, TPI1]
GO:0061718	glucose catabolic process to pyruvate	GO_BiologicalProcess-GOA_09.02.2016_16h18	0.00023	0.00052	13.1579	5	[ALDOC, ENO1, PGK1, PKM, TPI1]
GO:0006735	NADH regeneration	GO_BiologicalProcess-GOA_09.02.2016_16h18	0.00023	0.00052	13.1579	5	[ALDOC, ENO1, PGK1, PKM, TPI1]
GO:0006734	NADH metabolic process	GO_BiologicalProcess-GOA_09.02.2016_16h18	0.001	0.0018	9.61539	5	[ALDOC, ENO1, PGK1, PKM, TPI1]
GO:0061615	glycolytic process through fructose-6-phosphate	GO_BiologicalProcess-GOA_09.02.2016_16h18	0.00023	0.00052	13.1579	5	[ALDOC, ENO1, PGK1, PKM, TPI1]
GO:0006997	nucleus organization	GO_BiologicalProcess-GOA_09.02.2016_16h18	0.0046	0.0065	5.07246	7	[CDK1, CEP55, CHMP1B, CHMP4B, NUMA1, PML, PPP2R2A]
GO:0019068	virion assembly	GO_BiologicalProcess-GOA_09.02.2016_16h18	0.0037	0.0055	9.30233	4	[CHMP1B, CHMP4B, PPIA, UBB]
GO:0051225	spindle assembly	GO_BiologicalProcess-GOA_09.02.2016_16h18	0.011	0.013	5.55556	5	[CHMP1B, CHMP4B, CLTC, KIF23, ZNF207]
GO:1902850	microtubule cytoskeleton organization involved in mitosis	GO_BiologicalProcess-GOA_09.02.2016_16h18	0.0021	0.0033	8.19672	5	[CHMP1B, CHMP4B, CLTC, KIF23, ZNF207]
GO:0051298	centrosome duplication	GO_BiologicalProcess-GOA_09.02.2016_16h18	0.0024	0.0038	7.93651	5	[CDK2, CHMP1B, CHMP4B, RBM14, XPO1]
GO:0090307	mitotic spindle assembly	GO_BiologicalProcess-GOA_09.02.2016_16h18	0.0014	0.0024	8.92857	5	[CHMP1B, CHMP4B, CLTC, KIF23, ZNF207]
GO:0046605	regulation of centrosome cycle	GO_BiologicalProcess-GOA_09.02.2016_16h18	0.00037	0.00078	11.9048	5	[CHEK1, CHMP1B, CHMP4B, RBM14, XPO1]
GO:0010824	regulation of centrosome duplication	GO_BiologicalProcess-GOA_09.02.2016_16h18	0.0015	0.0026	11.7647	4	[CHMP1B, CHMP4B, RBM14, XPO1]
GO:0072593	reactive oxygen species metabolic process	GO_BiologicalProcess-GOA_09.02.2016_16h18	0.0023	0.0037	4.08922	11	[AKR1C3, ATP2B4, ATP7A, CAV1, EGFR, HSP90AA1, PRDX1, PRDX6, PTGES2, RAC1, SLC7A2]
GO:1903409	reactive oxygen species biosynthetic process	GO_BiologicalProcess-GOA_09.02.2016_16h18	0.0041	0.006	5.88235	6	[ATP2B4, CAV1, EGFR, HSP90AA1, PTGES2, SLC7A2]
GO:0000226	microtubule cytoskeleton organization	GO_BiologicalProcess-GOA_09.02.2016_16h18	5.4e-05	0.00014	4.17582	19	[CAV1, CDK1, CDK2, CHEK1, CHMP1B, CHMP4B, CIB1, CLTC, KIAA0101, KIF23, MAP7D1, MID1IP1, MYH9, NUMA1, RBM14, SBDS, SMC3, XPO1, ZNF207]
GO:1902115	regulation of organelle assembly	GO_BiologicalProcess-GOA_09.02.2016_16h18	0.0085	0.011	4.51613	7	[CHMP1B, CHMP4B, FSCN1, MSN, RBM14, RDX, SDC4]
GO:0071277	cellular response to calcium ion	GO_BiologicalProcess-GOA_09.02.2016_16h18	0.042	0.044	5.76923	3	[AKR1C3, CLIC4, IQGAP1]
GO:0045185	maintenance of protein location	GO_BiologicalProcess-GOA_09.02.2016_16h18	0.019	0.022	4.80769	5	[CAV1, FLNB, PIP5K1C, PML, SRI]
GO:0051651	maintenance of location in cell	GO_BiologicalProcess-GOA_09.02.2016_16h18	0.024	0.027	4.54545	5	[CAV1, FLNB, PIP5K1C, PML, SRI]
GO:0032507	maintenance of protein location in cell	GO_BiologicalProcess-GOA_09.02.2016_16h18	0.014	0.017	5.15464	5	[CAV1, FLNB, PIP5K1C, PML, SRI]
GO:0008209	androgen metabolic process	GO_BiologicalProcess-GOA_09.02.2016_16h18	0.012	0.015	9.09091	3	[AKR1C3, HSD17B4, PLEKHA1]
GO:0051896	regulation of protein kinase B signaling	GO_BiologicalProcess-GOA_09.02.2016_16h18	0.016	0.018	4.41176	6	[AKR1C3, CIB1, EGFR, OCRL, PLEKHA1, PRKCDBP]
GO:0010469	regulation of receptor activity	GO_BiologicalProcess-GOA_09.02.2016_16h18	0.004	0.0059	5.18518	7	[ANXA2, APLP2, CAV1, CYFIP1, DMD, ERRFI1, SRI]
GO:0022037	metencephalon development	GO_BiologicalProcess-GOA_09.02.2016_16h18	0.013	0.015	4.61538	6	[AARS, ATP2B4, ATP7A, EZH2, GART, SLC4A7]
GO:0060563	neuroepithelial cell differentiation	GO_BiologicalProcess-GOA_09.02.2016_16h18	0.01	0.013	5.61798	5	[ATP2B4, EDNRB, KITLG, RAC1, SLC4A7]
GO:0035315	hair cell differentiation	GO_BiologicalProcess-GOA_09.02.2016_16h18	0.042	0.044	5.76923	3	[ATP2B4, RAC1, SLC4A7]
GO:0042491	auditory receptor cell differentiation	GO_BiologicalProcess-GOA_09.02.2016_16h18	0.027	0.03	6.81818	3	[ATP2B4, RAC1, SLC4A7]
GO:0060117	auditory receptor cell development	GO_BiologicalProcess-GOA_09.02.2016_16h18	0.0052	0.0071	12.5	3	[ATP2B4, RAC1, SLC4A7]
GO:0060428	lung epithelium development	GO_BiologicalProcess-GOA_09.02.2016_16h18	0.0047	0.0067	8.69565	4	[ERRFI1, LTA4H, NUMA1, NUMB]
GO:0060479	lung cell differentiation	GO_BiologicalProcess-GOA_09.02.2016_16h18	0.01	0.013	9.67742	3	[LTA4H, NUMA1, NUMB]
GO:0060487	lung epithelial cell differentiation	GO_BiologicalProcess-GOA_09.02.2016_16h18	0.0098	0.012	10	3	[LTA4H, NUMA1, NUMB]
GO:0048066	developmental pigmentation	GO_BiologicalProcess-GOA_09.02.2016_16h18	0.034	0.036	6.25	3	[AP1M1, EDNRB, KITLG]
GO:0050931	pigment cell differentiation	GO_BiologicalProcess-GOA_09.02.2016_16h18	0.014	0.017	8.57143	3	[AP1M1, EDNRB, KITLG]
GO:0010623	developmental programmed cell death	GO_BiologicalProcess-GOA_09.02.2016_16h18	0.03	0.033	6.52174	3	[KITLG, PML, SLC4A7]
GO:0050732	negative regulation of peptidyl-tyrosine phosphorylation	GO_BiologicalProcess-GOA_09.02.2016_16h18	0.022	0.025	7.31707	3	[CAV1, ERRFI1, SH3BP5L]
GO:0061097	regulation of protein tyrosine kinase activity	GO_BiologicalProcess-GOA_09.02.2016_16h18	0.017	0.02	5.97015	4	[APLP2, CAV1, ERRFI1, SH3BP5L]
GO:0061099	negative regulation of protein tyrosine kinase activity	GO_BiologicalProcess-GOA_09.02.2016_16h18	0.0035	0.0052	14.2857	3	[CAV1, ERRFI1, SH3BP5L]
GO:0061339	establishment or maintenance of monopolar cell polarity	GO_BiologicalProcess-GOA_09.02.2016_16h18	0.0018	0.003	17.6471	3	[FSCN1, MSN, PTGES2]
GO:0061162	establishment of monopolar cell polarity	GO_BiologicalProcess-GOA_09.02.2016_16h18	0.0015	0.0026	18.75	3	[FSCN1, MSN, PTGES2]
GO:1902117	positive regulation of organelle assembly	GO_BiologicalProcess-GOA_09.02.2016_16h18	0.046	0.048	5.55556	3	[FSCN1, MSN, SDC4]
GO:0051656	establishment of organelle localization	GO_BiologicalProcess-GOA_09.02.2016_16h18	0.00045	0.00091	4.05405	15	[BET1, CEP55, CHMP1B, CHMP4B, IKBKG, MYH9, NUMA1, PIP5K1C, PTGES2, RPS15, SEC22B, SNAP23, TMED9, UBB, XPO1]
GO:0070265	necrotic cell death	GO_BiologicalProcess-GOA_09.02.2016_16h18	0.0084	0.01	7.40741	4	[CAV1, FASN, UBB, YBX3]
GO:0010939	regulation of necrotic cell death	GO_BiologicalProcess-GOA_09.02.2016_16h18	0.0017	0.0028	11.4286	4	[CAV1, FASN, UBB, YBX3]
GO:0097300	programmed necrotic cell death	GO_BiologicalProcess-GOA_09.02.2016_16h18	0.004	0.0058	9.09091	4	[CAV1, FASN, UBB, YBX3]
GO:0070266	necroptotic process	GO_BiologicalProcess-GOA_09.02.2016_16h18	0.0023	0.0037	10.5263	4	[CAV1, FASN, UBB, YBX3]
GO:1901185	negative regulation of ERBB signaling pathway	GO_BiologicalProcess-GOA_09.02.2016_16h18	0.027	0.03	6.81818	3	[EGFR, ERRFI1, UBB]
GO:0042059	negative regulation of epidermal growth factor receptor signaling pathway	GO_BiologicalProcess-GOA_09.02.2016_16h18	0.025	0.028	6.97674	3	[EGFR, ERRFI1, UBB]
GO:0014896	muscle hypertrophy	GO_BiologicalProcess-GOA_09.02.2016_16h18	0.017	0.02	5.97015	4	[AKAP13, ATP2B4, ERRFI1, OCRL]
GO:0014897	striated muscle hypertrophy	GO_BiologicalProcess-GOA_09.02.2016_16h18	0.015	0.018	6.15385	4	[AKAP13, ATP2B4, ERRFI1, OCRL]
GO:0010611	regulation of cardiac muscle hypertrophy	GO_BiologicalProcess-GOA_09.02.2016_16h18	0.02	0.022	7.69231	3	[AKAP13, ATP2B4, ERRFI1]
GO:0014743	regulation of muscle hypertrophy	GO_BiologicalProcess-GOA_09.02.2016_16h18	0.022	0.025	7.31707	3	[AKAP13, ATP2B4, ERRFI1]
GO:0071383	cellular response to steroid hormone stimulus	GO_BiologicalProcess-GOA_09.02.2016_16h18	0.0057	0.0079	4.41989	8	[AKAP13, AKR1C3, EGFR, ERRFI1, FASN, MSN, NR3C1, UBE2L3]
GO:0003300	cardiac muscle hypertrophy	GO_BiologicalProcess-GOA_09.02.2016_16h18	0.014	0.017	6.34921	4	[AKAP13, ATP2B4, ERRFI1, OCRL]
GO:0071384	cellular response to corticosteroid stimulus	GO_BiologicalProcess-GOA_09.02.2016_16h18	0.0027	0.0042	7.69231	5	[AKAP13, AKR1C3, ERRFI1, NR3C1, UBE2L3]
GO:0071385	cellular response to glucocorticoid stimulus	GO_BiologicalProcess-GOA_09.02.2016_16h18	0.013	0.016	6.45161	4	[AKAP13, ERRFI1, NR3C1, UBE2L3]
GO:0009411	response to UV	GO_BiologicalProcess-GOA_09.02.2016_16h18	0.019	0.022	4.22535	6	[CHEK1, DDB1, EGFR, KIAA0101, PML, RAD18]
GO:0016051	carbohydrate biosynthetic process	GO_BiologicalProcess-GOA_09.02.2016_16h18	8.9e-06	2.9e-05	6.11354	14	[ALDOC, CLTC, ENO1, GYS1, NR3C1, PGK1, PHGDH, SBDS, SIK1, SLC2A1, TKT, TPI1, UBB, UGP2]
GO:0019682	glyceraldehyde-3-phosphate metabolic process	GO_BiologicalProcess-GOA_09.02.2016_16h18	0.00047	0.00094	16	4	[PHGDH, RPIA, TKT, TPI1]
GO:0051156	glucose 6-phosphate metabolic process	GO_BiologicalProcess-GOA_09.02.2016_16h18	0.0028	0.0043	10	4	[PHGDH, RPIA, TKT, TPI1]
GO:0006006	glucose metabolic process	GO_BiologicalProcess-GOA_09.02.2016_16h18	0.0018	0.0029	4.23077	11	[ALDOC, ENO1, GYS1, NR3C1, PGK1, PKM, SBDS, SIK1, TPI1, UBB, UGP2]
GO:0019319	hexose biosynthetic process	GO_BiologicalProcess-GOA_09.02.2016_16h18	0.00077	0.0014	6.93069	7	[ALDOC, ENO1, NR3C1, PGK1, SBDS, SIK1, TPI1]
GO:0006094	gluconeogenesis	GO_BiologicalProcess-GOA_09.02.2016_16h18	0.00064	0.0012	7.14286	7	[ALDOC, ENO1, NR3C1, PGK1, SBDS, SIK1, TPI1]
GO:0006098	pentose-phosphate shunt	GO_BiologicalProcess-GOA_09.02.2016_16h18	0.00028	0.0006	18.1818	4	[PHGDH, RPIA, TKT, TPI1]
GO:0006739	NADP metabolic process	GO_BiologicalProcess-GOA_09.02.2016_16h18	0.0044	0.0063	8.88889	4	[PHGDH, RPIA, TKT, TPI1]
GO:0042743	hydrogen peroxide metabolic process	GO_BiologicalProcess-GOA_09.02.2016_16h18	0.042	0.044	5.76923	3	[PRDX1, PRDX6, RAC1]
GO:0010256	endomembrane system organization	GO_BiologicalProcess-GOA_09.02.2016_16h18	3.3e-07	1.7e-06	4.62633	26	[ANO6, ANXA2, ARF6, ATP1B3, CAV1, CDK1, CHMP1B, CHMP4B, CIB1, CLTC, F11R, FLOT1, FLOT2, KRT18, LAMTOR1, MPP5, NPLOC4, NUMB, PKP2, PLSCR1, PPP2R2A, PTGES2, RAC1, RDX, TMED9, VAMP8]
GO:0006970	response to osmotic stress	GO_BiologicalProcess-GOA_09.02.2016_16h18	0.031	0.034	5	4	[ERRFI1, RAC1, SLC2A1, YBX3]
GO:0006972	hyperosmotic response	GO_BiologicalProcess-GOA_09.02.2016_16h18	0.0065	0.0088	11.5385	3	[ERRFI1, RAC1, YBX3]
GO:0007051	spindle organization	GO_BiologicalProcess-GOA_09.02.2016_16h18	0.0013	0.0023	5.59441	8	[CHMP1B, CHMP4B, CLTC, KIF23, MYH9, SBDS, SMC3, ZNF207]
GO:0007052	mitotic spindle organization	GO_BiologicalProcess-GOA_09.02.2016_16h18	0.00038	0.00079	7.77778	7	[CHMP1B, CHMP4B, CLTC, KIF23, SBDS, SMC3, ZNF207]
GO:0090329	regulation of DNA-dependent DNA replication	GO_BiologicalProcess-GOA_09.02.2016_16h18	0.018	0.021	7.89474	3	[CDK2, SMC3, WRNIP1]
GO:0044766	multi-organism transport	GO_BiologicalProcess-GOA_09.02.2016_16h18	0.021	0.024	7.5	3	[CAV1, UBB, XPO1]
GO:0046794	transport of virus	GO_BiologicalProcess-GOA_09.02.2016_16h18	0.02	0.022	7.69231	3	[CAV1, UBB, XPO1]
GO:1903844	regulation of cellular response to transforming growth factor beta stimulus	GO_BiologicalProcess-GOA_09.02.2016_16h18	0.032	0.035	4.20168	5	[CAV1, SMAD4, UBB, XPO1, ZNF451]
GO:1903845	negative regulation of cellular response to transforming growth factor beta stimulus	GO_BiologicalProcess-GOA_09.02.2016_16h18	0.035	0.037	4.81928	4	[CAV1, UBB, XPO1, ZNF451]
GO:0030512	negative regulation of transforming growth factor beta receptor signaling pathway	GO_BiologicalProcess-GOA_09.02.2016_16h18	0.035	0.037	4.81928	4	[CAV1, UBB, XPO1, ZNF451]
GO:0042303	molting cycle	GO_BiologicalProcess-GOA_09.02.2016_16h18	0.027	0.03	4.38596	5	[AARS, ATP7A, EGFR, MYSM1, SMAD4]
GO:0022404	molting cycle process	GO_BiologicalProcess-GOA_09.02.2016_16h18	0.012	0.015	5.37634	5	[AARS, ATP7A, EGFR, MYSM1, SMAD4]
GO:0042633	hair cycle	GO_BiologicalProcess-GOA_09.02.2016_16h18	0.027	0.03	4.38596	5	[AARS, ATP7A, EGFR, MYSM1, SMAD4]
GO:0022405	hair cycle process	GO_BiologicalProcess-GOA_09.02.2016_16h18	0.012	0.015	5.37634	5	[AARS, ATP7A, EGFR, MYSM1, SMAD4]
GO:0008544	epidermis development	GO_BiologicalProcess-GOA_09.02.2016_16h18	4.6e-05	0.00013	4.7619	16	[AARS, AKR1C3, ATP2B4, ATP2C1, ATP7A, CLIC4, EGFR, ERRFI1, EZH2, FLNB, FLOT2, MYSM1, RAC1, SLC4A7, SMAD4, TXNIP]
GO:0043588	skin development	GO_BiologicalProcess-GOA_09.02.2016_16h18	0.00057	0.0011	4.58015	12	[AARS, ABCB6, AKR1C3, ATP7A, CLIC4, EGFR, ERRFI1, FLNB, ITGB4, MYSM1, SMAD4, TXNIP]
GO:0045682	regulation of epidermis development	GO_BiologicalProcess-GOA_09.02.2016_16h18	0.019	0.022	5.7971	4	[ERRFI1, EZH2, MYSM1, SMAD4]
GO:0001942	hair follicle development	GO_BiologicalProcess-GOA_09.02.2016_16h18	0.012	0.015	5.37634	5	[AARS, ATP7A, EGFR, MYSM1, SMAD4]
GO:0098773	skin epidermis development	GO_BiologicalProcess-GOA_09.02.2016_16h18	0.013	0.016	5.26316	5	[AARS, ATP7A, EGFR, MYSM1, SMAD4]
GO:0043903	regulation of symbiosis, encompassing mutualism through parasitism	GO_BiologicalProcess-GOA_09.02.2016_16h18	0.0033	0.005	4.14938	10	[CAV1, CHMP4B, DDB1, MDFIC, PARP10, PLSCR1, PML, PPIA, TOP2A, TRIM28]
GO:0050792	regulation of viral process	GO_BiologicalProcess-GOA_09.02.2016_16h18	0.0044	0.0063	4.2654	9	[CHMP4B, DDB1, MDFIC, PARP10, PLSCR1, PML, PPIA, TOP2A, TRIM28]
GO:0048524	positive regulation of viral process	GO_BiologicalProcess-GOA_09.02.2016_16h18	0.03	0.033	4.2735	5	[CHMP4B, DDB1, MDFIC, PPIA, TOP2A]
GO:0019076	viral release from host cell	GO_BiologicalProcess-GOA_09.02.2016_16h18	0.00026	0.00057	12.8205	5	[CHMP4B, DDB1, PML, PPIA, TRIM28]
GO:1903900	regulation of viral life cycle	GO_BiologicalProcess-GOA_09.02.2016_16h18	0.0026	0.004	4.61538	9	[CHMP4B, DDB1, MDFIC, PARP10, PLSCR1, PML, PPIA, TOP2A, TRIM28]
GO:1903902	positive regulation of viral life cycle	GO_BiologicalProcess-GOA_09.02.2016_16h18	0.024	0.027	4.54545	5	[CHMP4B, DDB1, MDFIC, PPIA, TOP2A]
GO:0098732	macromolecule deacylation	GO_BiologicalProcess-GOA_09.02.2016_16h18	0.045	0.047	4.44444	4	[MORF4L1, MORF4L2, PML, RBM14]
GO:0006338	chromatin remodeling	GO_BiologicalProcess-GOA_09.02.2016_16h18	0.0017	0.0028	5.36913	8	[ACTB, BAZ1A, CHEK1, MORF4L1, MORF4L2, MYSM1, SMARCE1, TOP1]
GO:0016575	histone deacetylation	GO_BiologicalProcess-GOA_09.02.2016_16h18	0.021	0.024	5.6338	4	[MORF4L1, MORF4L2, PML, RBM14]
GO:0035601	protein deacylation	GO_BiologicalProcess-GOA_09.02.2016_16h18	0.042	0.044	4.54545	4	[MORF4L1, MORF4L2, PML, RBM14]
GO:0006476	protein deacetylation	GO_BiologicalProcess-GOA_09.02.2016_16h18	0.035	0.037	4.81928	4	[MORF4L1, MORF4L2, PML, RBM14]
GO:1904589	regulation of protein import	GO_BiologicalProcess-GOA_09.02.2016_16h18	0.0086	0.011	4.12371	8	[CDK1, EGFR, MDFIC, PARP10, PRDX1, SMAD4, SRI, TRIM28]
GO:0042306	regulation of protein import into nucleus	GO_BiologicalProcess-GOA_09.02.2016_16h18	0.0076	0.01	4.21053	8	[CDK1, EGFR, MDFIC, PARP10, PRDX1, SMAD4, SRI, TRIM28]
GO:0034637	cellular carbohydrate biosynthetic process	GO_BiologicalProcess-GOA_09.02.2016_16h18	0.04	0.042	4.5977	4	[GYS1, SLC2A1, UBB, UGP2]
GO:0000271	polysaccharide biosynthetic process	GO_BiologicalProcess-GOA_09.02.2016_16h18	0.033	0.036	4.87805	4	[CLTC, GYS1, UBB, UGP2]
GO:2000615	regulation of histone H3-K9 acetylation	GO_BiologicalProcess-GOA_09.02.2016_16h18	0.00083	0.0015	23.0769	3	[CHEK1, SMAD4, ZNF451]
GO:0061647	histone H3-K9 modification	GO_BiologicalProcess-GOA_09.02.2016_16h18	0.0034	0.0051	9.52381	4	[CHEK1, HIST1H1B, SMAD4, ZNF451]
GO:0043970	histone H3-K9 acetylation	GO_BiologicalProcess-GOA_09.02.2016_16h18	0.001	0.0018	21.4286	3	[CHEK1, SMAD4, ZNF451]
GO:0019079	viral genome replication	GO_BiologicalProcess-GOA_09.02.2016_16h18	0.014	0.017	5.20833	5	[DDB1, PARP10, PLSCR1, PPIA, TOP2A]
GO:0045069	regulation of viral genome replication	GO_BiologicalProcess-GOA_09.02.2016_16h18	0.0054	0.0075	6.57895	5	[DDB1, PARP10, PLSCR1, PPIA, TOP2A]
GO:0045070	positive regulation of viral genome replication	GO_BiologicalProcess-GOA_09.02.2016_16h18	0.0098	0.012	10	3	[DDB1, PPIA, TOP2A]
GO:0048144	fibroblast proliferation	GO_BiologicalProcess-GOA_09.02.2016_16h18	0.014	0.017	5.15464	5	[ANXA2, CDC73, EGFR, PARP10, PML]
GO:0048145	regulation of fibroblast proliferation	GO_BiologicalProcess-GOA_09.02.2016_16h18	0.013	0.015	5.31915	5	[ANXA2, CDC73, EGFR, PARP10, PML]
GO:1904019	epithelial cell apoptotic process	GO_BiologicalProcess-GOA_09.02.2016_16h18	0.011	0.014	5.49451	5	[AKR1C3, ANO6, ARF6, FASN, KRT18]
GO:0097284	hepatocyte apoptotic process	GO_BiologicalProcess-GOA_09.02.2016_16h18	0.0015	0.0026	18.75	3	[ARF6, FASN, KRT18]
GO:1903729	regulation of plasma membrane organization	GO_BiologicalProcess-GOA_09.02.2016_16h18	0.0057	0.0079	6.49351	5	[ARF6, CIB1, CLTC, NUMB, VAMP8]
GO:1904375	regulation of protein localization to cell periphery	GO_BiologicalProcess-GOA_09.02.2016_16h18	0.0036	0.0053	7.24638	5	[ARF6, CIB1, CLTC, NUMB, VAMP8]
GO:1903076	regulation of protein localization to plasma membrane	GO_BiologicalProcess-GOA_09.02.2016_16h18	0.0036	0.0053	7.24638	5	[ARF6, CIB1, CLTC, NUMB, VAMP8]
GO:0098657	import into cell	GO_BiologicalProcess-GOA_09.02.2016_16h18	0.038	0.04	6	3	[ATP2B4, SLC7A2, STEAP4]
GO:0019751	polyol metabolic process	GO_BiologicalProcess-GOA_09.02.2016_16h18	0.035	0.038	4.09836	5	[GK5, OCRL, PLCB4, SLC5A3, TPI1]
GO:0051181	cofactor transport	GO_BiologicalProcess-GOA_09.02.2016_16h18	0.0089	0.011	10.3448	3	[ABCB6, ABCG2, PRMT1]
GO:1901678	iron coordination entity transport	GO_BiologicalProcess-GOA_09.02.2016_16h18	0.0015	0.0026	18.75	3	[ABCB6, ABCG2, PRMT1]
GO:0006855	drug transmembrane transport	GO_BiologicalProcess-GOA_09.02.2016_16h18	0.0026	0.004	15.7895	3	[ABCC2, ABCG2, SLC22A5]
GO:0015886	heme transport	GO_BiologicalProcess-GOA_09.02.2016_16h18	0.00083	0.0015	23.0769	3	[ABCB6, ABCG2, PRMT1]
GO:0071715	icosanoid transport	GO_BiologicalProcess-GOA_09.02.2016_16h18	0.032	0.035	6.38298	3	[ABCC2, ABCC4, ACSL4]
GO:0015732	prostaglandin transport	GO_BiologicalProcess-GOA_09.02.2016_16h18	0.0046	0.0065	13.0435	3	[ABCC2, ABCC4, ACSL4]
GO:0010324	membrane invagination	GO_BiologicalProcess-GOA_09.02.2016_16h18	0.021	0.024	5.6338	4	[ANO6, CHMP4B, MYH9, RAC1]
GO:0050690	regulation of defense response to virus by virus	GO_BiologicalProcess-GOA_09.02.2016_16h18	0.011	0.014	9.375	3	[AP1M1, HLA-A, RAC1]
GO:0007422	peripheral nervous system development	GO_BiologicalProcess-GOA_09.02.2016_16h18	0.0071	0.0096	6.17284	5	[CDK1, DMD, EDNRB, MPP5, SLC5A3]
GO:0046661	male sex differentiation	GO_BiologicalProcess-GOA_09.02.2016_16h18	0.014	0.016	4.09357	7	[AKR1C3, HSD17B4, KITLG, PLEKHA1, RRM1, UBB, YBX3]
GO:0046546	development of primary male sexual characteristics	GO_BiologicalProcess-GOA_09.02.2016_16h18	0.006	0.0082	4.82759	7	[AKR1C3, HSD17B4, KITLG, PLEKHA1, RRM1, UBB, YBX3]
GO:0008584	male gonad development	GO_BiologicalProcess-GOA_09.02.2016_16h18	0.006	0.0082	4.82759	7	[AKR1C3, HSD17B4, KITLG, PLEKHA1, RRM1, UBB, YBX3]
GO:0009112	nucleobase metabolic process	GO_BiologicalProcess-GOA_09.02.2016_16h18	0.0071	0.0096	6.17284	5	[DUT, GART, PAICS, RRM1, UCK2]
GO:0006206	pyrimidine nucleobase metabolic process	GO_BiologicalProcess-GOA_09.02.2016_16h18	0.017	0.02	8.10811	3	[DUT, RRM1, UCK2]
GO:0009124	nucleoside monophosphate biosynthetic process	GO_BiologicalProcess-GOA_09.02.2016_16h18	0.014	0.017	5.20833	5	[DUT, GART, PAICS, PKM, UCK2]
GO:0009156	ribonucleoside monophosphate biosynthetic process	GO_BiologicalProcess-GOA_09.02.2016_16h18	0.042	0.044	4.54545	4	[GART, PAICS, PKM, UCK2]
GO:0003299	muscle hypertrophy in response to stress	GO_BiologicalProcess-GOA_09.02.2016_16h18	0.0018	0.003	17.6471	3	[ATP2B4, ERRFI1, OCRL]
GO:0014888	striated muscle adaptation	GO_BiologicalProcess-GOA_09.02.2016_16h18	0.027	0.03	6.81818	3	[ATP2B4, ERRFI1, OCRL]
GO:0014887	cardiac muscle adaptation	GO_BiologicalProcess-GOA_09.02.2016_16h18	0.0018	0.003	17.6471	3	[ATP2B4, ERRFI1, OCRL]
GO:0014898	cardiac muscle hypertrophy in response to stress	GO_BiologicalProcess-GOA_09.02.2016_16h18	0.0018	0.003	17.6471	3	[ATP2B4, ERRFI1, OCRL]
GO:0031958	corticosteroid receptor signaling pathway	GO_BiologicalProcess-GOA_09.02.2016_16h18	0.0026	0.004	15.7895	3	[NR3C1, RBM14, YWHAH]
GO:0042921	glucocorticoid receptor signaling pathway	GO_BiologicalProcess-GOA_09.02.2016_16h18	0.0018	0.003	17.6471	3	[NR3C1, RBM14, YWHAH]
GO:0052192	movement in environment of other organism involved in symbiotic interaction	GO_BiologicalProcess-GOA_09.02.2016_16h18	0.034	0.037	4.13223	5	[CAV1, F11R, ITGB5, PPIA, VAMP8]
GO:0051828	entry into other organism involved in symbiotic interaction	GO_BiologicalProcess-GOA_09.02.2016_16h18	0.034	0.037	4.13223	5	[CAV1, F11R, ITGB5, PPIA, VAMP8]
GO:0052126	movement in host environment	GO_BiologicalProcess-GOA_09.02.2016_16h18	0.034	0.037	4.13223	5	[CAV1, F11R, ITGB5, PPIA, VAMP8]
GO:0044409	entry into host	GO_BiologicalProcess-GOA_09.02.2016_16h18	0.034	0.037	4.13223	5	[CAV1, F11R, ITGB5, PPIA, VAMP8]
GO:0051806	entry into cell of other organism involved in symbiotic interaction	GO_BiologicalProcess-GOA_09.02.2016_16h18	0.034	0.037	4.13223	5	[CAV1, F11R, ITGB5, PPIA, VAMP8]
GO:0030260	entry into host cell	GO_BiologicalProcess-GOA_09.02.2016_16h18	0.034	0.037	4.13223	5	[CAV1, F11R, ITGB5, PPIA, VAMP8]
GO:0006690	icosanoid metabolic process	GO_BiologicalProcess-GOA_09.02.2016_16h18	0.025	0.027	4.5045	5	[ABCC1, AKR1C3, DAGLB, LTA4H, PTGES2]
GO:0019369	arachidonic acid metabolic process	GO_BiologicalProcess-GOA_09.02.2016_16h18	0.016	0.019	6.06061	4	[ABCC1, AKR1C3, DAGLB, LTA4H]
GO:0016578	histone deubiquitination	GO_BiologicalProcess-GOA_09.02.2016_16h18	0.0065	0.0088	11.5385	3	[ASXL1, MYSM1, UIMC1]
GO:0006767	water-soluble vitamin metabolic process	GO_BiologicalProcess-GOA_09.02.2016_16h18	0.021	0.023	4.71698	5	[ABCC1, FASN, MTHFD1, NADSYN1, SLC2A1]
GO:0043038	amino acid activation	GO_BiologicalProcess-GOA_09.02.2016_16h18	0.01	0.013	6.89655	4	[AARS, EPRS, GART, HARS]
GO:0043039	tRNA aminoacylation	GO_BiologicalProcess-GOA_09.02.2016_16h18	0.01	0.013	6.89655	4	[AARS, EPRS, GART, HARS]
GO:0006418	tRNA aminoacylation for protein translation	GO_BiologicalProcess-GOA_09.02.2016_16h18	0.0089	0.011	7.27273	4	[AARS, EPRS, GART, HARS]
GO:0001738	morphogenesis of a polarized epithelium	GO_BiologicalProcess-GOA_09.02.2016_16h18	0.023	0.026	5.47945	4	[MSN, NUMB, RAC1, VANGL1]
GO:0021872	forebrain generation of neurons	GO_BiologicalProcess-GOA_09.02.2016_16h18	0.031	0.034	5	4	[ATP7A, NUMB, RAC1, UBB]
GO:0021884	forebrain neuron development	GO_BiologicalProcess-GOA_09.02.2016_16h18	0.024	0.027	7.14286	3	[ATP7A, RAC1, UBB]
