# Supplementary material for: Proteome-wide analysis of USP14 substrates revealed its role in hepatosteatosis via stabilization of FASN
Source: Nat Commun. 2018 Nov 13;9:4770. doi: 10.1038/s41467-018-07185-y (PMC6233205; doi:10.1038/s41467-018-07185-y)
Supplement: Supplementary file 8 — Dataset 5 [file 41467_2018_7185_MOESM8_ESM.xlsx]

## Sheet: 5
List of potential USP14 interacting proteins
NA: Not available for identification or quantification; Average ratio: The ratio averaged by arithmetic mean
prot_acc	prot_desc	Gene Name	emPAI
			1		2		3
			control	overexpress	control	overexpress	control	overexpress
P54578	Ubiquitin carboxyl-terminal hydrolase 14 OS=Homo sapiens GN=USP14 PE=1 SV=3	USP14	NA	270.93	NA	1.66203e+07	NA	1.12022e+07
P62195	26S protease regulatory subunit 8 OS=Homo sapiens GN=PSMC5 PE=1 SV=1	PSMC5	NA	16.42	NA	58.91	0.32	63.22
P35998	26S protease regulatory subunit 7 OS=Homo sapiens GN=PSMC2 PE=1 SV=3	PSMC2	NA	15.5	NA	45	0.21	58.63
P62191	26S protease regulatory subunit 4 OS=Homo sapiens GN=PSMC1 PE=1 SV=1	PSMC1	NA	14.18	NA	31.49	NA	33.65
P43686	26S protease regulatory subunit 6B OS=Homo sapiens GN=PSMC4 PE=1 SV=2	PSMC4	NA	13.75	NA	27.47	NA	38.8
P17980	26S protease regulatory subunit 6A OS=Homo sapiens GN=PSMC3 PE=1 SV=3	PSMC3	NA	12.18	NA	23.75	NA	49.14
O00231	26S proteasome non-ATPase regulatory subunit 11 OS=Homo sapiens GN=PSMD11 PE=1 SV=3	PSMD11	NA	7.49	0.14	10.72	NA	9.26
Q13200	26S proteasome non-ATPase regulatory subunit 2 OS=Homo sapiens GN=PSMD2 PE=1 SV=3	PSMD2	NA	5.79	NA	63.27	NA	81.88
O14818	Proteasome subunit alpha type-7 OS=Homo sapiens GN=PSMA7 PE=1 SV=1	PSMA7	NA	5.73	NA	1.44	NA	1.44
P51665	26S proteasome non-ATPase regulatory subunit 7 OS=Homo sapiens GN=PSMD7 PE=1 SV=2	PSMD7	NA	5.03	NA	24.46	0.19	26.72
O43242	26S proteasome non-ATPase regulatory subunit 3 OS=Homo sapiens GN=PSMD3 PE=1 SV=2	PSMD3	NA	4.95	0.17	7.51	0.05	9.48
Q9UNM6	26S proteasome non-ATPase regulatory subunit 13 OS=Homo sapiens GN=PSMD13 PE=1 SV=2	PSMD13	NA	4.87	NA	20.81	NA	35.45
P20618	Proteasome subunit beta type-1 OS=Homo sapiens GN=PSMB1 PE=1 SV=2	PSMB1	NA	4.83	NA	1.87	NA	1.27
O00232	26S proteasome non-ATPase regulatory subunit 12 OS=Homo sapiens GN=PSMD12 PE=1 SV=3	PSMD12	NA	4.69	NA	10.57	NA	16.57
Q99460	26S proteasome non-ATPase regulatory subunit 1 OS=Homo sapiens GN=PSMD1 PE=1 SV=2	PSMD1	NA	4.1	NA	28.81	NA	43.06
P25788	Proteasome subunit alpha type-3 OS=Homo sapiens GN=PSMA3 PE=1 SV=2	PSMA3	NA	3.66	NA	0.39	NA	0.24
P28066	Proteasome subunit alpha type-5 OS=Homo sapiens GN=PSMA5 PE=1 SV=3	PSMA5	NA	3.66	NA	1.03	NA	1.57
P49721	Proteasome subunit beta type-2 OS=Homo sapiens GN=PSMB2 PE=1 SV=1	PSMB2	NA	3.47	NA	0.5	NA	0.5
O00487	26S proteasome non-ATPase regulatory subunit 14 OS=Homo sapiens GN=PSMD14 PE=1 SV=1	PSMD14	NA	3.3	NA	44.23	NA	33.45
P25787	Proteasome subunit alpha type-2 OS=Homo sapiens GN=PSMA2 PE=1 SV=2	PSMA2	NA	3.27	NA	1.95	NA	1.95
P62333	26S protease regulatory subunit 10B OS=Homo sapiens GN=PSMC6 PE=1 SV=1	PSMC6	NA	3.2	0.15	15.2	0.15	22.15
O75832	26S proteasome non-ATPase regulatory subunit 10 OS=Homo sapiens GN=PSMD10 PE=1 SV=1	PSMD10	NA	3.05	NA	157.46	NA	138.61
P28074	Proteasome subunit beta type-5 OS=Homo sapiens GN=PSMB5 PE=1 SV=3	PSMB5	NA	2.74	NA	1.15	NA	1.15
O43707	Alpha-actinin-4 OS=Homo sapiens GN=ACTN4 PE=1 SV=2	ACTN4	NA	2.4	0.44	11.94	0.68	7.45
O75531	Barrier-to-autointegration factor OS=Homo sapiens GN=BANF1 PE=1 SV=1	BANF1	NA	2.18	NA	1.37	NA	2.17
Q13509	Tubulin beta-3 chain OS=Homo sapiens GN=TUBB3 PE=1 SV=2	TUBB3	NA	1.91	NA	2.49	NA	3.77
Q96C19	EF-hand domain-containing protein D2 OS=Homo sapiens GN=EFHD2 PE=1 SV=1	EFHD2	NA	1.88	NA	0.6	NA	1.27
P48556	26S proteasome non-ATPase regulatory subunit 8 OS=Homo sapiens GN=PSMD8 PE=1 SV=2	PSMD8	NA	1.82	NA	3.89	NA	3.52
P55036	26S proteasome non-ATPase regulatory subunit 4 OS=Homo sapiens GN=PSMD4 PE=1 SV=1	PSMD4	NA	1.17	NA	5.9	0.72	7.06
P28070	Proteasome subunit beta type-4 OS=Homo sapiens GN=PSMB4 PE=1 SV=4	PSMB4	NA	1.13	NA	0.71	NA	0.71
P09874	Poly [ADP-ribose] polymerase 1 OS=Homo sapiens GN=PARP1 PE=1 SV=4	PARP1	NA	1.09	NA	2.77	0.33	3.22
Q9BUP0	EF-hand domain-containing protein D1 OS=Homo sapiens GN=EFHD1 PE=1 SV=1	EFHD1	NA	1.01	NA	1.53	NA	1.53
Q9UHB6	LIM domain and actin-binding protein 1 OS=Homo sapiens GN=LIMA1 PE=1 SV=1	LIMA1	NA	0.76	NA	1.96	NA	1.36
F5H1H6	Cytospin-A OS=Homo sapiens GN=SPECC1L PE=2 SV=1	SPECC1L	NA	0.71	NA	0.14	NA	0.24
Q9BRP4	Proteasomal ATPase-associated factor 1 OS=Homo sapiens GN=PAAF1 PE=1 SV=2	PAAF1	NA	0.68	NA	0.8	NA	0.67
P28072	Proteasome subunit beta type-6 OS=Homo sapiens GN=PSMB6 PE=1 SV=4	PSMB6	NA	0.64	NA	0.28	NA	0.84
B7TY16	Actinin alpha 1 isoform 3 OS=Homo sapiens GN=ACTN1 PE=2 SV=1	ACTN1	NA	0.57	0.27	2.2	NA	1.67
Q16186	Proteasomal ubiquitin receptor ADRM1 OS=Homo sapiens GN=ADRM1 PE=1 SV=2	ADRM1	NA	0.57	NA	4.57	NA	8.4
P05198	Eukaryotic translation initiation factor 2 subunit 1 OS=Homo sapiens GN=EIF2S1 PE=1 SV=3	EIF2S1	NA	0.55	NA	1.6	NA	1.38
Q99986	Serine/threonine-protein kinase VRK1 OS=Homo sapiens GN=VRK1 PE=1 SV=1	VRK1	NA	0.52	NA	0.32	NA	0.51
Q8WXX5	DnaJ homolog subfamily C member 9 OS=Homo sapiens GN=DNAJC9 PE=1 SV=1	DNAJC9	NA	0.37	NA	0.23	NA	0.11
P42166	Lamina-associated polypeptide 2, isoform alpha OS=Homo sapiens GN=TMPO PE=1 SV=2	TMPO	NA	0.34	NA	0.46	NA	0.4
F8WCF6	Actin-related protein 2/3 complex subunit 4 OS=Homo sapiens GN=ARPC4 PE=2 SV=1	ARPC4	NA	0.34	NA	0.8	NA	0.16
E7EUY0	DNA-dependent protein kinase catalytic subunit OS=Homo sapiens GN=PRKDC PE=2 SV=1	PRKDC	NA	0.22	0.04	0.25	NA	0.25
K7EJ81	116 kDa U5 small nuclear ribonucleoprotein component OS=Homo sapiens GN=EFTUD2 PE=4 SV=1	EFTUD2	NA	0.16	NA	0.19	NA	0.23
Q5HY54	Filamin-A OS=Homo sapiens GN=FLNA PE=2 SV=1	FLNA	NA	0.15	0.04	0.43	0.08	0.41
O43491	Band 4.1-like protein 2 OS=Homo sapiens GN=EPB41L2 PE=1 SV=1	EPB41L2	NA	0.15	NA	0.06	NA	0.12
P20042	Eukaryotic translation initiation factor 2 subunit 2 OS=Homo sapiens GN=EIF2S2 PE=1 SV=2	EIF2S2	NA	0.09	NA	0.63	NA	0.63
P54136	Arginine--tRNA ligase, cytoplasmic OS=Homo sapiens GN=RARS PE=1 SV=2	RARS	NA	0.09	NA	0.29	NA	0.18
B4DZI8	Coatomer protein complex, subunit beta 2 (Beta prime), isoform CRA_b OS=Homo sapiens GN=COPB2 PE=2 SV=1	COPB2	NA	0.03	NA	0.07	NA	0.03
O60841	Eukaryotic translation initiation factor 5B OS=Homo sapiens GN=EIF5B PE=1 SV=4	EIF5B	NA	0.02	NA	0.23	NA	0.15
Q9Y2I1	Nischarin OS=Homo sapiens GN=NISCH PE=1 SV=3	NISCH	NA	0.02	NA	0.02	NA	0.02
P62805	Histone H4 OS=Homo sapiens GN=HIST1H4A PE=1 SV=2	HIST1H4A	1.89	118.36	9.82	148205	17.36	39474.3
B1AK87	Capping protein (Actin filament) muscle Z-line, beta, isoform CRA_a OS=Homo sapiens GN=CAPZB PE=2 SV=1	CAPZB	0.24	1.91	0.11	0.89	NA	1.34
P63261	Actin, cytoplasmic 2 OS=Homo sapiens GN=ACTG1 PE=1 SV=1	ACTG1	NA	26.87	17.84	4256.93	NA	NA
P68032	Actin, alpha cardiac muscle 1 OS=Homo sapiens GN=ACTC1 PE=1 SV=1	ACTC1	NA	7.22	3.82	30.35	NA	NA
P25786	Proteasome subunit alpha type-1 OS=Homo sapiens GN=PSMA1 PE=1 SV=1	PSMA1	NA	6.44	NA	1.58	NA	NA
P49720	Proteasome subunit beta type-3 OS=Homo sapiens GN=PSMB3 PE=1 SV=2	PSMB3	NA	4.77	NA	NA	NA	0.5
Q01082	Spectrin beta chain, non-erythrocytic 1 OS=Homo sapiens GN=SPTBN1 PE=1 SV=2	SPTBN1	NA	4.51	0.31	1.94	NA	NA
P68371	Tubulin beta-4B chain OS=Homo sapiens GN=TUBB4B PE=1 SV=1	TUBB4B	NA	3.59	1.58	8.73	NA	NA
E7EUT4	Glyceraldehyde-3-phosphate dehydrogenase OS=Homo sapiens GN=GAPDH PE=2 SV=1	GAPDH	NA	3.03	NA	1.44	NA	NA
Q562R1	Beta-actin-like protein 2 OS=Homo sapiens GN=ACTBL2 PE=1 SV=2	ACTBL2	NA	2.33	3.15	16.22	NA	NA
Q9BVA1	Tubulin beta-2B chain OS=Homo sapiens GN=TUBB2B PE=1 SV=1	TUBB2B	NA	2.13	1.42	8.09	NA	NA
G3V5Z7	Proteasome subunit alpha type OS=Homo sapiens GN=PSMA6 PE=2 SV=1	PSMA6	NA	2.02	NA	1.16	NA	NA
Q9Y3U8	60S ribosomal protein L36 OS=Homo sapiens GN=RPL36 PE=1 SV=3	RPL36	NA	1.67	NA	1.66	NA	NA
B1AKQ8	Guanine nucleotide-binding protein G(I)/G(S)/G(T) subunit beta-1 (Fragment) OS=Homo sapiens GN=GNB1 PE=2 SV=1	GNB1	NA	1.65	NA	1.07	NA	NA
Q9NYL9	Tropomodulin-3 OS=Homo sapiens GN=TMOD3 PE=1 SV=1	TMOD3	NA	1.61	NA	0.61	NA	NA
P28289	Tropomodulin-1 OS=Homo sapiens GN=TMOD1 PE=1 SV=1	TMOD1	NA	1.56	NA	0.6	NA	NA
P0C0S5	Histone H2A.Z OS=Homo sapiens GN=H2AFZ PE=1 SV=2	H2AFZ	NA	1.46	NA	2.83	NA	NA
P67936	Tropomyosin alpha-4 chain OS=Homo sapiens GN=TPM4 PE=1 SV=3	TPM4	NA	1.41	NA	1.4	NA	NA
P16403	Histone H1.2 OS=Homo sapiens GN=HIST1H1C PE=1 SV=2	HIST1H1C	NA	1.41	0.79	10.89	NA	NA
P52907	F-actin-capping protein subunit alpha-1 OS=Homo sapiens GN=CAPZA1 PE=1 SV=3	CAPZA1	NA	1.36	NA	1.36	NA	NA
J3QS39	Ubiquitin (Fragment) OS=Homo sapiens GN=UBB PE=4 SV=1	UBB	NA	1.36	NA	1.75	NA	NA
P16104	Histone H2A.x OS=Homo sapiens GN=H2AFX PE=1 SV=2	H2AFX	NA	1.25	NA	8.24	NA	NA
E7ETK0	40S ribosomal protein S24 OS=Homo sapiens GN=RPS24 PE=2 SV=1	RPS24	NA	1.24	NA	1.23	NA	NA
P62136	Serine/threonine-protein phosphatase PP1-alpha catalytic subunit OS=Homo sapiens GN=PPP1CA PE=1 SV=1	PPP1CA	NA	0.94	NA	1.93	NA	NA
P62851	40S ribosomal protein S25 OS=Homo sapiens GN=RPS25 PE=1 SV=1	RPS25	NA	0.94	NA	0.94	NA	NA
F8VYE8	Serine/threonine-protein phosphatase OS=Homo sapiens GN=PPP1CC PE=2 SV=1	PPP1CC	NA	0.86	0.43	2.45	NA	NA
E7ERL0	Nucleoside diphosphate kinase A OS=Homo sapiens GN=NME1 PE=2 SV=1	NME1	NA	0.82	NA	0.49	NA	NA
P23396	40S ribosomal protein S3 OS=Homo sapiens GN=RPS3 PE=1 SV=2	RPS3	NA	0.8	NA	3.55	NA	NA
I3L1P8	Mitochondrial 2-oxoglutarate/malate carrier protein (Fragment) OS=Homo sapiens GN=SLC25A11 PE=2 SV=1	SLC25A11	NA	0.8	NA	NA	NA	0.79
P62263	40S ribosomal protein S14 OS=Homo sapiens GN=RPS14 PE=1 SV=3	RPS14	NA	0.75	NA	2.06	NA	NA
P46781	40S ribosomal protein S9 OS=Homo sapiens GN=RPS9 PE=1 SV=3	RPS9	NA	0.74	NA	0.51	NA	NA
H0Y3A0	60S ribosomal protein L35 (Fragment) OS=Homo sapiens GN=RPL35 PE=3 SV=1	RPL35	NA	0.74	NA	NA	NA	1.3
E9PDF6	Unconventional myosin-Ib OS=Homo sapiens GN=MYO1B PE=2 SV=1	MYO1B	NA	0.73	NA	0.49	NA	NA
K7EJT5	60S ribosomal protein L22 (Fragment) OS=Homo sapiens GN=RPL22 PE=4 SV=1	RPL22	NA	0.72	NA	1.93	NA	NA
P30050	60S ribosomal protein L12 OS=Homo sapiens GN=RPL12 PE=1 SV=1	RPL12	NA	0.68	0.67	3.67	NA	NA
P46783	40S ribosomal protein S10 OS=Homo sapiens GN=RPS10 PE=1 SV=1	RPS10	NA	0.64	NA	0.92	NA	NA
Q9UJC5	SH3 domain-binding glutamic acid-rich-like protein 2 OS=Homo sapiens GN=SH3BGRL2 PE=1 SV=2	SH3BGRL2	NA	0.63	NA	0.63	NA	NA
O75367	Core histone macro-H2A.1 OS=Homo sapiens GN=H2AFY PE=1 SV=4	H2AFY	NA	0.62	NA	2.3	NA	NA
H3BPZ1	Very-long-chain (3R)-3-hydroxyacyl-[acyl-carrier protein] dehydratase 3 OS=Homo sapiens GN=PTPLAD1 PE=2 SV=1	PTPLAD1	NA	0.61	NA	NA	NA	0.37
Q96SB3	Neurabin-2 OS=Homo sapiens GN=PPP1R9B PE=1 SV=2	PPP1R9B	NA	0.6	NA	0.2	NA	NA
P60866	40S ribosomal protein S20 OS=Homo sapiens GN=RPS20 PE=1 SV=1	RPS20	NA	0.57	NA	0.57	NA	NA
Q13185	Chromobox protein homolog 3 OS=Homo sapiens GN=CBX3 PE=1 SV=4	CBX3	NA	0.56	NA	1.43	NA	NA
Q9NVI7-2	Isoform 2 of ATPase family AAA domain-containing protein 3A OS=Homo sapiens GN=ATAD3A	ATAD3A	NA	0.55	NA	0.34	NA	NA
Q96IX5	Up-regulated during skeletal muscle growth protein 5 OS=Homo sapiens GN=USMG5 PE=1 SV=1	USMG5	NA	0.55	NA	1.38	NA	NA
G8JLB6	Heterogeneous nuclear ribonucleoprotein H OS=Homo sapiens GN=HNRNPH1 PE=2 SV=1	HNRNPH1	NA	0.54	NA	NA	NA	1.69
B4E241	Serine/arginine-rich-splicing factor 3 OS=Homo sapiens GN=SFRS3 PE=2 SV=1	SFRS3	NA	0.53	NA	0.23	NA	NA
P61026	Ras-related protein Rab-10 OS=Homo sapiens GN=RAB10 PE=1 SV=1	RAB10	NA	0.51	NA	NA	NA	0.15
P13797	Plastin-3 OS=Homo sapiens GN=PLS3 PE=1 SV=4	PLS3	NA	0.5	NA	NA	NA	0.57
Q13151	Heterogeneous nuclear ribonucleoprotein A0 OS=Homo sapiens GN=HNRNPA0 PE=1 SV=1	HNRNPA0	NA	0.5	NA	1.25	NA	NA
P47755	F-actin-capping protein subunit alpha-2 OS=Homo sapiens GN=CAPZA2 PE=1 SV=3	CAPZA2	NA	0.46	NA	0.77	NA	NA
P06493	Cyclin-dependent kinase 1 OS=Homo sapiens GN=CDK1 PE=1 SV=3	CDK1	NA	0.45	NA	0.2	NA	NA
K7ENG2	Splicing factor U2AF 65 kDa subunit OS=Homo sapiens GN=U2AF2 PE=4 SV=1	U2AF2	NA	0.45	NA	0.32	NA	NA
H3BLZ8	Probable ATP-dependent RNA helicase DDX17 OS=Homo sapiens GN=DDX17 PE=2 SV=1	DDX17	NA	0.43	NA	NA	NA	1.2
B1AHC9	X-ray repair cross-complementing protein 6 OS=Homo sapiens GN=XRCC6 PE=2 SV=1	XRCC6	NA	0.42	NA	0.72	NA	NA
J3KQE5	GTP-binding nuclear protein Ran (Fragment) OS=Homo sapiens GN=RAN PE=4 SV=1	RAN	NA	0.42	NA	NA	NA	0.59
C9JNW5	60S ribosomal protein L24 OS=Homo sapiens GN=RPL24 PE=2 SV=1	RPL24	NA	0.42	NA	1.39	NA	NA
E9PIE4	Mitochondrial carrier homolog 2 (Fragment) OS=Homo sapiens GN=MTCH2 PE=2 SV=1	MTCH2	NA	0.38	NA	0.11	NA	NA
P62701	40S ribosomal protein S4, X isoform OS=Homo sapiens GN=RPS4X PE=1 SV=2	RPS4X	NA	0.37	NA	2.53	NA	NA
Q99436	Proteasome subunit beta type-7 OS=Homo sapiens GN=PSMB7 PE=1 SV=1	PSMB7	NA	0.37	NA	NA	NA	0.11
P62913	60S ribosomal protein L11 OS=Homo sapiens GN=RPL11 PE=1 SV=2	RPL11	NA	0.36	NA	2.37	NA	NA
J3KRX5	60S ribosomal protein L17 (Fragment) OS=Homo sapiens GN=RPL17 PE=3 SV=1	RPL17	NA	0.36	NA	1.48	NA	NA
B7Z2F4	T-complex protein 1 subunit delta OS=Homo sapiens GN=CCT4 PE=2 SV=1	CCT4	NA	0.35	NA	0.81	NA	NA
P52272	Heterogeneous nuclear ribonucleoprotein M OS=Homo sapiens GN=HNRNPM PE=1 SV=3	HNRNPM	NA	0.34	NA	1.1	NA	NA
E9PJD9	60S ribosomal protein L27a OS=Homo sapiens GN=RPL27A PE=2 SV=1	RPL27A	NA	0.34	NA	1.39	NA	NA
H0YH88	Nucleosome assembly protein 1-like 1 (Fragment) OS=Homo sapiens GN=NAP1L1 PE=3 SV=1	NAP1L1	NA	0.34	NA	0.34	NA	NA
J3KTA4	Probable ATP-dependent RNA helicase DDX5 OS=Homo sapiens GN=DDX5 PE=3 SV=1	DDX5	NA	0.32	NA	1.08	NA	NA
O15020	Spectrin beta chain, non-erythrocytic 2 OS=Homo sapiens GN=SPTBN2 PE=1 SV=3	SPTBN2	NA	0.3	NA	NA	NA	0.14
P0CG38	POTE ankyrin domain family member I OS=Homo sapiens GN=POTEI PE=3 SV=1	POTEI	NA	0.3	NA	NA	NA	1.5
O00161	Synaptosomal-associated protein 23 OS=Homo sapiens GN=SNAP23 PE=1 SV=1	SNAP23	NA	0.3	NA	NA	NA	0.48
M0QYS1	60S ribosomal protein L13a (Fragment) OS=Homo sapiens GN=RPL13A PE=4 SV=1	RPL13A	NA	0.3	NA	NA	NA	0.48
B4DVB8	ELAV-like protein 1 OS=Homo sapiens GN=ELAVL1 PE=2 SV=1	ELAVL1	NA	0.28	NA	NA	NA	0.76
O43143	Putative pre-mRNA-splicing factor ATP-dependent RNA helicase DHX15 OS=Homo sapiens GN=DHX15 PE=1 SV=2	DHX15	NA	0.28	NA	0.32	NA	NA
P51991	Heterogeneous nuclear ribonucleoprotein A3 OS=Homo sapiens GN=HNRNPA3 PE=1 SV=2	HNRNPA3	NA	0.27	NA	2.56	NA	NA
Q12792	Twinfilin-1 OS=Homo sapiens GN=TWF1 PE=1 SV=3	TWF1	NA	0.27	NA	0.6	NA	NA
Q08211	ATP-dependent RNA helicase A OS=Homo sapiens GN=DHX9 PE=1 SV=4	DHX9	NA	0.26	0.07	1.36	NA	NA
O43390	Heterogeneous nuclear ribonucleoprotein R OS=Homo sapiens GN=HNRNPR PE=1 SV=1	HNRNPR	NA	0.25	NA	0.57	NA	NA
B4DXW1	Actin-related protein 3 OS=Homo sapiens GN=ACTR3 PE=2 SV=1	ACTR3	NA	0.25	NA	0.45	NA	NA
P49207	60S ribosomal protein L34 OS=Homo sapiens GN=RPL34 PE=1 SV=3	RPL34	NA	0.25	NA	0.56	NA	NA
H0Y8G5	Heterogeneous nuclear ribonucleoprotein D0 (Fragment) OS=Homo sapiens GN=HNRNPD PE=2 SV=1	HNRNPD	NA	0.24	NA	1.09	NA	NA
P36578	60S ribosomal protein L4 OS=Homo sapiens GN=RPL4 PE=1 SV=5	RPL4	NA	0.22	NA	2.52	NA	NA
P62266	40S ribosomal protein S23 OS=Homo sapiens GN=RPS23 PE=1 SV=3	RPS23	NA	0.21	NA	1.15	NA	NA
Q9NR30	Nucleolar RNA helicase 2 OS=Homo sapiens GN=DDX21 PE=1 SV=5	DDX21	NA	0.2	NA	1.49	NA	NA
Q53GQ0	Estradiol 17-beta-dehydrogenase 12 OS=Homo sapiens GN=HSD17B12 PE=1 SV=2	HSD17B12	NA	0.2	NA	0.2	NA	NA
P46777	60S ribosomal protein L5 OS=Homo sapiens GN=RPL5 PE=1 SV=3	RPL5	NA	0.2	NA	1.49	NA	NA
O15144	Actin-related protein 2/3 complex subunit 2 OS=Homo sapiens GN=ARPC2 PE=1 SV=1	ARPC2	NA	0.2	NA	0.32	NA	NA
O00571	ATP-dependent RNA helicase DDX3X OS=Homo sapiens GN=DDX3X PE=1 SV=3	DDX3X	NA	0.19	NA	1.28	NA	NA
B4E363	Phenylalanine--tRNA ligase alpha subunit OS=Homo sapiens GN=FARSA PE=2 SV=1	FARSA	NA	0.19	NA	0.26	NA	NA
P62269	40S ribosomal protein S18 OS=Homo sapiens GN=RPS18 PE=1 SV=3	RPS18	NA	0.19	NA	1.83	NA	NA
P52292	Importin subunit alpha-2 OS=Homo sapiens GN=KPNA2 PE=1 SV=1	KPNA2	NA	0.18	NA	0.47	NA	NA
F5GWF6	T-complex protein 1 subunit beta OS=Homo sapiens GN=CCT2 PE=2 SV=2	CCT2	NA	0.18	NA	NA	NA	0.4
F2Z2U8	Myosin-14 OS=Homo sapiens GN=MYH14 PE=2 SV=1	MYH14	NA	0.17	NA	0.2	NA	NA
O75643	U5 small nuclear ribonucleoprotein 200 kDa helicase OS=Homo sapiens GN=SNRNP200 PE=1 SV=2	SNRNP200	NA	0.17	NA	0.17	NA	NA
P50990	T-complex protein 1 subunit theta OS=Homo sapiens GN=CCT8 PE=1 SV=4	CCT8	NA	0.17	NA	0.61	NA	NA
P11177	Pyruvate dehydrogenase E1 component subunit beta, mitochondrial OS=Homo sapiens GN=PDHB PE=1 SV=3	PDHB	NA	0.17	NA	1.06	NA	NA
Q7L2H7	Eukaryotic translation initiation factor 3 subunit M OS=Homo sapiens GN=EIF3M PE=1 SV=1	EIF3M	NA	0.16	NA	0.08	NA	NA
B4DFL2	Isocitrate dehydrogenase [NADP] OS=Homo sapiens GN=IDH2 PE=2 SV=1	IDH2	NA	0.15	NA	0.42	NA	NA
G3V1X9	Chromobox homolog 5 (HP1 alpha homolog, Drosophila), isoform CRA_a OS=Homo sapiens GN=CBX5 PE=2 SV=1	CBX5	NA	0.15	NA	0.32	NA	NA
Q9NVJ2	ADP-ribosylation factor-like protein 8B OS=Homo sapiens GN=ARL8B PE=1 SV=1	ARL8B	NA	0.15	NA	NA	NA	0.15
Q6P2Q9	Pre-mRNA-processing-splicing factor 8 OS=Homo sapiens GN=PRPF8 PE=1 SV=2	PRPF8	NA	0.14	0.01	0.14	NA	NA
G5E9M5	Interleukin enhancer binding factor 3, 90kDa, isoform CRA_b OS=Homo sapiens GN=ILF3 PE=2 SV=1	ILF3	NA	0.14	NA	NA	NA	1.01
Q9BQ67	Glutamate-rich WD repeat-containing protein 1 OS=Homo sapiens GN=GRWD1 PE=1 SV=1	GRWD1	NA	0.14	NA	0.21	NA	NA
F2Z2Y8	Toll-interacting protein OS=Homo sapiens GN=TOLLIP PE=2 SV=1	TOLLIP	NA	0.14	NA	0.49	NA	NA
Q5QPL9	RNA-binding protein Raly (Fragment) OS=Homo sapiens GN=RALY PE=2 SV=1	RALY	NA	0.14	NA	0.46	NA	NA
J3KNX9	Unconventional myosin-XVIIIa OS=Homo sapiens GN=MYO18A PE=4 SV=1	MYO18A	NA	0.13	NA	0.04	NA	NA
O60784	Target of Myb protein 1 OS=Homo sapiens GN=TOM1 PE=1 SV=2	TOM1	NA	0.13	NA	NA	NA	0.06
D6RAA6	Transmembrane protein 33 (Fragment) OS=Homo sapiens GN=TMEM33 PE=2 SV=1	TMEM33	NA	0.13	NA	0.28	NA	NA
H7BYN3	Transcription factor A, mitochondrial (Fragment) OS=Homo sapiens GN=TFAM PE=4 SV=1	TFAM	NA	0.13	NA	0.83	NA	NA
Q08170	Serine/arginine-rich splicing factor 4 OS=Homo sapiens GN=SRSF4 PE=1 SV=2	SRSF4	NA	0.12	NA	0.25	NA	NA
P78347	General transcription factor II-I OS=Homo sapiens GN=GTF2I PE=1 SV=2	GTF2I	NA	0.12	NA	0.12	NA	NA
B7Z5C0	DnaJ homolog subfamily A member 1 OS=Homo sapiens GN=DNAJA1 PE=2 SV=1	DNAJA1	NA	0.12	NA	0.25	NA	NA
A8MU58	Aminoacyl tRNA synthase complex-interacting multifunctional protein 2 OS=Homo sapiens GN=AIMP2 PE=2 SV=2	AIMP2	NA	0.12	NA	0.26	NA	NA
Q96DG6	Carboxymethylenebutenolidase homolog OS=Homo sapiens GN=CMBL PE=1 SV=1	CMBL	NA	0.12	NA	0.39	NA	NA
Q9NZI8	Insulin-like growth factor 2 mRNA-binding protein 1 OS=Homo sapiens GN=IGF2BP1 PE=1 SV=2	IGF2BP1	NA	0.11	NA	0.92	NA	NA
Q00839	Heterogeneous nuclear ribonucleoprotein U OS=Homo sapiens GN=HNRNPU PE=1 SV=6	HNRNPU	NA	0.11	0.15	1.49	NA	NA
F5H740	Voltage-dependent anion-selective channel protein 3 OS=Homo sapiens GN=VDAC3 PE=2 SV=1	VDAC3	NA	0.11	NA	0.5	NA	NA
H0Y3C5	Tyrosine-protein kinase HCK OS=Homo sapiens GN=HCK PE=2 SV=1	HCK	NA	0.11	NA	NA	NA	0.11
P49327	Fatty acid synthase OS=Homo sapiens GN=FASN PE=1 SV=3	FASN	NA	0.1	0.01	0.18	NA	NA
O95425	Supervillin OS=Homo sapiens GN=SVIL PE=1 SV=2	SVIL	NA	0.1	NA	0.01	NA	NA
J3KR24	Isoleucine--tRNA ligase, cytoplasmic OS=Homo sapiens GN=IARS PE=4 SV=1	IARS	NA	0.1	NA	NA	NA	0.1
B4DXZ6	Fragile X mental retardation syndrome-related protein 1 OS=Homo sapiens GN=FXR1 PE=2 SV=1	FXR1	NA	0.1	NA	NA	NA	0.15
J9JID7	Lamin B2, isoform CRA_a OS=Homo sapiens GN=LMNB2 PE=3 SV=1	LMNB2	NA	0.1	NA	NA	NA	0.1
I3L4S8	Basigin OS=Homo sapiens GN=BSG PE=2 SV=1	BSG	NA	0.1	NA	0.33	NA	NA
P23246	Splicing factor, proline- and glutamine-rich OS=Homo sapiens GN=SFPQ PE=1 SV=2	SFPQ	NA	0.09	0.29	2.23	NA	NA
P07195	L-lactate dehydrogenase B chain OS=Homo sapiens GN=LDHB PE=1 SV=2	LDHB	NA	0.09	NA	NA	NA	0.09
Q14204	Cytoplasmic dynein 1 heavy chain 1 OS=Homo sapiens GN=DYNC1H1 PE=1 SV=5	DYNC1H1	NA	0.08	NA	0.11	NA	NA
Q9Y5B9	FACT complex subunit SPT16 OS=Homo sapiens GN=SUPT16H PE=1 SV=1	SUPT16H	NA	0.08	0.03	0.62	NA	NA
F5GY55	DNA damage-binding protein 1 OS=Homo sapiens GN=DDB1 PE=2 SV=1	DDB1	NA	0.08	NA	0.05	NA	NA
B4DFG0	Protein DEK OS=Homo sapiens GN=DEK PE=2 SV=1	DEK	NA	0.08	NA	0.27	NA	NA
B4DWJ2	Glutamine--tRNA ligase OS=Homo sapiens GN=QARS PE=2 SV=1	QARS	NA	0.08	NA	0.29	NA	NA
Q08945	FACT complex subunit SSRP1 OS=Homo sapiens GN=SSRP1 PE=1 SV=1	SSRP1	NA	0.08	0.04	0.48	NA	NA
Q92747	Actin-related protein 2/3 complex subunit 1A OS=Homo sapiens GN=ARPC1A PE=1 SV=2	ARPC1A	NA	0.08	NA	0.08	NA	NA
B3KSH1	Eukaryotic translation initiation factor 3 subunit F OS=Homo sapiens GN=EIF3F PE=2 SV=1	EIF3F	NA	0.08	NA	NA	NA	0.27
P16989	DNA-binding protein A OS=Homo sapiens GN=CSDA PE=1 SV=4	CSDA	NA	0.08	NA	0.37	NA	NA
B7Z463	Puromycin-sensitive aminopeptidase OS=Homo sapiens GN=NPEPPS PE=2 SV=1	NPEPPS	NA	0.07	NA	0.03	NA	NA
J3QLD9	Flotillin-2 OS=Homo sapiens GN=FLOT2 PE=4 SV=1	FLOT2	NA	0.07	NA	0.22	NA	NA
Q9P2M7	Cingulin OS=Homo sapiens GN=CGN PE=1 SV=2	CGN	NA	0.07	NA	NA	NA	0.05
G3V2B8	C-1-tetrahydrofolate synthase, cytoplasmic OS=Homo sapiens GN=MTHFD1 PE=2 SV=1	MTHFD1	NA	0.07	0.03	0.65	NA	NA
B4DQJ1	U5 small nuclear ribonucleoprotein 40 kDa protein OS=Homo sapiens GN=SNRNP40 PE=2 SV=1	SNRNP40	NA	0.07	NA	NA	NA	0.07
P46940	Ras GTPase-activating-like protein IQGAP1 OS=Homo sapiens GN=IQGAP1 PE=1 SV=1	IQGAP1	NA	0.07	NA	0.16	NA	NA
Q15645	Pachytene checkpoint protein 2 homolog OS=Homo sapiens GN=TRIP13 PE=1 SV=2	TRIP13	NA	0.07	NA	0.14	NA	NA
O14929	Histone acetyltransferase type B catalytic subunit OS=Homo sapiens GN=HAT1 PE=1 SV=1	HAT1	NA	0.07	NA	0.07	NA	NA
A6NHL2	Tubulin alpha chain-like 3 OS=Homo sapiens GN=TUBAL3 PE=1 SV=2	TUBAL3	NA	0.06	NA	NA	NA	0.37
E7EUT8	Splicing factor 3A subunit 3 OS=Homo sapiens GN=SF3A3 PE=2 SV=1	SF3A3	NA	0.06	NA	0.06	NA	NA
E7ENR4	Hexokinase-1 OS=Homo sapiens GN=HK1 PE=2 SV=1	HK1	NA	0.06	NA	NA	NA	0.13
G3V0J0	Fragile X mental retardation 1, isoform CRA_e OS=Homo sapiens GN=FMR1 PE=2 SV=1	FMR1	NA	0.05	NA	0.05	NA	NA
P53621	Coatomer subunit alpha OS=Homo sapiens GN=COPA PE=1 SV=2	COPA	NA	0.05	NA	0.1	NA	NA
O00425	Insulin-like growth factor 2 mRNA-binding protein 3 OS=Homo sapiens GN=IGF2BP3 PE=1 SV=2	IGF2BP3	NA	0.05	NA	0.49	NA	NA
M0R088	Serine/arginine repetitive matrix protein 1 (Fragment) OS=Homo sapiens GN=SRRM1 PE=4 SV=1	SRRM1	NA	0.04	NA	0.18	NA	NA
E9PGZ2	Leucine-rich repeat flightless-interacting protein 1 OS=Homo sapiens GN=LRRFIP1 PE=2 SV=1	LRRFIP1	NA	0.04	NA	0.09	NA	NA
B3KTC7	Double-strand break repair protein MRE11A OS=Homo sapiens GN=MRE11A PE=2 SV=1	MRE11A	NA	0.04	NA	0.04	NA	NA
F5H6G7	Nucleolar protein 10 OS=Homo sapiens GN=NOL10 PE=2 SV=1	NOL10	NA	0.04	NA	0.09	NA	NA
P41250	Glycine--tRNA ligase OS=Homo sapiens GN=GARS PE=1 SV=3	GARS	NA	0.04	NA	NA	NA	0.12
P22314	Ubiquitin-like modifier-activating enzyme 1 OS=Homo sapiens GN=UBA1 PE=1 SV=3	UBA1	NA	0.03	NA	NA	NA	0.08
H3BRV0	Eukaryotic translation initiation factor 3 subunit C OS=Homo sapiens GN=EIF3C PE=2 SV=1	EIF3C	NA	0.03	NA	NA	NA	0.06
B4DER1	Leucine--tRNA ligase, cytoplasmic OS=Homo sapiens GN=LARS PE=2 SV=1	LARS	NA	0.02	NA	0.1	NA	NA
O14654	Insulin receptor substrate 4 OS=Homo sapiens GN=IRS4 PE=1 SV=1	IRS4	NA	0.02	0.07	0.4	NA	NA
P46821	Microtubule-associated protein 1B OS=Homo sapiens GN=MAP1B PE=1 SV=2	MAP1B	NA	0.01	NA	NA	NA	0.01
P60709	Actin, cytoplasmic 1 OS=Homo sapiens GN=ACTB PE=1 SV=1	ACTB	1.67	26.87	16.48	4256.93	NA	NA
P35579	Myosin-9 OS=Homo sapiens GN=MYH9 PE=1 SV=4	MYH9	0.09	2.08	0.64	4.39	NA	NA
Q13813	Spectrin alpha chain, non-erythrocytic 1 OS=Homo sapiens GN=SPTAN1 PE=1 SV=3	SPTAN1	NA	NA	NA	2.84	NA	2.67
Q16401-2	Isoform 2 of 26S proteasome non-ATPase regulatory subunit 5 OS=Homo sapiens GN=PSMD5	PSMD5	NA	NA	NA	8.14	NA	5.32
Q13885	Tubulin beta-2A chain OS=Homo sapiens GN=TUBB2A PE=1 SV=1	TUBB2A	NA	NA	NA	8.14	NA	9.37
Q15008	26S proteasome non-ATPase regulatory subunit 6 OS=Homo sapiens GN=PSMD6 PE=1 SV=1	PSMD6	NA	NA	NA	17.42	NA	20.16
Q9UM54-6	Isoform 6 of Unconventional myosin-VI OS=Homo sapiens GN=MYO6	MYO6	NA	NA	NA	0.94	NA	0.78
P05387	60S acidic ribosomal protein P2 OS=Homo sapiens GN=RPLP2 PE=1 SV=1	RPLP2	NA	NA	NA	132.47	12.14	132.47
O75369-6	Isoform 6 of Filamin-B OS=Homo sapiens GN=FLNB	FLNB	NA	NA	NA	0.49	NA	0.49
O43396	Thioredoxin-like protein 1 OS=Homo sapiens GN=TXNL1 PE=1 SV=3	TXNL1	NA	NA	NA	3.68	NA	5.88
P10412	Histone H1.4 OS=Homo sapiens GN=HIST1H1E PE=1 SV=2	HIST1H1E	NA	NA	NA	10.19	NA	6.31
Q05639	Elongation factor 1-alpha 2 OS=Homo sapiens GN=EEF1A2 PE=1 SV=1	EEF1A2	NA	NA	NA	0.76	NA	0.87
P23528	Cofilin-1 OS=Homo sapiens GN=CFL1 PE=1 SV=3	CFL1	NA	NA	NA	12.91	NA	4.18
P16402	Histone H1.3 OS=Homo sapiens GN=HIST1H1D PE=1 SV=2	HIST1H1D	NA	NA	NA	5.12	NA	3.63
P05386	60S acidic ribosomal protein P1 OS=Homo sapiens GN=RPLP1 PE=1 SV=1	RPLP1	NA	NA	NA	16	1.17	6.85
Q02878	60S ribosomal protein L6 OS=Homo sapiens GN=RPL6 PE=1 SV=3	RPL6	NA	NA	NA	2.17	NA	2.17
H0YHA7	60S ribosomal protein L18 (Fragment) OS=Homo sapiens GN=RPL18 PE=3 SV=1	RPL18	NA	NA	NA	4.04	NA	2.65
O75083	WD repeat-containing protein 1 OS=Homo sapiens GN=WDR1 PE=1 SV=4	WDR1	NA	NA	NA	0.86	NA	0.77
Q9UQ80	Proliferation-associated protein 2G4 OS=Homo sapiens GN=PA2G4 PE=1 SV=3	PA2G4	NA	NA	NA	1.21	NA	1.94
P02545-2	Isoform C of Prelamin-A/C OS=Homo sapiens GN=LMNA	LMNA	NA	NA	NA	0.8	NA	0.99
E7ENZ3	T-complex protein 1 subunit epsilon OS=Homo sapiens GN=CCT5 PE=2 SV=1	CCT5	NA	NA	NA	1.27	NA	0.51
Q9Y4E8	Ubiquitin carboxyl-terminal hydrolase 15 OS=Homo sapiens GN=USP15 PE=1 SV=3	USP15	NA	NA	NA	0.57	NA	0.53
P23527	Histone H2B type 1-O OS=Homo sapiens GN=HIST1H2BO PE=1 SV=3	HIST1H2BO	NA	NA	NA	6.17	NA	7.93
Q13283	Ras GTPase-activating protein-binding protein 1 OS=Homo sapiens GN=G3BP1 PE=1 SV=1	G3BP1	NA	NA	NA	0.73	NA	1.5
Q9Y281	Cofilin-2 OS=Homo sapiens GN=CFL2 PE=1 SV=1	CFL2	NA	NA	NA	3.36	NA	0.92
O60506-4	Isoform 4 of Heterogeneous nuclear ribonucleoprotein Q OS=Homo sapiens GN=SYNCRIP	SYNCRIP	NA	NA	NA	0.72	NA	0.91
Q9BR76	Coronin-1B OS=Homo sapiens GN=CORO1B PE=1 SV=1	CORO1B	NA	NA	NA	0.89	NA	1.25
Q5SSJ5	Heterochromatin protein 1-binding protein 3 OS=Homo sapiens GN=HP1BP3 PE=1 SV=1	HP1BP3	NA	NA	NA	0.36	NA	0.44
P11908	Ribose-phosphate pyrophosphokinase 2 OS=Homo sapiens GN=PRPS2 PE=1 SV=2	PRPS2	NA	NA	NA	0.71	NA	1.24
Q9UBI6	Guanine nucleotide-binding protein G(I)/G(S)/G(O) subunit gamma-12 OS=Homo sapiens GN=GNG12 PE=1 SV=3	GNG12	NA	NA	NA	1.94	NA	1.94
E7EVA0	Microtubule-associated protein OS=Homo sapiens GN=MAP4 PE=2 SV=1	MAP4	NA	NA	NA	0.08	NA	0.07
B3KNQ0	Coiled-coil domain-containing protein 92 OS=Homo sapiens GN=CCDC92 PE=2 SV=1	CCDC92	NA	NA	NA	0.71	NA	0.31
Q9UN86	Ras GTPase-activating protein-binding protein 2 OS=Homo sapiens GN=G3BP2 PE=1 SV=2	G3BP2	NA	NA	NA	0.42	0.06	0.7
P25789	Proteasome subunit alpha type-4 OS=Homo sapiens GN=PSMA4 PE=1 SV=1	PSMA4	NA	NA	NA	0.7	NA	1.59
O75475	PC4 and SFRS1-interacting protein OS=Homo sapiens GN=PSIP1 PE=1 SV=1	PSIP1	NA	NA	NA	0.37	NA	0.37
Q14444-2	Isoform 2 of Caprin-1 OS=Homo sapiens GN=CAPRIN1	CAPRIN1	NA	NA	NA	0.23	NA	0.23
P11387	DNA topoisomerase 1 OS=Homo sapiens GN=TOP1 PE=1 SV=2	TOP1	NA	NA	NA	0.32	NA	0.52
Q01780	Exosome component 10 OS=Homo sapiens GN=EXOSC10 PE=1 SV=2	EXOSC10	NA	NA	NA	0.17	NA	0.13
E7EMX7	Ankycorbin OS=Homo sapiens GN=RAI14 PE=2 SV=1	RAI14	NA	NA	NA	0.09	NA	0.09
P05204	Non-histone chromosomal protein HMG-17 OS=Homo sapiens GN=HMGN2 PE=1 SV=3	HMGN2	NA	NA	NA	5.54	NA	21.84
Q86UE4	Protein LYRIC OS=Homo sapiens GN=MTDH PE=1 SV=2	MTDH	NA	NA	NA	0.22	NA	0.16
Q14684	Ribosomal RNA processing protein 1 homolog B OS=Homo sapiens GN=RRP1B PE=1 SV=3	RRP1B	NA	NA	NA	0.4	NA	0.4
Q14315	Filamin-C OS=Homo sapiens GN=FLNC PE=1 SV=3	FLNC	NA	NA	NA	0.06	NA	0.03
Q12904	Aminoacyl tRNA synthase complex-interacting multifunctional protein 1 OS=Homo sapiens GN=AIMP1 PE=1 SV=2	AIMP1	NA	NA	NA	0.31	NA	0.2
P11233	Ras-related protein Ral-A OS=Homo sapiens GN=RALA PE=1 SV=1	RALA	NA	NA	NA	0.3	NA	0.48
H0YKE7	Calcineurin B homologous protein 1 OS=Homo sapiens GN=CHP1 PE=2 SV=1	CHP1	NA	NA	NA	0.53	NA	0.53
Q9Y383	Putative RNA-binding protein Luc7-like 2 OS=Homo sapiens GN=LUC7L2 PE=1 SV=2	LUC7L2	NA	NA	NA	0.14	NA	0.22
Q13823	Nucleolar GTP-binding protein 2 OS=Homo sapiens GN=GNL2 PE=1 SV=1	GNL2	NA	NA	NA	0.17	NA	0.04
Q8N5M0	ATP-dependent RNA helicase DDX39A OS=Homo sapiens GN=DDX39A PE=2 SV=1	DDX39A	NA	NA	NA	0.82	NA	0.53
Q12769	Nuclear pore complex protein Nup160 OS=Homo sapiens GN=NUP160 PE=1 SV=3	NUP160	NA	NA	NA	0.06	NA	0.02
B8ZZ74	RNA-binding protein 14 OS=Homo sapiens GN=RBM14 PE=2 SV=1	RBM14	NA	NA	NA	0.67	NA	0.41
Q99615	DnaJ homolog subfamily C member 7 OS=Homo sapiens GN=DNAJC7 PE=1 SV=2	DNAJC7	NA	NA	NA	0.25	NA	0.06
B4DNM4	Aurora kinase B OS=Homo sapiens GN=AURKB PE=2 SV=1	AURKB	NA	NA	NA	0.31	NA	0.43
Q9UNQ2	Probable dimethyladenosine transferase OS=Homo sapiens GN=DIMT1 PE=1 SV=1	DIMT1	NA	NA	NA	0.31	NA	0.31
O43776	Asparagine--tRNA ligase, cytoplasmic OS=Homo sapiens GN=NARS PE=1 SV=1	NARS	NA	NA	NA	0.16	NA	0.16
P07948	Tyrosine-protein kinase Lyn OS=Homo sapiens GN=LYN PE=1 SV=3	LYN	NA	NA	NA	0.18	NA	0.18
Q00341-2	Isoform 2 of Vigilin OS=Homo sapiens GN=HDLBP	HDLBP	NA	NA	NA	0.05	NA	0.1
P14868	Aspartate--tRNA ligase, cytoplasmic OS=Homo sapiens GN=DARS PE=1 SV=2	DARS	NA	NA	NA	0.39	NA	0.74
Q9BRX2	Protein pelota homolog OS=Homo sapiens GN=PELO PE=1 SV=2	PELO	NA	NA	NA	0.08	NA	0.16
Q9BY32	Inosine triphosphate pyrophosphatase OS=Homo sapiens GN=ITPA PE=1 SV=2	ITPA	NA	NA	NA	0.53	NA	0.33
P56192	Methionine--tRNA ligase, cytoplasmic OS=Homo sapiens GN=MARS PE=1 SV=2	MARS	NA	NA	NA	0.17	NA	0.13
Q8NI35-4	Isoform 4 of InaD-like protein OS=Homo sapiens GN=INADL	INADL	NA	NA	NA	0.08	NA	0.02
Q8N3R9	MAGUK p55 subfamily member 5 OS=Homo sapiens GN=MPP5 PE=1 SV=3	MPP5	NA	NA	NA	0.13	0.04	0.23
J3KNY6	RanBP2-like and GRIP domain-containing protein 4 OS=Homo sapiens GN=RGPD4 PE=4 SV=1	RGPD4	NA	NA	NA	0.05	NA	0.07
O75526	RNA-binding motif protein, X-linked-like-2 OS=Homo sapiens GN=RBMXL2 PE=1 SV=3	RBMXL2	NA	NA	NA	0.16	NA	0.08
O15143	Actin-related protein 2/3 complex subunit 1B OS=Homo sapiens GN=ARPC1B PE=1 SV=3	ARPC1B	NA	NA	NA	0.35	NA	0.26
C9J6P4	Zinc finger CCCH-type antiviral protein 1 OS=Homo sapiens GN=ZC3HAV1 PE=2 SV=1	ZC3HAV1	NA	NA	NA	0.15	NA	0.09
P26583	High mobility group protein B2 OS=Homo sapiens GN=HMGB2 PE=1 SV=2	HMGB2	NA	NA	NA	0.14	NA	0.47
F5H308	L-lactate dehydrogenase OS=Homo sapiens GN=LDHA PE=2 SV=1	LDHA	NA	NA	NA	0.2	NA	0.1
P98179	Putative RNA-binding protein 3 OS=Homo sapiens GN=RBM3 PE=1 SV=1	RBM3	NA	NA	NA	0.71	NA	1.44
Q96N67-2	Isoform 2 of Dedicator of cytokinesis protein 7 OS=Homo sapiens GN=DOCK7	DOCK7	NA	NA	NA	0.08	NA	0.05
O15145	Actin-related protein 2/3 complex subunit 3 OS=Homo sapiens GN=ARPC3 PE=1 SV=3	ARPC3	NA	NA	NA	0.35	NA	0.57
Q16629-4	Isoform 4 of Serine/arginine-rich splicing factor 7 OS=Homo sapiens GN=SRSF7	SRSF7	NA	NA	NA	0.43	NA	0.43
Q9P2E9	Ribosome-binding protein 1 OS=Homo sapiens GN=RRBP1 PE=1 SV=4	RRBP1	NA	NA	NA	0.09	NA	0.02
Q96RP9	Elongation factor G, mitochondrial OS=Homo sapiens GN=GFM1 PE=1 SV=2	GFM1	NA	NA	NA	0.12	NA	0.12
Q14126	Desmoglein-2 OS=Homo sapiens GN=DSG2 PE=1 SV=2	DSG2	NA	NA	NA	0.05	NA	0.14
Q9HAV0	Guanine nucleotide-binding protein subunit beta-4 OS=Homo sapiens GN=GNB4 PE=1 SV=3	GNB4	NA	NA	NA	0.18	NA	0.64
H0Y2S9	Myosin phosphatase Rho-interacting protein (Fragment) OS=Homo sapiens GN=MPRIP PE=4 SV=3	MPRIP	NA	NA	NA	0.03	NA	0.02
Q9Y2Q9	28S ribosomal protein S28, mitochondrial OS=Homo sapiens GN=MRPS28 PE=1 SV=1	MRPS28	NA	NA	NA	0.16	NA	0.16
Q9BVJ6	U3 small nucleolar RNA-associated protein 14 homolog A OS=Homo sapiens GN=UTP14A PE=1 SV=1	UTP14A	NA	NA	NA	0.12	NA	0.24
J3KNP2	Transducin beta-like protein 3 (Fragment) OS=Homo sapiens GN=TBL3 PE=4 SV=1	TBL3	NA	NA	NA	0.09	NA	0.09
Q9BVP2	Guanine nucleotide-binding protein-like 3 OS=Homo sapiens GN=GNL3 PE=1 SV=2	GNL3	NA	NA	NA	0.23	NA	0.23
K7EPT6	TATA-binding protein-associated factor 2N OS=Homo sapiens GN=TAF15 PE=4 SV=1	TAF15	NA	NA	NA	0.14	NA	0.07
F8W720	GMP synthase [glutamine-hydrolyzing] OS=Homo sapiens GN=GMPS PE=2 SV=1	GMPS	NA	NA	NA	0.21	NA	0.27
Q96EY1	DnaJ homolog subfamily A member 3, mitochondrial OS=Homo sapiens GN=DNAJA3 PE=1 SV=2	DNAJA3	NA	NA	NA	0.2	NA	0.2
O15042	U2 snRNP-associated SURP motif-containing protein OS=Homo sapiens GN=U2SURP PE=1 SV=2	U2SURP	NA	NA	NA	0.06	NA	0.06
H0Y4R1	Inosine-5~-monophosphate dehydrogenase 2 (Fragment) OS=Homo sapiens GN=IMPDH2 PE=3 SV=1	IMPDH2	NA	NA	NA	0.13	NA	0.13
Q6NSI4	Uncharacterized protein CXorf57 OS=Homo sapiens GN=CXorf57 PE=1 SV=2	CXorf57	NA	NA	NA	0.07	NA	0.1
A6NHR9	Structural maintenance of chromosomes flexible hinge domain-containing protein 1 OS=Homo sapiens GN=SMCHD1 PE=1 SV=2	SMCHD1	NA	NA	NA	0.04	NA	0.03
E9PI39	Elongation factor 1-delta (Fragment) OS=Homo sapiens GN=EEF1D PE=2 SV=1	EEF1D	NA	NA	NA	0.32	NA	0.74
Q9H1E3	Nuclear ubiquitous casein and cyclin-dependent kinase substrate 1 OS=Homo sapiens GN=NUCKS1 PE=1 SV=1	NUCKS1	NA	NA	NA	0.26	NA	0.26
Q96CT7	Coiled-coil domain-containing protein 124 OS=Homo sapiens GN=CCDC124 PE=1 SV=1	CCDC124	NA	NA	NA	0.62	NA	0.83
Q5VUJ6	Leucine-rich repeat and calponin homology domain-containing protein 2 OS=Homo sapiens GN=LRCH2 PE=2 SV=2	LRCH2	NA	NA	NA	0.12	NA	0.04
P15924	Desmoplakin OS=Homo sapiens GN=DSP PE=1 SV=3	DSP	NA	NA	NA	0.01	NA	0.01
Q96T88	E3 ubiquitin-protein ligase UHRF1 OS=Homo sapiens GN=UHRF1 PE=1 SV=1	UHRF1	NA	NA	NA	0.07	NA	0.07
Q7L0Y3	Mitochondrial ribonuclease P protein 1 OS=Homo sapiens GN=TRMT10C PE=1 SV=2	TRMT10C	NA	NA	NA	0.14	NA	0.31
P26196	Probable ATP-dependent RNA helicase DDX6 OS=Homo sapiens GN=DDX6 PE=1 SV=2	DDX6	NA	NA	NA	0.12	NA	0.19
P31146	Coronin-1A OS=Homo sapiens GN=CORO1A PE=1 SV=4	CORO1A	NA	NA	NA	0.28	NA	0.28
A6NHN7	Zinc finger MYM-type protein 3 OS=Homo sapiens GN=ZMYM3 PE=2 SV=1	ZMYM3	NA	NA	NA	0.02	NA	0.02
Q8IVS2	Malonyl-CoA-acyl carrier protein transacylase, mitochondrial OS=Homo sapiens GN=MCAT PE=1 SV=2	MCAT	NA	NA	NA	0.16	NA	0.16
Q9H6F5	Coiled-coil domain-containing protein 86 OS=Homo sapiens GN=CCDC86 PE=1 SV=1	CCDC86	NA	NA	NA	0.17	NA	0.08
Q9Y5A9	YTH domain family protein 2 OS=Homo sapiens GN=YTHDF2 PE=1 SV=2	YTHDF2	NA	NA	NA	0.11	NA	0.23
P00492	Hypoxanthine-guanine phosphoribosyltransferase OS=Homo sapiens GN=HPRT1 PE=1 SV=2	HPRT1	NA	NA	NA	0.29	NA	0.29
P30419-2	Isoform Short of Glycylpeptide N-tetradecanoyltransferase 1 OS=Homo sapiens GN=NMT1	NMT1	NA	NA	NA	0.07	NA	0.14
O76094	Signal recognition particle subunit SRP72 OS=Homo sapiens GN=SRP72 PE=1 SV=3	SRP72	NA	NA	NA	0.09	NA	0.19
Q6UXN9	WD repeat-containing protein 82 OS=Homo sapiens GN=WDR82 PE=1 SV=1	WDR82	NA	NA	NA	0.2	NA	0.2
B4DYH1	Heat shock 105kDa/110kDa protein 1, isoform CRA_b OS=Homo sapiens GN=HSPH1 PE=2 SV=1	HSPH1	NA	NA	NA	0.03	NA	0.03
E9PN17	ATP synthase subunit g, mitochondrial OS=Homo sapiens GN=ATP5L PE=2 SV=1	ATP5L	NA	NA	NA	1	NA	1
Q9UBQ7	Glyoxylate reductase/hydroxypyruvate reductase OS=Homo sapiens GN=GRHPR PE=1 SV=1	GRHPR	NA	NA	NA	0.09	NA	0.19
O94880	PHD finger protein 14 OS=Homo sapiens GN=PHF14 PE=1 SV=2	PHF14	NA	NA	NA	0.03	NA	0.03
A5YKK6	CCR4-NOT transcription complex subunit 1 OS=Homo sapiens GN=CNOT1 PE=1 SV=2	CNOT1	NA	NA	NA	0.01	NA	0.01
Q5VST9-6	Isoform 5 of Obscurin OS=Homo sapiens GN=OBSCN	OBSCN	NA	NA	NA	0	NA	0
Q9UHV9	Prefoldin subunit 2 OS=Homo sapiens GN=PFDN2 PE=1 SV=1	PFDN2	NA	NA	NA	0.2	NA	0.45
P29992	Guanine nucleotide-binding protein subunit alpha-11 OS=Homo sapiens GN=GNA11 PE=1 SV=2	GNA11	NA	NA	NA	0.08	NA	0.16
E9PAV3	Nascent polypeptide-associated complex subunit alpha OS=Homo sapiens GN=NACA PE=2 SV=1	NACA	NA	NA	NA	0.02	NA	0.03
B0YIW6	Archain 1, isoform CRA_a OS=Homo sapiens GN=ARCN1 PE=2 SV=1	ARCN1	NA	NA	NA	0.05	NA	0.23
P30566	Adenylosuccinate lyase OS=Homo sapiens GN=ADSL PE=1 SV=2	ADSL	NA	NA	NA	0.06	NA	0.12
O00479	High mobility group nucleosome-binding domain-containing protein 4 OS=Homo sapiens GN=HMGN4 PE=1 SV=3	HMGN4	NA	NA	NA	0.86	NA	0.86
Q9Y3B9	RRP15-like protein OS=Homo sapiens GN=RRP15 PE=1 SV=2	RRP15	NA	NA	NA	0.1	NA	0.22
I3L080	Hepatoma-derived growth factor-related protein 2 OS=Homo sapiens GN=HDGFRP2 PE=2 SV=1	HDGFRP2	NA	NA	NA	0.04	NA	0.09
Q9C0C2	182 kDa tankyrase-1-binding protein OS=Homo sapiens GN=TNKS1BP1 PE=1 SV=4	TNKS1BP1	NA	NA	NA	0.02	NA	0.04
G3V394	Unconventional myosin-Va OS=Homo sapiens GN=MYO5A PE=2 SV=1	MYO5A	NA	NA	NA	0.01	NA	0.01
O75794	Cell division cycle protein 123 homolog OS=Homo sapiens GN=CDC123 PE=1 SV=1	CDC123	NA	NA	NA	0.08	NA	0.17
Q0VDF9	Heat shock 70 kDa protein 14 OS=Homo sapiens GN=HSPA14 PE=1 SV=1	HSPA14	NA	NA	NA	0.06	NA	0.06
