# Supplementary material for: Proteome-wide analysis of USP14 substrates revealed its role in hepatosteatosis via stabilization of FASN
Source: Nat Commun. 2018 Nov 13;9:4770. doi: 10.1038/s41467-018-07185-y (PMC6233205; doi:10.1038/s41467-018-07185-y)
Supplement: Supplementary file 9 — Dataset 6 [file 41467_2018_7185_MOESM9_ESM.xlsx]

## Sheet: a
Overlap among interactome, ubiquitinome and proteome dataset
Note: + means proteins identified, - means proteins not identified or not changed
Gene Name	Ubiquitinome	Interactome	Proteome
FASN	＋	＋	＋
UBB	＋	＋	＋
USP14	‐	＋	＋
EEF1A2	‐	＋	＋
PSMC2	＋	＋	‐
PSMC1	＋	＋	‐
PSMC4	＋	＋	‐
PSMC3	＋	＋	‐
PSMD2	＋	＋	‐
PSMD7	＋	＋	‐
PSMB1	＋	＋	‐
PSMC6	＋	＋	‐
EFHD2	＋	＋	‐
TMPO	＋	＋	‐
TMOD3	＋	＋	‐
TPM4	＋	＋	‐
HIST1H1C	＋	＋	‐
MYO1B	＋	＋	‐
CDK1	＋	＋	‐
RPL11	＋	＋	‐
SNAP23	＋	＋	‐
RPL4	＋	＋	‐
DDB1	＋	＋	‐
FLOT2	＋	＋	‐
MTHFD1	＋	＋	‐
IQGAP1	＋	＋	‐
HAT1	＋	＋	‐
UBA1	＋	＋	‐
ACTB	＋	＋	‐
MYH9	＋	＋	‐
FLNB	＋	＋	‐
HIST1H1E	＋	＋	‐
RPL6	＋	＋	‐
TOP1	＋	＋	‐
HMGN2	＋	＋	‐
RBM14	＋	＋	‐
MPP5	＋	＋	‐
ABCC4	＋	‐	＋
LRRC57	＋	‐	＋
ACSL4	＋	‐	＋
DHRS3	＋	‐	＋
F11R	＋	‐	＋
ATP7A	＋	‐	＋
CIB1	＋	‐	＋

## Sheet: b
b. List of ubiquitination level upregulated and proteome level unchanged USP14 interacting proteins
Gene Names	Interactome
CDK1	＋
DDB1	＋
EFHD2	＋
FLNB	＋
FLOT2	＋
HAT1	＋
HIST1H1C	＋
IQGAP1	＋
MPP5	＋
MTHFD1	＋
MYH9	＋
MYO1B	＋
PSMB1	＋
PSMC1	＋
PSMC2	＋
PSMC3	＋
PSMC4	＋
PSMC6	＋
PSMD2	＋
PSMD7	＋
RBM14	＋
RPL11	＋
RPL4	＋
RPL6	＋
SNAP23	＋
TMOD3	＋
TMPO	＋
TPM4	＋
UBA1	＋
SLC20A1	‐
RPL19	‐
ARF6	‐
MCM7	‐
CUL5	‐
UCK2	‐
SH3BP5L	‐
TMED9	‐
UBFD1	‐
GEMIN6	‐
DUT	‐
CARHSP1	‐
NUMA1	‐
SSBP1	‐
PPP4C	‐
SLC3A2	‐
EPRS	‐
NUMB	‐
NUB1	‐
TRIM28	‐
ATP2B4	‐
RAD18	‐
ZNF451	‐
WRNIP1	‐
FAM208A	‐
SLC12A2	‐
ABCB6	‐
SLC35B2	‐
PGK1	‐
RFC1	‐
MATR3	‐
ALDOC	‐
PTP4A2	‐
EZH2	‐
BET1	‐
PRMT1	‐
H3F3B	‐
RPIA	‐
AP1M1	‐
TMEM165	‐
PPP2R2A	‐
XRCC5	‐
DMD	‐
PPIL4	‐
TMEM209	‐
ITGB4	‐
SEC22B	‐
CLTC	‐
KCNN4	‐
AVEN	‐
PPIA	‐
MDFIC	‐
SCAMP3	‐
KIF23	‐
RAC1	‐
CCDC50	‐
CSPG4	‐
CDC73	‐
KIAA0319L	‐
OCRL	‐
TNPO1	‐
TBCB	‐
PAICS	‐
TOP2A	‐
RBX1	‐
SLC2A1	‐
FANCD2	‐
CD151	‐
MCM6	‐
MSI2	‐
PKM	‐
PHIP	‐
HSD17B4	‐
MYO1C	‐
YWHAH	‐
GNG5	‐
EIF4G1	‐
GGCX	‐
PML	‐
MCM5	‐
ATP1B3	‐
CHEK1	‐
PTBP3	‐
UGP2	‐
PHGDH	‐
MCM2	‐
CPSF2	‐
KCTD9	‐
UBAP2L	‐
SRI	‐
MORF4L1	‐
HSP90B1	‐
COBLL1	‐
LTA4H	‐
CDC42EP1	‐
SRP9	‐
FAM115A	‐
MCM3	‐
SIK1	‐
CHMP4B	‐
HSP90AA1	‐
PRDX1	‐
GLYR1	‐
UBE2L3	‐
RPL9	‐
STEAP4	‐
FAM111B	‐
EXOC4	‐
CMIP	‐
RRM1	‐
CYFIP1	‐
XPO1	‐
ANO6	‐
CDC42EP4	‐
CASK	‐
SMAD4	‐
MAGEB2	‐
ZNF207	‐
PTGES2	‐
SMARCE1	‐
UIMC1	‐
HIST1H1B	‐
AHNAK	‐
MKI67	‐
FANCI	‐
TUFM	‐
BTN2A1	‐
LASP1	‐
RDX	‐
NOP56	‐
GYS1	‐
ENO1	‐
RPL10A	‐
TPP2	‐
HM13	‐
PKP2	‐
NR3C1	‐
KCT2	‐
HLA-A	‐
CUL1	‐
ABCC1	‐
CAND1	‐
SBDS	‐
RPL30	‐
UTP6	‐
UBXN7	‐
HDGF	‐
ANKFY1	‐
AKAP13	‐
SLC12A4	‐
VAMP8	‐
PLEKHA1	‐
ATP2C1	‐
DNAJC8	‐
LAMTOR1	‐
AARS	‐
SLC9A6	‐
PSAP	‐
CDK2	‐
PRDX6	‐
GART	‐
IKBKG	‐
PI4K2A	‐
FLOT1	‐
SLC7A11	‐
YBX3	‐
PLEC	‐
KRT18	‐
HARS	‐
NPLOC4	‐
CISD1	‐
CNN2	‐
CHMP1B	‐
SMC3	‐
SRP14	‐
UBE2M	‐
TM9SF3	‐
PPM1G	‐
SLC30A1	‐
DAGLB	‐
ANXA2	‐
ITGB5	‐
NADSYN1	‐
MID1IP1	‐
TCEAL4	‐
EGFR	‐
BAZ1A	‐
LIMCH1	‐
RPL7	‐
RPS15	‐
MSN	‐
CLIC4	‐
GNA13	‐
PTBP1	‐
ERGIC2	‐
TPI1	‐
