# Supplementary material for: Proteome-wide analysis of USP14 substrates revealed its role in hepatosteatosis via stabilization of FASN
Source: Nat Commun. 2018 Nov 13;9:4770. doi: 10.1038/s41467-018-07185-y (PMC6233205; doi:10.1038/s41467-018-07185-y)
Supplement: Supplementary file 10 — Dataset 7 [file 41467_2018_7185_MOESM10_ESM.xlsx]

## Sheet:  7
The clinical characteristics of study subjects
	Normal	NAFLD	P-Value
N	16	15
Gender	Male	Male
Age(years)	43.37±8.29	44.08±10.29
BMI (kg/m2)	22.48±2.81	27.05±2.66	<0.001
SBP, mmHg	116.81±14.23	132±16.71	<0.001
DBP, mmHg	76.64±10.09	86.43±9.26	<0.001
HbA1c(%)	5.88±0.74	6.34±1.02	<0.001
FPG (mM)	5.19±0.72	6.41±0.89	<0.001
TG (mM)	0.95±0.33	1.78±0.81	<0.001
TC (mM)	4.28±0.61	4.52±0.94	0.27
HDL-C (mM)	1.21±0.32	1.02±0.24	<0.01
LDL-C (mM)	2.84±0.29	3.06±0.47	0.058
IHTG content (%)	3.72±1.88	14.69±2.18	<0.001
